# Supplementary material for: Induced sputum metabolomic profiles and oxidative stress are associated with chronic obstructive pulmonary disease (COPD) severity: potential use for predictive, preventive, and personalized medicine
Source: EPMA J. 2020 Nov 4;11(4):645–59. doi: 10.1007/s13167-020-00227-w (PMC7680486; doi:10.1007/s13167-020-00227-w)
Supplement: Supplementary file 1 — (XLSX 2629 kb) [file 13167_2020_227_MOESM1_ESM.xlsx]

## Sheet: POS-after pre-processing
id	MS2 name	MS2 score	MS1 name	MS1 ppm	rt	mz	MEAN severe_COPD	MEAN non-severe_COPD	VIP	P-VALUE	Q-VALUE	FOLD CHANGE	LOG_FOLDCHANGE
1	CREATININE	0.999739615			34.5881	114.066	0.0810814	0.159911	1.49501	0.0847451	0.238151	0.507041	-0.979826
2	Isobutylamine	0.999729615			643.275	74.0963	8.67318	8.71342	0.248944	0.930147	0.42529	0.995383	-0.00667672
4	L-CARNITINE	0.999640923			33.5157	162.112	0.292775	0.552168	1.25503	0.369642	0.242866	0.530229	-0.915312
5	Valine	0.999559538			44.9369	118.086	0.0805174	0.138243	1.36186	0.126697	0.238227	0.582432	-0.779839
6	Adenosine	0.999524692			104.448	268.104	0.186919	0.0582055	0.304483	0.302442	0.238316	3.21136	1.68319
8	Phenylalanine	0.998722			149.839	166.086	0.166764	0.304532	1.40944	0.176359	0.23827	0.547608	-0.868785
9	Choline	0.998682692			32.0733	104.107	0.845151	2.12189	1.92724	0.00033945	0.196342	0.3983	-1.32807
10	Phe Phe	0.998545231			221.501	313.154	0.00549225	0.0185394	1.41524	0.297659	0.238315	0.296248	-1.75512
12	Pyrrolidine	0.998310308			488.208	72.0807	1.11324	1.26731	0.787696	0.542628	0.303734	0.878426	-0.187007
15	4-Chloro-3,5-dimethoxybenzyl alcohol	0.997881769			175.782	203.047	0.0290665	0.0293963	0.964568	0.282359	0.238311	0.988782	-0.0162763
16	3beta,6beta-Dihydroxynortropane	0.997746538			36.4809	144.102	0.0479967	0.0924389	1.07782	0.247795	0.238302	0.519226	-0.945565
17	N-Ethylacetamide	0.997606538			576.674	88.0755	0.64508	0.701767	0.102822	0.680711	0.351307	0.919222	-0.121515
18	PE(16:0/0:0)	0.997570538			414.978	454.292	0.0295738	0.0682888	1.8213	0.0520662	0.238008	0.433069	-1.20733
20	Acetylcarnitine	0.996966077			56.6382	204.123	0.0530697	0.212682	1.58548	0.124358	0.238224	0.249526	-2.00274
21	LysoPE(0:0/20:3(11Z,14Z,17Z))	0.996508231			409.607	504.307	0.0211956	0.0373016	1.25277	0.165724	0.238263	0.568224	-0.815469
23	Allopurinol	0.996174231			45.124	137.046	0.209377	0.43008	1.5686	0.0442818	0.237943	0.486833	-1.0385
24	Palmitic amide	0.995963231			497.709	256.263	0.384836	0.414088	0.412196	0.512451	0.292677	0.929358	-0.105694
25	4-Methylthiobutanaldoxime	0.995767846			166.853	134.063	0.101311	0.131305	0.161447	0.649576	0.340713	0.771566	-0.374139
26	dodecanamide	0.995403231			405.313	200.201	0.0775664	0.088112	0.988276	0.418605	0.257802	0.880316	-0.183906
27	Spermine	0.995326154			27.8808	203.223	0.0142686	0.0696522	1.62006	0.273793	0.238309	0.204855	-2.28733
28	CocamidoprpylBetaine	0.995130923			329.187	343.295	0.0279151	0.0319536	0.83738	0.388383	0.248068	0.873614	-0.194932
29	17,20-dimethyl Prostaglandin F1alpha	0.995126231			440.462	367.283	0.00792644	0.0123658	1.15735	0.22934	0.238295	0.640999	-0.641605
30	Varenicline	0.994832923			214.72	212.118	0.031949	0.0902482	0.659218	0.327886	0.238321	0.354013	-1.49812
31	Dihydroisoalantolactone	0.993968077			429.192	235.169	0.0169234	0.0163676	0.0168288	0.764168	0.378093	1.03395	0.0481702
33	Myristoylcarnitine	0.993659846			377.071	372.31	0.00756336	0.0210958	1.51279	0.0519129	0.238007	0.358524	-1.47986
35	11-Chloro-8E,10E-undecadien-1-ol	0.992959231			314.908	203.121	0.0267766	0.0446944	1.49438	0.0361617	0.237845	0.599105	-0.73912
36	DL-Ornithino-L-alanine	0.992677846			36.2045	220.13	0.0199939	0.0302887	0.214385	0.427261	0.260852	0.660113	-0.599216
37	(+)-4-Isocedren-15-al	0.992568385			442.586	219.174	0.0537929	0.0559544	0.292068	0.383714	0.246764	0.961371	-0.0568347
38	Histamine	0.992495231			595.113	112.087	0.169161	0.280217	0.706023	0.0845585	0.238151	0.603679	-0.728146
39	Tryptophan	0.992364231			175.542	205.097	0.0216547	0.0496112	1.47282	0.0675911	0.238093	0.436488	-1.19599
40	9Z,12Z,15Z-Octadecatrienal	0.992360077			478.7	263.236	0.0173298	0.0217128	1.17761	0.147708	0.238249	0.798138	-0.32529
41	Valyl-Arginine	0.992021769			44.3316	274.187	0.0103666	0.13021	0.842555	0.333292	0.238322	0.0796141	-3.65083
42	Capsi-amide	0.991872462			563.46	270.279	0.0329303	0.0318222	0.781972	0.861167	0.406573	1.03482	0.0493842
43	N-Methyldioctylamine	0.991867308			385.692	256.299	0.051215	0.0690144	0.588903	0.490941	0.284706	0.742092	-0.430331
44	Psychosine	0.991674462			345.279	462.341	0.00849391	0.017777	1.31211	0.240361	0.238299	0.477804	-1.06551
45	maltotetraose	0.991454538			36.27	689.209	0.0224926	0.0964772	1.177	0.399301	0.251261	0.233139	-2.10074
48	Stearamide	0.991178308			584.146	284.294	0.108986	0.127279	0.471587	0.551979	0.307072	0.856278	-0.223849
49	Cytosine	0.990758077			635.664	112.05	0.0740011	0.0908778	0.0215127	0.416388	0.257065	0.814292	-0.296381
50	1-Methylhistamine	0.990654077			484.055	126.102	0.0132545	0.0230213	0.719343	0.152514	0.238253	0.575748	-0.796491
51	Leu Ser Tyr Pro	0.990356692			201.852	479.249	0.00546634	0.0323952	1.16558	0.26061	0.238305	0.168739	-2.56713
52	PGF2alpha Alcohol methyl ether	0.989809846			393.748	337.273	0.0120838	0.0229784	1.13415	0.185886	0.238276	0.525874	-0.927211
53	3-Guanidinopropanoate	0.989340615			35.4164	132.077	0.17597	0.356259	1.5699	0.0994932	0.238185	0.493938	-1.0176
55	LysoPE(0:0/22:5(4Z,7Z,10Z,13Z,16Z))	0.989071462			404.764	528.307	0.0209584	0.0364713	1.31842	0.138025	0.238239	0.574655	-0.799232
56	Met Met Lys	0.989038769			288.856	409.195	0.0204491	0.0500292	1.44953	0.0334028	0.237801	0.408743	-1.29074
58	Isosafrole	0.988679846			439.533	163.075	0.0662691	0.0819483	0.97383	0.0814332	0.238142	0.808669	-0.306378
59	alpha,alpha-dimethyl anandamide	0.988571385			478.953	376.318	0.0297527	0.0241803	0.155656	0.64994	0.340839	1.23045	0.299188
60	gamma-Terpinene	0.988566615			18.6097	137.132	0.413653	0.411528	0.244383	0.898304	0.416799	1.00517	0.00743236
62	Methenamine	0.988386846			410.21	141.113	0.178032	0.188379	0.0104348	0.674399	0.349187	0.945075	-0.0814993
64	PE(18:1(9Z)/0:0)	0.988216462			419.698	480.307	0.203716	0.346236	1.27778	0.155711	0.238255	0.588374	-0.765193
65	Butenoyl PAF	0.987680923			471.192	550.385	0.0045348	0.016087	1.47898	0.0982471	0.238183	0.281892	-1.82679
66	DEOXYCARNITINE	0.986613077			35.9896	146.117	0.0321882	0.084531	1.5059	0.169726	0.238266	0.380785	-1.39295
67	Dihydrovaltrate	0.986581308			475.751	425.213	0.00683319	0.00941753	1.80525	0.00121357	0.223413	0.725582	-0.46279
68	Diatrizoate	0.986001846			148.097	614.775	0.0134895	0.0268805	1.16234	0.137143	0.238239	0.501833	-0.99472
69	LysoPE(22:6(4Z,7Z,10Z,13Z,16Z,19Z)/0:0)	0.984186385			395.45	526.292	0.0559226	0.0783975	1.31488	0.205345	0.238285	0.713321	-0.487376
70	Nervonyl carnitine	0.984166077			621.874	102.128	5.38006	5.794	0.338086	0.373026	0.243819	0.928558	-0.106937
71	Phthalic acid Mono-2-ethylhexyl Ester	0.984117923			564.355	279.158	0.0189825	0.0235985	1.2949	0.0794131	0.238136	0.804396	-0.314022
72	Maltose	0.983762462			34.7101	365.105	0.124965	0.2924	1.05506	0.414761	0.256522	0.427377	-1.22642
73	N-Methyl-2-pyrrolidinone	0.982772154			147.601	100.076	0.0819971	0.066787	0.270837	0.577231	0.315883	1.22774	0.296006
74	Lys Ile Val	0.982419154			173.394	359.264	0.000846043	0.0303592	0.751476	0.283276	0.238311	0.0278677	-5.16526
75	Oleamide	0.982328308			371.384	282.279	0.267652	0.460168	1.09306	0.205263	0.238285	0.581639	-0.781805
76	PE(22:4(7Z,10Z,13Z,16Z)/0:0)	0.982215154			425.987	530.323	0.0415035	0.0489303	1.07417	0.641086	0.337824	0.848217	-0.237495
77	Furfural	0.981049462			36.1078	97.0283	0.0278202	0.0711433	0.464625	0.418105	0.257636	0.391044	-1.3546
78	Ile Ser Leu	0.980995615			190.611	332.217	0.0029724	0.0419821	0.781145	0.271444	0.238308	0.0708016	-3.82007
79	PC(14:0/O-1:0)	0.980934615			378.945	482.321	0.00370977	0.00711736	1.60462	0.0283215	0.237697	0.521229	-0.940012
80	L-Lysopine	0.980302385			153.564	219.134	0.0244762	0.159645	1.47086	0.192014	0.238279	0.153316	-2.70542
81	Leu Thr Ile	0.978831			211.549	346.233	0.00302807	0.0452905	0.773153	0.291557	0.238313	0.0668589	-3.90274
82	Arachidonoylmorpholine	0.977641			489.405	374.302	0.0160068	0.017254	0.10609	0.835874	0.399401	0.927717	-0.108243
83	Leu Gln Pro Tyr	0.976111538			200.874	520.275	0.00326109	0.0347641	1.02448	0.256996	0.238304	0.0938063	-3.41417
84	LysoPE(20:2(11Z,14Z)/0:0)	0.975994769			430.787	506.323	0.00578715	0.0120886	1.33326	0.0568118	0.238039	0.478727	-1.06272
85	Val Thr Leu	0.975609154			208.867	332.217	0.00581805	0.111079	0.969037	0.306124	0.238316	0.0523777	-4.2549
86	Sphinganine	0.974942385			360.387	302.305	0.0450279	0.0221275	0.285724	0.446346	0.268042	2.03493	1.02498
87	Malonylcarnitine	0.974514077			188.251	248.114	0.047836	0.0491443	0.139048	0.615511	0.329188	0.973378	-0.0389274
88	Lys Val Lys Thr	0.973669308			219.624	475.324	0.00423169	0.0710784	1.86189	0.2016	0.238284	0.0595356	-4.0701
89	PC(20:1(11Z)/13:0)	0.973264385			500.123	746.566	0.0243554	0.0351202	1.17638	0.179426	0.238272	0.693488	-0.528057
90	Pterolactam	0.972447692			35.9896	116.07	0.0899474	0.147746	1.18149	0.162222	0.23826	0.608798	-0.715963
91	LysoPC(16:1(9Z))	0.971602923			389.187	494.323	0.0185429	0.0565096	1.55846	0.114574	0.238211	0.328138	-1.60763
92	Clavepictine B	0.971506			378.589	306.278	0.0144089	0.0170818	1.21425	0.0838477	0.238149	0.843524	-0.2455
93	Leu Tyr Val	0.96986			209.638	394.233	0.00286167	0.0319165	0.636999	0.311845	0.238318	0.0896614	-3.47937
94	Phthalic anhydride	0.969752846			564.266	149.023	0.125273	0.158778	1.35846	0.0603883	0.238059	0.788983	-0.341934
95	DL-Stearoylcarnitine	0.968928385			432.5	428.372	0.0152961	0.0301628	1.12515	0.103632	0.238193	0.507117	-0.979611
96	Asn Phe Ala Arg	0.966161385			477.893	507.271	0.0539471	0.0448498	0.86904	0.645831	0.339425	1.20284	0.266442
97	beta-Ionone	0.965523923			329.29	193.158	0.126496	0.126751	0.344134	0.986068	0.439618	0.997984	-0.00291209
98	Propionylcarnitine	0.965197769			129.773	218.138	0.0622118	0.0885064	1.43105	0.628568	0.333608	0.702907	-0.508594
100	3,5-Dimethoxy-8,8-dimethyl-2-phenyl-4H,8H-benzo[1,2-b:3,4-b']dipyran-4-one	0.964800385			439.235	365.135	0.0375374	0.0487431	1.22789	0.0427464	0.237927	0.770106	-0.376871
101	O-Toluidine	0.964095231			157.709	108.081	0.19023	0.148063	0.727643	0.13601	0.238237	1.28479	0.361532
102	Erucamide	0.963851846			585.511	338.341	3.0233	3.02913	0.107085	0.987299	0.439925	0.998076	-0.00277779
103	Tyrosyl-Alanine	0.963799462			170.129	253.128	0.00645364	0.0639788	1.20783	0.297148	0.238315	0.100872	-3.30941
104	6R,7S-Epoxy-3Z,9Z-eicosadiene	0.962960385			540.237	293.283	0.011267	0.0123761	0.0709088	0.681195	0.351469	0.910383	-0.135454
105	Cyclohexanamine	0.962561			494.773	100.112	0.0710292	0.0601906	0.0638987	0.608704	0.326857	1.18007	0.238874
106	Leu Lys Val Glu	0.962245231			172.338	488.307	0.00162322	0.0997697	0.718238	0.327105	0.238321	0.0162696	-5.94167
107	Isoleucyl-Arginine	0.962033615			121.496	288.202	0.0125897	0.177153	0.989569	0.291706	0.238313	0.0710667	-3.81468
108	Sugeonyl acetate	0.961129308			355.274	277.179	0.00727584	0.0081392	1.29889	0.0885397	0.238161	0.893926	-0.161773
110	ALVERINE	0.959809231			515.745	282.221	0.00824346	0.00881712	1.13764	0.889667	0.414452	0.934939	-0.0970564
111	FK-506	0.959326692			439.371	804.487	0.0200854	0.0188226	0.574158	0.747559	0.37294	1.06709	0.0936781
112	Dexchlorpheniramine	0.958310923			234.423	275.13	0.00226411	0.00169698	0.602141	0.831896	0.398258	1.3342	0.415972
114	O-Arachidonoyl Glycidol	0.957579615			395.885	361.273	0.0122607	0.0185801	1.20243	0.219962	0.238292	0.659886	-0.599711
115	Tyr Ser Val	0.956968385			171.443	368.181	0.00566981	0.0531274	0.740396	0.287144	0.238312	0.106721	-3.22808
117	Juvenile hormone I	0.953299538			324.281	295.226	0.00953837	0.0257547	1.85236	0.0286499	0.237705	0.370355	-1.43302
118	2-Naphthalenamine, N-phenyl-	0.950927462			429.968	220.112	0.00908132	0.014277	1.31598	0.0216628	0.237488	0.636079	-0.652722
119	Phe Gln Pro Ser	0.950675462			162.42	478.229	0.000881199	0.0315121	0.795373	0.312218	0.238318	0.0279638	-5.16029
121	LysoPE(18:2(9Z,12Z)/0:0)	0.950188077			393.89	478.292	0.134674	0.256286	1.24676	0.127703	0.238228	0.525483	-0.928283
122	Phytosphingosine	0.948707308			360.091	318.3	0.0649379	0.0900765	1.12927	0.332959	0.238322	0.72092	-0.472089
124	10-fluoro-capric acid	0.947789385			522.23	191.143	0.0639274	0.0420614	0.595946	0.105271	0.238196	1.51986	0.603937
125	Lys His Met	0.945844846			377.626	415.21	0.0155527	0.0106666	0.379547	0.333915	0.238322	1.45808	0.544065
126	Tambulin 3,5-diacetate	0.944452077			308.475	429.117	0.0134456	0.0140259	0.734478	0.100335	0.238187	0.958625	-0.0609614
127	Linoleamide	0.944050846			350.678	280.263	0.00815988	0.023959	1.26443	0.150212	0.238251	0.340577	-1.55395
128	Ile Ala Ile	0.942808538			213.697	316.222	0.00473548	0.0760601	0.966506	0.295064	0.238314	0.0622598	-4.00556
129	Halaminol A	0.939989769			454.098	228.232	0.0201665	0.0214578	0.717333	0.439144	0.265329	0.939821	-0.0895416
131	Dihydrosphingosine	0.937345538			379.248	302.305	0.0665576	0.0947809	1.11819	0.404366	0.253005	0.702226	-0.509992
134	Umbelliferone	0.936459846			303.882	163.039	0.0145865	0.0158754	0.760985	0.29546	0.238314	0.918808	-0.122164
135	Aplidiasphingosine	0.934901923			457.834	370.331	0.0139665	0.00921983	0.208747	0.359417	0.240406	1.51484	0.599162
136	Lys Pro Pro Gly	0.934845769			370.697	398.24	0.0521347	0.074955	1.98602	0.000160873	0.196342	0.695547	-0.523781
138	Palmitoyl Ethanolamide	0.934035			371.42	300.289	0.340934	0.576513	1.07793	0.218006	0.238291	0.591373	-0.757861
139	PE(18:0/0:0)	0.933875308			459.173	482.323	0.0836933	0.133874	1.37323	0.236846	0.238298	0.625166	-0.677689
140	Ethephon	0.933623077			574.114	144.982	0.39677	0.28162	0.449977	0.269946	0.238308	1.40889	0.494555
141	Palmitoyl N-Isopropylamide	0.932344385			575.479	298.31	0.0318185	0.0289607	0.189858	0.496123	0.286647	1.09868	0.135772
142	N-Oleoyl-L-Serine	0.932199385			301.317	370.294	0.0088202	0.00967318	0.333547	0.38509	0.247145	0.91182	-0.13318
143	3,4-Dehydro-6-hydroxymellein	0.931549846			227.13	193.049	0.0562759	0.0543796	0.341026	0.305674	0.238316	1.03487	0.049453
145	methoxyphenamine	0.931171769			211.371	180.138	0.0110928	0.000449179	0.478184	0.304522	0.238316	24.6958	4.62619
146	Ala Pro Leu Ala	0.929832308			172.082	371.228	0.00620182	0.158776	0.959609	0.307244	0.238317	0.0390602	-4.67816
147	1-Oleoylglycerophosphocholine	0.929773			428.943	522.354	0.105998	0.239604	1.41167	0.104755	0.238195	0.442388	-1.17661
148	Thr Val Val	0.929356692			191.167	318.202	0.0102758	0.119993	1.17852	0.265498	0.238307	0.0856366	-3.54563
149	Gln Lys Ile	0.928914538			194.503	388.253	0.0436609	0.234591	1.05422	0.378274	0.245277	0.186115	-2.42574
150	Gln Leu Ile	0.928901154			208.469	373.244	0.00406978	0.0375034	1.0358	0.294706	0.238314	0.108518	-3.204
153	Methyl jasmonate	0.925693077			343.402	225.148	0.015355	0.0150897	0.116888	0.827334	0.39694	1.01758	0.0251401
155	Ile Tyr Ala Ala	0.925202462			184.172	437.239	0.00293805	0.0277965	0.983913	0.302089	0.238316	0.105698	-3.24197
157	PC(14:0/0:0)	0.924361231			375.999	468.307	0.0113345	0.0304783	1.3623	0.074793	0.238121	0.371887	-1.42706
158	Met Pro Arg Arg	0.923190462			204.497	559.307	0.00173885	0.0316972	0.784628	0.325343	0.23832	0.0548584	-4.18814
159	Octylamine	0.922421231			190.331	130.159	0.134104	0.526697	1.00377	0.238728	0.238299	0.254612	-1.97363
161	Leu Val Val Phe	0.921184077			206.004	477.309	0.00679925	0.0355142	1.08389	0.382444	0.246419	0.191451	-2.38495
162	Lauryl diethanolamide	0.919901692			379.218	288.253	0.0115647	0.0115823	0.236181	0.989146	0.440386	0.998478	-0.00219814
164	Leu His Thr Phe	0.918461231			148.445	517.272	0.0035782	0.0341449	0.88561	0.324348	0.23832	0.104794	-3.25437
165	14(15)-EET-SI	0.918186615			494.24	398.232	0.0229069	0.0211722	0.0593582	0.807772	0.391227	1.08193	0.113612
166	Leu Ile Leu	0.917865692			236.531	358.269	0.00551116	0.0721422	0.924459	0.273022	0.238309	0.076393	-3.71042
167	9-Hydroxyfluorene	0.917796308			379.216	183.08	0.0473622	0.0504088	0.593739	0.379586	0.245638	0.939563	-0.0899389
168	Met Ala Leu	0.916825385			204	334.179	0.0033141	0.0850006	0.797234	0.319045	0.238319	0.0389892	-4.68078
169	Ile Thr Gln	0.916224846			166.953	361.207	0.00346953	0.0649943	0.743218	0.311695	0.238318	0.0533821	-4.2275
170	5,7,4'-Trimethoxyflavan	0.916128077			451.433	301.14	0.0112891	0.0164116	1.46005	0.0642916	0.238079	0.687873	-0.539786
175	Gly Phe Gly Gly	0.911584462			166.383	337.15	0.0204978	0.121294	0.942613	0.284939	0.238312	0.168993	-2.56497
176	Lyso-PAF C-18	0.909512385			479.771	510.391	0.0201623	0.0308711	1.36556	0.413873	0.256225	0.653112	-0.614598
177	6-Caprolactam	0.905879462			181.262	114.091	0.100113	0.0802051	1.11479	0.219337	0.238291	1.24821	0.319858
178	2-Imino-4-methylpiperidine	0.904357846			513.026	113.107	0.145888	0.157725	0.0328956	0.684289	0.352502	0.924952	-0.112549
180	2-Methylbutylamine	0.903414077			643.702	88.1119	0.0934659	0.0956925	0.245027	0.653633	0.342113	0.976732	-0.0339658
182	C17-Sphinganine	0.901676615			328.555	288.289	0.00757804	0.0075022	0.100308	0.894168	0.415677	1.01011	0.0145109
183	Precocene II	0.897688154			434.291	221.117	0.00371209	0.00420996	0.78302	0.0962184	0.238178	0.881739	-0.181576
184	Amisulpride N-Oxide	0.897411231			148.349	386.177	0.00709645	0.0376874	0.802482	0.29773	0.238315	0.188298	-2.40891
186	Thr Ile Phe	0.896685769			216.925	380.217	0.00198832	0.0570701	1.15037	0.301978	0.238316	0.0348399	-4.84311
187	PC(22:4(7Z,10Z,13Z,16Z)/14:0)	0.895263538			491.42	782.566	0.143785	0.190871	0.728136	0.267559	0.238307	0.753307	-0.40869
188	PS(18:1(9Z)/0:0)	0.895082769			434.085	524.305	0.00417413	0.00421039	0.352326	0.970605	0.435728	0.991387	-0.0124793
189	Mumefural	0.892501615			2.77176	301.058	0.088844	0.0465957	0.906545	0.0839166	0.238149	1.9067	0.931076
190	Lys Ile	0.890947769			96.1885	260.196	0.0177669	0.251614	1.10262	0.306641	0.238317	0.0706115	-3.82395
192	Ala Ala Gly Val	0.886224615			149.787	317.181	0.00466535	0.0390812	0.804811	0.329715	0.238321	0.119376	-3.06642
193	Ile Ile Val	0.886092154			219.609	344.254	0.00547717	0.0809702	0.879658	0.255259	0.238304	0.0676442	-3.88589
194	O-ACETYL-L-CARNITINE	0.885693462			45.0645	204.123	0.214856	0.75433	1.535	0.095414	0.238177	0.28483	-1.81183
195	Leu Asp Leu Gln	0.885655462			214.254	488.271	0.00359731	0.0406899	0.63955	0.298329	0.238315	0.0884078	-3.49968
196	Prochlorperazine sulfone	0.885474154			35.8154	406.131	0.00390089	0.00795422	1.4847	0.374856	0.24433	0.490417	-1.02792
197	1-Hexadecylamine	0.884981385			401.275	242.284	0.156082	0.155419	0.170228	0.96946	0.435438	1.00426	0.00613996
198	Glu Leu Leu	0.883775692			211.804	374.228	0.00293748	0.0346086	0.675557	0.313176	0.238318	0.0848772	-3.55848
199	Glycidyl oleate	0.882209			419.545	339.289	0.0274542	0.0419229	1.10458	0.168061	0.238264	0.654873	-0.610713
200	PC(16:0/9:0(CHO))	0.879941923			480.31	650.437	0.0621295	0.126373	1.73407	0.0117309	0.236739	0.491636	-1.02434
201	N,N-Dimethyldodecylamine N-oxide	0.879880538			328.41	230.247	0.160208	0.150849	0.216591	0.691089	0.354763	1.06204	0.0868404
202	PAz-PC	0.879153385			454.353	666.432	0.0113763	0.016187	1.41619	0.176374	0.23827	0.702806	-0.508802
203	Piperidine	0.877556692			82.921	86.0963	0.0274794	0.052405	1.15135	0.191939	0.238279	0.524367	-0.931351
204	Chlorfenvinphos	0.877109769			471.474	358.979	0.272624	0.0173842	0.825406	0.286897	0.238312	15.6823	3.97107
205	PC(16:0/3:1(2E))	0.876092538			442.053	550.349	0.0296025	0.0340828	0.882556	0.71762	0.363432	0.868545	-0.203327
206	1,2-Dihydro-1,1,6-trimethylnaphthalene	0.873477308			522.152	173.132	0.0580604	0.0401836	0.575744	0.147612	0.238249	1.44488	0.530945
207	Palmitoleamide	0.872696231			339.146	254.247	0.0109009	0.0230212	1.08731	0.162721	0.238261	0.473517	-1.07851
208	Gly Leu Phe	0.870527538			195.462	336.193	0.00225251	0.0228871	0.908021	0.28936	0.238313	0.0984185	-3.34493
210	o-Xylene	0.865152231			35.6234	107.085	0.138264	0.120389	1.70186	0.0138568	0.236989	1.14848	0.199724
211	2,3,5,6,8,8a-Hexahydro-2,5,5,8a-tetramethyl-7H-1-benzopyran-7-one	0.864848154			522.23	209.153	0.100495	0.0651405	0.620151	0.100261	0.238187	1.54275	0.625501
212	PC(13:0/12:0)	0.864847			496.111	636.458	0.00780719	0.0223248	1.47041	0.107507	0.2382	0.34971	-1.51577
213	N-Methylethanolamine phosphate	0.864820308			32.8905	156.042	0.0250931	0.0542698	1.53012	0.0181507	0.237317	0.462377	-1.11286
215	(-)-Linalool	0.863425			41.9829	137.132	0.912338	0.725385	0.516854	0.160101	0.238259	1.25773	0.330822
216	2(5H)-Furanone	0.862615462			36.3297	85.0283	0.0240477	0.0594195	0.537727	0.371521	0.243396	0.40471	-1.30504
217	His Ala Leu	0.860739923			138.076	340.197	0.00266178	0.0710151	1.03479	0.327249	0.238321	0.0374819	-4.73766
219	Tazobactam	0.857240077			35.1112	301.058	0.0567324	0.0533281	0.729246	0.259161	0.238305	1.06384	0.0892781
220	Levan	0.853930308			36.0717	527.157	0.106963	0.432331	1.18396	0.388045	0.247974	0.247409	-2.01503
221	Gln Leu Ala	0.853705462			165.804	331.197	0.00653413	0.103736	0.856656	0.298667	0.238315	0.0629881	-3.98878
222	Albuterol	0.846281308			157.414	240.159	0.812888	0.339848	0.650614	0.440501	0.265834	2.39192	1.25817
224	2-Dodecylbenzenesulfonic acid	0.841061308			187.418	327.201	0.0197617	0.110748	1.14027	0.341065	0.238323	0.178438	-2.4865
225	1-Penten-3-ol	0.839728769			43.4339	87.0803	0.189894	0.184491	0.167625	0.918687	0.422263	1.02928	0.0416425
226	Pramiracetam	0.838433615			257.674	270.217	0.0158005	0.0130415	0.289243	0.762678	0.377634	1.21155	0.276855
227	PC(22:5(7Z,10Z,13Z,16Z,19Z)/22:4(7Z,10Z,13Z,16Z))	0.833898923			643.732	884.604	0.0108857	0.0116193	0.543551	0.777728	0.382238	0.936868	-0.094083
229	1-Octadecylamine	0.830668385			433.223	270.315	0.163023	0.130638	0.582591	0.192257	0.238279	1.24789	0.319496
231	1-Palmitoylglycerophosphocholine	0.828509			417.247	496.339	0.61774	1.97745	1.48231	0.0793323	0.238136	0.312393	-1.67857
232	Mometasone furoate	0.828491846			35.8515	543.131	0.00440627	0.0372677	1.37662	0.357117	0.240015	0.118233	-3.0803
233	Asn Ile	0.827278846			151.259	246.144	0.00533996	0.0284022	0.968837	0.315746	0.238318	0.188012	-2.4111
234	Ala Gly Arg Ile	0.826886308			197.082	416.257	0.0110553	0.0555343	1.03228	0.197978	0.238282	0.199072	-2.32864
236	Ile Val Phe	0.823553538			231.986	378.238	0.00201655	0.0287889	0.540796	0.292238	0.238313	0.070046	-3.83555
239	N,N-Dimethylsphingosine	0.820739846			399.261	328.32	0.0154231	0.0143979	0.085577	0.66964	0.347579	1.07121	0.0992392
240	Linoelaidyl carnitine	0.819171154			395.618	424.341	0.00400488	0.0113138	1.368	0.0463715	0.237963	0.353983	-1.49825
241	Netilmicin	0.819156231			206.05	476.305	0.0324146	0.163472	1.07551	0.3822	0.246353	0.198289	-2.33432
242	C16 Lactosyl Ceramide (d18:1/16:0)	0.817094231			643.515	862.622	0.0233122	0.0227659	0.275534	0.920383	0.422713	1.024	0.0342142
243	Vaccenyl carnitine	0.815949462			413.307	426.357	0.0133067	0.0353728	1.27854	0.0295545	0.237726	0.376185	-1.41049
244	Leu Gln Leu Ala	0.815790231			213.216	444.281	0.0041891	0.05916	0.980265	0.297399	0.238315	0.0708096	-3.81991
246	(E,E)-3,7,11-Trimethyl-2,6,10-dodecatrienyl heptanoate	0.811782			489.409	335.294	0.0103815	0.0100583	0.194356	0.929438	0.425103	1.03213	0.0456179
247	Oleoyl Ethyl Amide	0.808930462			540.249	310.31	0.724518	0.794702	0.0785107	0.667047	0.3467	0.911686	-0.133391
248	Leu Phe Phe Gln	0.807448385			254.484	554.296	0.00520499	0.0412272	1.19976	0.260858	0.238305	0.126251	-2.98563
249	Phe Ile Ile	0.802344615			407.976	392.253	0.0226227	0.0280097	1.36577	0.00758115	0.235851	0.807672	-0.308159
253	BENZALKONIUM	0.793521769			382.989	304.299	0.00780515	0.00780915	0.296061	0.997579	0.442479	0.999488	-0.000739229
255	5-AMINOPENTANOATE	0.787855308			151.467	118.086	0.00448296	0.0387266	1.58359	0.0591729	0.238053	0.115759	-3.1108
257	Thr Phe	0.784986308			175.415	267.133	0.00659096	0.0767706	1.06582	0.261106	0.238306	0.0858526	-3.54199
259	4-Pentenal	0.780931615			388.906	85.0759	0.0370907	0.0378727	0.149686	0.842347	0.401253	0.979353	-0.0300996
260	PC(22:4(7Z,10Z,13Z,16Z)/0:0)	0.778869923			427.878	572.37	0.00349731	0.00357921	0.59288	0.946864	0.429649	0.977119	-0.0333937
261	Eicosanoyl-EA	0.773954308			426.709	356.351	0.0207701	0.019282	0.492313	0.755958	0.375556	1.07718	0.107253
262	Gln Ala Val	0.767645923			166.498	317.181	0.00705753	0.0552972	0.735723	0.3185	0.238319	0.127629	-2.96997
265	Phe Glu Gln Val	0.761501538			186.067	522.254	0.00128749	0.0178262	0.925209	0.27498	0.238309	0.0722246	-3.79137
267	C16 Sphingosine	0.754906231			334.292	272.258	0.0289947	0.03641	0.946215	0.118226	0.238216	0.796338	-0.328548
268	PC(O-8:0/O-8:0)	0.753686538			429.21	482.359	0.0413242	0.0749889	1.48472	0.162145	0.23826	0.551071	-0.859691
269	Leu Thr Lys Ala	0.752607692			200.593	432.279	0.0414893	0.214485	1.08126	0.38058	0.24591	0.193437	-2.37007
270	(E)-2-Butenyl-4-methyl-threonine	0.751773154			211.734	188.128	0.0250489	0.0244545	0.537348	0.912299	0.420561	1.02431	0.0346495
271	Fluticasone propionate	0.749729231			402.185	501.191	0.187145	0.929849	0.685241	0.360854	0.240648	0.201264	-2.31284
272	Indoline	0.747520692			149.481	120.081	0.210166	0.403593	1.4126	0.163184	0.238261	0.520736	-0.941376
274	3-Aminopropionitrile	0.744419308			638.301	71.0604	0.10198	0.10569	0.512137	0.508073	0.291071	0.964893	-0.0515584
275	Thr Ile	0.744081154			159.637	233.149	0.0197171	0.172057	0.958378	0.278815	0.23831	0.114597	-3.12536
278	Bis(2-ethylhexyl) phthalate	0.741000692			564.355	391.283	0.163635	0.204933	1.27305	0.0918166	0.238169	0.798479	-0.324673
279	Chloropanaxydiol	0.736015462			402.074	313.159	0.0101083	0.0514119	1.08085	0.361403	0.24074	0.196614	-2.34656
280	Methionyl-Isoleucine	0.735762769			189.797	263.139	0.00651767	0.252021	1.31723	0.325634	0.23832	0.0258616	-5.27304
281	Euchrenone b3	0.735398692			402.081	463.174	0.00149839	0.00791892	0.885376	0.355992	0.239823	0.189217	-2.40189
282	PE(P-16:0/0:0)	0.733933769			427.856	438.297	0.102214	0.214119	1.51968	0.130904	0.238232	0.477369	-1.06682
283	2-Methyl-1,3-cyclohexadiene	0.729277538			19.1749	95.0854	0.087466	0.0936956	0.761852	0.335457	0.238322	0.933512	-0.0992593
284	Phenylalanyl-Valine	0.727942923			183.717	265.154	0.00862374	0.0879887	0.798743	0.323147	0.23832	0.0980097	-3.35093
285	Leu Leu Ala Asn	0.724592462			223.92	430.264	0.01479	0.00456756	0.734617	0.343481	0.238323	3.23804	1.69512
287	Leu Trp Thr His	0.719900846			409.939	556.287	0.00273145	0.00585714	1.09409	0.27693	0.23831	0.466346	-1.10053
288	Anandamide (18:4, n-3)	0.718639538			445.808	320.255	0.0182296	0.0167254	0.46913	0.499421	0.287876	1.08993	0.124239
289	Elaeokanine C	0.716347308			279.24	212.164	0.0328111	0.057899	0.756	0.375355	0.244469	0.566695	-0.819355
290	Lys Leu	0.713171846			186.753	260.197	0.00848515	0.0515982	1.32699	0.204598	0.238285	0.164447	-2.60431
292	Val Val	0.708112769			143.7	217.154	0.00790495	0.0650674	1.04566	0.307251	0.238317	0.121489	-3.04111
293	Lysyl-Hydroxyproline	0.707851231			157.046	260.16	0.0105748	0.0986608	0.973611	0.313178	0.238318	0.107183	-3.22185
294	Leu Gln Glu Lys	0.703496			195.065	517.297	0.00424809	0.0566312	1.25356	0.235345	0.238297	0.0750133	-3.73671
295	Ala Thr Phe Val	0.701888231			203.032	437.238	0.00376233	0.0324894	1.2311	0.155716	0.238255	0.115802	-3.11027
296	PE(O-16:0/0:0)	0.699475538			425.817	440.313	0.00827617	0.0137009	1.55903	0.281942	0.238311	0.60406	-0.727236
298	xi-2,5-Dihydro-2,4-dimethylthiazole	0.696939538			396.091	116.053	0.146467	0.0355516	0.823978	0.238205	0.238298	4.11983	2.04259
299	Phosphoric acid	0.695642231			32.9575	98.9841	1.31939	1.62798	1.21724	0.121532	0.23822	0.810443	-0.303218
300	2-amino-14,16-dimethyloctadecan-3-ol	0.690075385			424.651	314.341	0.0700547	0.0582547	0.909933	0.439318	0.265394	1.20256	0.266107
302	Ala Glu Gly Ile	0.684859385			155.483	389.202	0.00346207	0.0278328	1.18449	0.231399	0.238296	0.124388	-3.00708
303	Levofloxacin	0.684680231			201.12	362.15	0.000359139	0.0134068	1.0532	0.2777	0.23831	0.0267879	-5.22228
304	PE(20:5(5Z,8Z,11Z,14Z,17Z)/0:0)	0.682864692			375.997	500.276	0.00513022	0.0125795	1.30322	0.116596	0.238214	0.407824	-1.29398
305	Spisulosine	0.681293538			395.274	286.31	0.059807	0.0559377	0.153285	0.67532	0.349497	1.06917	0.0964934
306	Phe Gln Ile Arg	0.680709538			219.56	563.328	0.00191864	0.0181495	1.07677	0.27202	0.238309	0.105713	-3.24177
307	(E,E)-3,7,11-Trimethyl-2,6,10-dodecatrienyl propionate	0.67427			423.307	279.231	0.0117327	0.0142319	0.481834	0.187223	0.238276	0.824395	-0.278593
308	1-Methyl-1,3-cyclohexadiene	0.673609231			41.2425	95.0854	0.0565716	0.0785504	0.941603	0.241013	0.238299	0.720195	-0.47354
309	4-Deoxyphysalolactone	0.669389231			477.889	523.244	0.0172186	0.0162351	0.996294	0.877726	0.411177	1.06058	0.0848535
310	methyl 15-hydroperoxy-9Z,12Z,16E-octadecatrienoate	0.668880923			411.557	325.237	0.00913112	0.0228798	1.04895	0.149201	0.23825	0.399092	-1.32521
311	1-Penten-3-one	0.667576			43.6692	85.0647	0.144108	0.148572	0.16269	0.896301	0.416256	0.969957	-0.0440076
312	LysoPC(20:4(5Z,8Z,11Z,14Z))	0.664251462			397.57	544.338	0.0431166	0.0372853	0.564765	0.704792	0.35927	1.1564	0.209638
314	Tris(butoxyethyl)phosphate	0.660293231			439.248	399.25	0.0269319	0.0160986	0.374387	0.495653	0.286472	1.67293	0.742376
315	PnE(16:0/18:1(9Z))	0.658555615			502.524	702.536	0.0148756	0.0232309	1.44138	0.0330986	0.237796	0.640336	-0.6431
316	PC(O-18:2(9Z,12Z)/2:0)	0.649886077			440.194	548.369	0.00430097	0.0106634	1.28228	0.140003	0.238241	0.40334	-1.30993
318	2',3'-Dihydro-phytomenadione	0.645509769			356.635	453.367	0.0135955	0.00895229	0.213222	0.313841	0.238318	1.51867	0.602806
320	Kurilensoside E	0.642545923			245.095	615.406	0.00127751	0.0135489	1.25807	0.270783	0.238308	0.0942888	-3.40677
321	Leu Asn Ile Phe	0.639982615			248.954	506.296	0.00566895	0.0555344	1.10314	0.216144	0.23829	0.10208	-3.29223
322	Ala Ile Asp Arg	0.639810692			175.773	474.255	0.00298513	0.0421994	0.779728	0.324451	0.23832	0.0707386	-3.82136
323	17-phenoxy trinor PGF2alpha ethyl amide	0.637943077			288.859	432.271	0.031196	0.0751678	1.50445	0.0383703	0.237876	0.415017	-1.26876
324	Norleucine	0.635217846			82.864	132.102	0.0486647	0.0924645	1.20687	0.156637	0.238256	0.526307	-0.926024
325	LysoPC(22:6(4Z,7Z,10Z,13Z,16Z,19Z))	0.633917077			396.923	568.338	0.00326117	0.00373843	0.744383	0.66015	0.344349	0.872338	-0.19704
328	Tiabendazole	0.625493923			175.782	202.044	0.324624	0.323415	0.208057	0.309929	0.238317	1.00374	0.00538534
330	N-Cyclohexanecarbonyltetradecylamine	0.615190615			561.923	324.325	0.00940383	0.00922001	0.223119	0.936485	0.42695	1.01994	0.0284814
332	8-Hydroxyguanosine	0.612686923			171.272	280.129	0.00188487	0.030637	0.967342	0.312678	0.238318	0.0615228	-4.02273
333	Lapachol	0.612587846			202.487	243.099	0.114329	0.23257	1.4254	0.0851999	0.238152	0.49159	-1.02447
334	3-Acrylamidopropyl trimethylammonium	0.612428154			263.577	171.149	0.124056	0.149112	1.18344	0.0885385	0.238161	0.831967	-0.265402
335	Pirimicarb	0.608009923			169.062	239.149	0.0692397	0.211038	1.3011	0.0444676	0.237945	0.328091	-1.60783
336	Adenosine monophosphate	0.607909923			36.4871	348.07	0.00969772	0.0205223	0.962167	0.347045	0.238564	0.472546	-1.08147
337	Leu Ser Tyr Leu	0.607343231			212.209	495.274	0.0024045	0.0112738	1.95386	0.107166	0.238199	0.213282	-2.22916
338	Leu Phe	0.607066538			213.668	279.17	0.0151809	0.133573	0.836919	0.303744	0.238316	0.113652	-3.1373
339	PC(O-16:1(9E)/0:0)[U]	0.597832308			430.248	480.344	0.0193241	0.0424115	1.18921	0.136119	0.238237	0.455634	-1.13405
341	Dihydroceramide C2	0.595165769			401.565	344.315	0.0127563	0.0116921	0.705042	0.626963	0.333069	1.09102	0.125675
342	Sodium lauryl sulfate	0.593141615			423.575	311.126	0.0110876	0.00709005	0.197672	0.212559	0.238289	1.56383	0.645081
343	monodesmethyl chlorpheniramine	0.586957692			227.727	261.115	0.00202154	0.000984844	0.516726	0.448111	0.268709	2.05265	1.03749
345	Lentiginosine	0.584299			602.891	158.117	0.0282592	0.0277027	0.184114	0.878028	0.41126	1.02009	0.0286925
346	1-Linoleoylglycerophosphocholine	0.583944077			399.116	520.338	0.0430236	0.0856473	1.31689	0.0374124	0.237863	0.502334	-0.99328
347	Dehydrophytosphingosine	0.582918462			333.966	316.284	0.0052963	0.00871294	1.01275	0.224478	0.238293	0.607866	-0.718174
348	LysoPE(20:4(8Z,11Z,14Z,17Z)/0:0)	0.582303462			395.902	502.292	0.241512	0.326991	1.13123	0.38974	0.248446	0.738588	-0.437158
349	2-Octyl-4-propylthiazole	0.569267462			156.209	240.18	0.689969	0.2949	0.861078	0.503581	0.289417	2.33967	1.22631
352	Phe Gln Val Pro	0.557181692			213.675	490.265	0.00519366	0.0302761	0.632612	0.362251	0.240882	0.171543	-2.54336
354	Cys Pro	0.551599385			152.797	219.08	0.0108868	0.0401613	0.638373	0.268137	0.238307	0.271076	-1.88323
355	Asn Glu Ile Val	0.550796538			192.725	474.255	0.00116314	0.0138504	1.18622	0.246144	0.238301	0.0839789	-3.57383
356	Ile Gln Gly Ile	0.546211846			178.544	430.265	0.00477714	0.0295519	0.684346	0.295027	0.238314	0.161652	-2.62903
357	Leu Thr His Thr	0.542941154			168.164	471.255	0.00932731	0.0940951	0.64947	0.332017	0.238321	0.0991265	-3.33459
358	PAF	0.541989308			462.644	524.37	0.131298	0.335727	1.49597	0.119581	0.238218	0.391086	-1.35444
359	Arg Ile Thr	0.540247385			130.582	389.25	0.0015388	0.069388	1.16001	0.325299	0.23832	0.0221768	-5.49481
360	PC(16:1(9Z)/18:4(6Z,9Z,12Z,15Z))	0.540013538			431.668	752.514	0.003616	0.00493227	1.05213	0.112517	0.238208	0.733132	-0.447855
361	alpha-CEHC	0.538938538			451.421	279.159	0.103773	0.137538	1.16541	0.138542	0.23824	0.754509	-0.40639
363	Leu Leu Leu Val	0.538518462			244.043	457.337	0.00521127	0.092251	0.914649	0.243683	0.2383	0.0564902	-4.14586
364	Ile Phe Glu Gln	0.537922923			218.231	536.27	0.00321967	0.0483842	0.809262	0.293525	0.238314	0.0665439	-3.90955
365	Lys Glu Thr Asn	0.535436077			144.123	491.244	0.00328797	0.0369198	0.743531	0.33841	0.238322	0.0890571	-3.48913
366	Prolyl-Lysine	0.535354923			167.151	244.165	0.022809	0.0708917	0.923567	0.369088	0.242709	0.321745	-1.63601
367	Asn Arg Gln His	0.528758308			209.905	554.281	0.00181553	0.0256184	0.978693	0.279929	0.238311	0.0708681	-3.81872
368	2-Methylbutyric acid	0.525850077			20.8106	103.075	0.0904377	0.0913133	0.141004	0.893111	0.41539	0.990411	-0.0139001
369	Cys Pro Ile	0.525635154			209.342	332.154	0.00187689	0.013754	1.02725	0.331173	0.238321	0.136461	-2.87344
370	PE(20:0/0:0)	0.517577846			439.649	510.354	0.00549352	0.0175061	1.47774	0.09519	0.238176	0.313807	-1.67205
371	C16 Sphinganine	0.515067615			326.493	274.273	1.8776	2.04247	0.883751	0.435073	0.263805	0.919281	-0.121422
372	Pro Ala His Ile	0.507214385			192.892	437.25	0.00168041	0.0276725	0.748919	0.299486	0.238315	0.0607252	-4.04156
373	2-(8-[3]-ladderane-octanyl)-sn-glycero-3-phosphoethanolamine	0.500774538			472.53	488.31	0.0111235	0.0188222	1.40994	0.340962	0.238323	0.590975	-0.758831
375	Lys Arg Arg Cys	0.491504846			234.921	562.322	0.00381905	0.0230506	0.440905	0.376576	0.244808	0.165681	-2.59352
376	N,N-dimethyl-Safingol	0.487678923			392.045	330.336	0.26123	0.223239	0.699407	0.379199	0.245532	1.17018	0.226731
377	Gelsemine	0.480495385			481.127	323.175	0.0536643	0.071128	0.701203	0.271974	0.238309	0.754475	-0.406454
378	Phe Glu Glu Leu	0.478867923			218.514	537.254	0.0034558	0.157887	1.06938	0.301077	0.238315	0.0218878	-5.51373
379	PC(21:0/15:1(9Z))	0.467832538			557.825	788.608	0.00227636	0.0028615	0.70208	0.310235	0.238317	0.795514	-0.330041
380	Phe Ile	0.465415308			151.634	279.168	0.00839577	0.0369016	1.25384	0.247075	0.238301	0.227518	-2.13595
382	Oxandrolone	0.459754077			411.532	307.226	0.00595078	0.0119814	1.08143	0.0351421	0.23783	0.496669	-1.00964
384	Tetradecylamine	0.442548692			367.668	214.253	0.0344824	0.0387153	1.11332	0.10642	0.238198	0.890667	-0.167043
385	11beta-Misoprostol	0.437291077			197.343	383.276	0.0040352	0.0181157	1.22728	0.261745	0.238306	0.222745	-2.16653
389	Asn Pro Glu Gln	0.427026			227.934	487.218	0.00207608	0.0167883	1.47576	0.0977095	0.238182	0.123662	-3.01552
390	Glu Tyr Pro Trp	0.421915462			180.721	594.25	0.00251604	0.0513087	0.893952	0.317851	0.238319	0.0490372	-4.34998
391	Allopumiliotoxin 267A	0.417776462			381.112	268.227	0.00983891	0.00967446	0.453276	0.773627	0.38099	1.017	0.0243175
392	Ala Gln Ile Tyr	0.405681692			300.354	494.258	0.00693358	0.00705291	0.00526844	0.698819	0.357313	0.983082	-0.0246166
393					720.211	186.196	0.00812824	0.00754577	0.148063	0.423123	0.259302	1.07719	0.107275
394					720.208	187.18	0.00267766	0.00221927	0.196025	0.583698	0.31813	1.20655	0.270883
405			Ammeline	-18.2787167826294	718.683	128.054	0.0107937	0.00969642	0.68731	0.232892	0.238297	1.11317	0.154671
414			Furazolidone	-18.8807609006706	718.068	226.042	0.0119803	0.0130628	0.249808	0.75313	0.374678	0.917135	-0.124794
416					717.806	229.001	0.0103345	0.00418036	0.907433	0.146584	0.238248	2.47216	1.30577
425			Nocodazole	-6.70847338378574	717.275	302.057	0.0154884	0.013141	0.35776	0.32021	0.238319	1.17863	0.237109
427			2-O-Caffeoyltartronic acid	7.50148294159635	717.085	283.047	0.0157538	0.0171303	0.00441328	0.806005	0.390706	0.919644	-0.120852
429					717.001	121.007	0.0107668	0.00856374	0.975635	0.156523	0.238256	1.25725	0.330276
431			p-Benzoquinone	-0.459169551106084	716.998	109.028	0.00743207	0.00929637	0.523963	0.215394	0.23829	0.79946	-0.322903
432					716.736	76.0473	0.015829	0.0126249	0.656737	0.308682	0.238317	1.25379	0.326292
436			2,4-Dichlorophenol	-23.9874441157523	716.473	162.967	0.00471744	0.00473727	0.0795387	0.958799	0.432721	0.995813	-0.00605279
437			2,6-Dioxo-6-phenylhexanoate	14.4210845825702	716.472	221.084	0.0187299	0.0256077	0.696895	0.32953	0.238321	0.731419	-0.45123
448			Benzene	-2.00328007479434	715.398	79.0541	0.0958073	0.0841484	0.53842	0.522986	0.296588	1.13855	0.1872
458					713.528	131.93	0.0241304	0.0267773	0.349583	0.546172	0.305004	0.901152	-0.150158
460					713.391	149.94	0.013802	0.0140786	0.389817	0.663743	0.345576	0.98035	-0.0286306
470					711.254	117.554	0.0104738	0.011848	0.601535	0.300718	0.238315	0.884013	-0.17786
479					709.52	143.997	0.0402202	0.0351269	0.731111	0.557584	0.309053	1.145	0.195343
480					709.504	117.98	0.013862	0.0113412	0.864744	0.272961	0.238309	1.22227	0.289563
482					709.251	158.961	0.506089	0.524665	0.275837	0.893098	0.415386	0.964593	-0.0520074
494					708.044	133.927	0.00769226	0.00977032	0.338742	0.522789	0.296515	0.787308	-0.344999
504					706.436	283.03	0.0351578	0.0235518	0.865075	0.189274	0.238277	1.49278	0.578006
506					706.164	111.092	0.122692	0.102526	0.56529	0.190301	0.238278	1.1967	0.259056
512			Dimethyl trisulfide	11.005595285029	705.644	126.972	0.0112017	0.0108135	0.44006	0.870629	0.409212	1.0359	0.05088
514					705.501	107.541	0.011691	0.0137301	0.318584	0.554732	0.308046	0.851485	-0.231947
536			Albendazole sulfone	-14.842551610275	702.833	298.081	0.12482	0.175675	0.533389	0.156664	0.238256	0.710516	-0.493061
538			Amidosulfonic acid	6.22013897276815	702.521	97.9912	0.0166155	0.019476	0.125715	0.718065	0.363576	0.853126	-0.229169
539					702.295	199.988	0.0109152	0.0135214	0.367838	0.307311	0.238317	0.807256	-0.308902
544			3,3'-Dithiobis[2-methylfuran]	9.95919597198671	702.022	227.022	0.0204677	0.0186387	0.042855	0.741775	0.371125	1.09813	0.135048
558			Orthophosphate	-0.866224589621713	697.756	98.9841	0.0277714	0.0340644	0.812806	0.106556	0.238198	0.815262	-0.294665
569			2-Chlorophenylhydrazine hydrochloride	-5.20093367379578	696.416	179.013	0.0105298	0.0107488	0.507116	0.784838	0.384389	0.979626	-0.029697
570					695.948	81.5204	0.00548123	0.00583288	0.260979	0.558642	0.309425	0.939711	-0.0897109
571					695.757	83.5358	0.00685737	0.00800135	0.896365	0.157769	0.238257	0.857027	-0.222588
573			Deamino-alpha-keto-demethylphosphinothricin	13.755164813249	695.192	167.013	0.0122379	0.0136839	0.0107197	0.696167	0.35644	0.894328	-0.161123
574			Tazobactam	-7.96359840665541	694.803	301.058	0.0338957	0.0249511	0.385535	0.462012	0.273895	1.35849	0.442001
583			3-Buten-1-amine	-0.624846109826913	692.824	72.0807	2.59604	2.35077	0.351195	0.52128	0.295958	1.10434	0.143179
586					692.394	143.154	0.00615696	0.00565512	0.660225	0.684399	0.352539	1.08874	0.12266
592					691.334	72.937	0.0166614	0.0183391	0.124786	0.574887	0.315077	0.908518	-0.138413
595					690.394	94.045	0.0186515	0.0219091	0.257902	0.440286	0.265754	0.851313	-0.232238
598			1H-Imidazole-4-methanol	-0.138095626607856	689.474	99.0553	0.0243055	0.0334694	1.08495	0.149571	0.23825	0.7262	-0.461561
600					689.205	139.982	0.015213	0.0144676	0.187588	0.806013	0.390708	1.05152	0.0724802
602			2,4-Dichlorophenol	-24.4159346621086	688.919	162.967	0.00575921	0.00558768	0.838091	0.514329	0.293378	1.0307	0.0436208
608					687.587	89.9397	0.0237718	0.0258468	0.455902	0.769497	0.379728	0.919718	-0.120736
614					686.266	140.962	0.00919972	0.00785373	0.254754	0.426566	0.26059	1.17138	0.228213
622			Dimethyl trisulfide	11.0833957854993	685.337	126.972	0.0214639	0.0239319	0.121521	0.381517	0.246167	0.896874	-0.157024
623			2-Amino-1,2-bis(p-chlorophenyl)ethanol	17.2546429764286	685.3	282.05	0.0183684	0.0125045	0.36024	0.2165	0.23829	1.46894	0.554778
626			N-Nitrosodi-n-butylamine	-0.77082670696732	684.926	159.149	0.0461904	0.0575214	0.553004	0.196267	0.238281	0.803012	-0.316507
627			2,5-Dimethyl-1H-pyrrole	-1.31203753869901	684.773	96.0807	0.0310623	0.0319342	0.557155	0.660446	0.344451	0.972697	-0.0399382
628					684.634	111.092	0.219253	0.237647	0.721955	0.580816	0.317111	0.9226	-0.116223
637					683.842	112.095	0.00791836	0.00754919	0.116723	0.4999	0.288054	1.0489	0.0688809
638					683.819	184.181	0.0438552	0.0499964	1.33834	0.0213489	0.237475	0.877168	-0.189075
639					683.574	148.977	0.151542	0.213373	0.492097	0.480793	0.280861	0.710224	-0.493654
649			Nocodazole	-5.16787625798175	681.969	302.058	0.00548972	0.00561848	0.32708	0.763795	0.377978	0.977083	-0.0334471
655			Rhodanine	12.307694621687	679.673	133.975	0.011655	0.0117197	0.187128	0.967011	0.434816	0.994477	-0.00798984
668					677.691	100.51	0.104145	0.0674404	0.345272	0.192994	0.238279	1.54425	0.626904
677					676.015	202.951	0.0588398	0.0427354	0.835383	0.36194	0.24083	1.37684	0.461361
678					675.829	101.509	0.0150383	0.0134346	0.407999	0.610365	0.327428	1.11937	0.162684
679					675.291	149.94	0.0481719	0.025772	0.986744	0.0972228	0.238181	1.86916	0.902386
680			Bezolin	-23.1813304786864	675.015	243.977	0.00499635	0.00516993	0.322447	0.72415	0.36553	0.966425	-0.0492698
689			Mercuric oxide	7.53972532353087	672.207	218.974	0.00440452	0.00454042	0.0635362	0.751248	0.374092	0.970069	-0.0438408
690					672.063	134.117	0.0193647	0.0201574	0.648433	0.36625	0.2419	0.960676	-0.0578784
691					671.951	211.94	0.00575943	0.00590219	0.0833529	0.914444	0.421134	0.975812	-0.0353245
692			Thiazole	4.27265761370274	671.943	86.0063	0.0107172	0.0101933	0.62601	0.827819	0.397081	1.0514	0.0723139
695					671.384	113.107	0.11612	0.116898	0.164607	0.90919	0.41973	0.99335	-0.00962615
698					671.043	87.5056	0.0059865	0.0054199	0.405175	0.448793	0.268966	1.10454	0.143447
700					670.222	143.997	0.0461082	0.058658	0.214991	0.441433	0.266181	0.786052	-0.347303
709			L-Leucine	-0.556086978568007	668.088	132.102	0.0205655	0.0233418	0.325332	0.34774	0.23862	0.881061	-0.182686
714					667.015	70.0125	0.0771608	0.0663088	0.588507	0.432279	0.262754	1.16366	0.218667
715					666.993	177.935	0.00325935	0.00366657	0.528437	0.283464	0.238311	0.888935	-0.16985
724					664.91	195.993	0.0237919	0.0212855	0.310991	0.554243	0.307873	1.11775	0.160599
727					664.712	125.986	0.432682	0.253661	0.475031	0.0906716	0.238166	1.70575	0.770406
735			2-Iodophenol methyl ether	-22.7506067426852	663.809	234.956	0.00629413	0.00976144	1.48496	0.0770495	0.238128	0.644796	-0.633086
749					661.938	83.5358	0.0297249	0.0287792	0.499336	0.730235	0.367473	1.03286	0.0466476
753					661.649	83.0374	0.030793	0.0320758	0.130567	0.701748	0.358274	0.960007	-0.0588828
754					661.519	82.0137	0.0154065	0.0224009	0.747106	0.0580533	0.238046	0.68776	-0.540023
756					661.397	146.961	0.101056	0.103951	0.33611	0.935678	0.42674	0.97215	-0.0407493
757					661.372	94.045	0.33378	0.360062	0.0898913	0.486906	0.283184	0.927006	-0.10935
763					661.108	111.519	0.10327	0.105327	0.613296	0.902722	0.417992	0.980471	-0.0284527
769					660.705	99.0136	0.115983	0.116302	0.0422372	0.99133	0.440929	0.997253	-0.00396795
770					660.57	158.961	1.65753	1.52199	0.748543	0.155908	0.238256	1.08906	0.123078
773					660.019	158.949	0.0117523	0.0108448	0.614605	0.743419	0.371642	1.08368	0.115936
777					659.526	135.945	0.0115617	0.011312	0.531878	0.911234	0.420277	1.02207	0.0315001
779			(E,Z)-2,4-Heptadienal	-1.1683138221138	659.325	111.08	0.010427	0.0114551	0.0232614	0.710333	0.361075	0.910253	-0.13566
781			2-Heptanone	-1.2620010604833	659.245	115.112	0.110838	0.0885684	0.533453	0.1645	0.238262	1.25144	0.323587
787			Dichloroacetate	1.24899174013012	658.461	128.951	1.73855	1.82584	0.492505	0.682255	0.351823	0.952195	-0.0706704
799			Methylmercury	-14.8676853427292	656.888	217.998	0.0119702	0.0123921	0.224236	0.803754	0.39004	0.965961	-0.0499633
802			Bis(2-ethylhexyl)phthalate	-2.33705803824884	656.529	391.283	0.0183653	0.017613	0.0775436	0.851967	0.403984	1.04271	0.0603442
804			Sodium methallylsulfote	-16.6232704266607	656.025	159.006	0.10032	0.14529	0.63154	0.757258	0.375959	0.690481	-0.534326
806					656.019	199.988	0.285202	0.276955	0.00548372	0.696689	0.356612	1.02978	0.0423298
808					655.902	89.5066	0.193538	0.186537	0.0277738	0.830394	0.397825	1.03753	0.0531484
814					654.985	114.073	0.306112	0.333566	0.390275	0.225077	0.238294	0.917696	-0.123912
815					654.975	133.133	0.0168067	0.015302	0.227982	0.713031	0.361949	1.09834	0.135323
817			Indole	-0.821816230969188	654.928	118.065	0.59734	0.568143	0.180388	0.557899	0.309164	1.05139	0.072299
819					654.682	131.967	0.02211	0.0137554	1.191	0.0117388	0.23674	1.60737	0.684702
820					654.679	137.987	0.0599189	0.0666551	0.0792324	0.448467	0.268843	0.89894	-0.153704
821					654.54	190.003	0.0207961	0.0306167	0.863485	0.0174513	0.237274	0.679241	-0.558005
822					654.375	111.984	0.250979	0.251046	0.22211	0.995604	0.44199	0.999736	-0.000381155
823					654.299	220.961	0.00863735	0.00997506	0.75031	0.281778	0.238311	0.865894	-0.207738
827			2-(sulfooxy)pentanoic acid	10.4595596185886	654.032	199.029	0.0305184	0.0269299	0.162772	0.604083	0.325264	1.13325	0.180471
828			p-Xylene	-1.62709998179721	654.013	107.085	0.16868	0.175045	0.0115977	0.648794	0.340443	0.963637	-0.0534384
830			Nitrosylsulfuric acid	14.4008773301469	653.819	127.967	0.0427141	0.036614	0.729361	0.417089	0.257299	1.1666	0.222316
831					653.812	155.974	0.036967	0.025806	0.932743	0.17826	0.238271	1.43249	0.51853
832					653.715	128.971	0.070561	0.0771776	0.632677	0.258321	0.238305	0.914267	-0.129312
833			2,2-Dichloro-1,1-ethanediol	1.94523187347365	653.707	130.966	1.359	1.40186	0.270256	0.71181	0.361554	0.969427	-0.0447953
834					653.579	167.982	0.0421264	0.0354975	0.754965	0.158639	0.238258	1.18674	0.247008
837					653.361	299.912	0.0143949	0.0129904	0.278518	0.568671	0.312928	1.10812	0.148113
840			2-Aminoethylarsote	-12.7056553749368	653.268	169.977	0.791183	0.794045	0.179981	0.940854	0.42809	0.996396	-0.00520826
841			Chlorzoxazone	-17.2498167086351	653.092	169.997	0.0524074	0.0503041	0.16204	0.599526	0.323684	1.04181	0.0590944
842			Calcium L-aspartate	6.32045964420503	653.056	171.993	0.948432	0.973838	0.183051	0.653297	0.341997	0.973911	-0.038138
844					652.779	87.004	0.0700173	0.0791421	0.975421	0.0610677	0.238063	0.884704	-0.176734
845					652.68	202.951	0.0880001	0.0959585	0.452914	0.293932	0.238314	0.917064	-0.124905
847			1,1-Dichloroethylene epoxide	1.19430129806654	652.553	112.956	0.0483398	0.0552822	1.09023	0.292771	0.238314	0.874419	-0.193604
849					652.226	199.975	0.0383977	0.0415573	0.669806	0.247755	0.238302	0.923971	-0.114081
850					652.225	153.011	0.0435868	0.0475804	0.697744	0.204468	0.238285	0.916068	-0.126474
851			Pyridine	-1.43594181333082	652.071	80.0494	0.417729	0.433233	0.2355	0.594373	0.321887	0.964214	-0.0525741
852			Radium-224	7.80465333035487	652.035	225.029	0.00763148	0.00733521	0.424704	0.643428	0.338615	1.04039	0.0571251
853					651.911	202.013	0.0104165	0.0153213	0.618787	0.262596	0.238306	0.679873	-0.556663
854			5-Hydroxypentanoate	-15.6264028526694	651.851	119.068	0.0405154	0.0369971	0.517116	0.639304	0.337221	1.0951	0.13106
856					651.731	201.976	0.0149127	0.0159135	0.692759	0.192943	0.238279	0.937111	-0.0937077
860			Carboxyphosphate	16.7532245237635	651.483	142.976	0.0360836	0.0388117	0.526715	0.123494	0.238223	0.929709	-0.105148
861			3-(Hydrohydroxyphosphoryl)pyruvate	-0.0190805166660696	651.422	152.995	0.10395	0.101673	0.0190947	0.841278	0.400948	1.02239	0.0319475
862					651.364	201.008	0.0201844	0.0252399	0.100057	0.590376	0.320486	0.799701	-0.322467
863					651.205	203.971	0.00468206	0.00454833	0.0951772	0.887203	0.413779	1.0294	0.0418064
864					650.949	282.91	0.0103121	0.00923961	0.549266	0.601272	0.32429	1.11607	0.158428
865					650.817	155.993	0.066131	0.0628209	0.363558	0.629037	0.333766	1.05269	0.0740834
867					650.743	249.957	0.0152682	0.0119237	0.572033	0.147731	0.238249	1.2805	0.356707
870					650.544	155.99	0.01664	0.0211484	0.296277	0.408211	0.254315	0.786817	-0.3459
871					650.414	154.99	2.03651	1.74036	0.788006	0.186666	0.238276	1.17017	0.226718
872			Bezolin	-23.249650067885	650.403	243.977	0.0215501	0.0207781	0.00695724	0.70468	0.359233	1.03715	0.0526266
873					650.173	138.48	0.0123438	0.0149415	1.00933	0.087213	0.238158	0.82614	-0.275542
875					650.154	196.017	0.0207241	0.0201177	0.107629	0.779699	0.382836	1.03014	0.0428471
876					650.153	174.953	0.0258226	0.0236681	0.131573	0.63468	0.335654	1.09103	0.125695
878					650.042	88.5089	0.0166132	0.0205283	0.552107	0.189254	0.238277	0.809284	-0.305281
879					649.983	161.05	0.0631164	0.0566751	0.335385	0.235231	0.238297	1.11365	0.1553
880			4-Bromophenol	-20.3806402238036	649.866	172.956	0.077762	0.0806742	0.380736	0.560766	0.31017	0.963902	-0.053042
886					649.346	97.5143	0.319408	0.317461	0.16389	0.973877	0.436556	1.00613	0.00882118
887					649.328	130.533	0.0272376	0.0330243	0.922204	0.0929789	0.238171	0.824776	-0.277925
890			2-Chloro-3-oxoadipate	16.6872682323599	649.322	195.009	0.0173338	0.0171018	0.0717803	0.811794	0.39241	1.01356	0.0194368
892					649.228	110.953	0.824593	0.775534	0.124282	0.918609	0.422242	1.06326	0.0884916
893					649.195	98.5119	4.14931	4.60607	0.320151	0.27721	0.23831	0.900834	-0.150666
895					648.962	138.957	0.0218036	0.0795882	1.30974	0.00714966	0.2357	0.273955	-1.86799
896					648.962	201.992	0.0623787	0.0580323	0.626304	0.383885	0.246811	1.0749	0.104198
898			4-Chloro-ortho-phenylenediamine	16.9570047976362	648.829	143.039	1.04579	1.06779	0.147995	0.741655	0.371088	0.9794	-0.0300304
899					648.809	170.984	0.0163016	0.0156606	0.0126281	0.546345	0.305066	1.04093	0.0578718
903			Dimethylarsinate	-11.8233002499831	648.602	137.964	0.0211192	0.0276598	0.759348	0.00939105	0.236334	0.763536	-0.389231
904					648.557	139.963	0.0162851	0.0167757	0.456161	0.863367	0.407189	0.970757	-0.0428172
905					648.557	247.467	0.0180973	0.0170638	0.205309	0.463775	0.274545	1.06057	0.0848419
906			Rhodanine	12.312207066957	648.549	133.975	0.0112104	0.011401	0.118522	0.860054	0.406261	0.983282	-0.0243234
908			3-Sulfinylpyruvic acid	15.3845013631609	648.529	151.98	0.00830174	0.00868354	0.0666903	0.731302	0.367813	0.956031	-0.0648706
911					648.416	153.959	0.0117667	0.0128094	0.616214	0.415987	0.256932	0.918598	-0.122494
912					648.401	261.465	0.0158777	0.0169838	0.449873	0.320452	0.238319	0.93487	-0.0971616
913			Dalapon	5.01483529023123	648.359	142.967	0.0324921	0.0373486	1.11199	0.032058	0.237777	0.869969	-0.200964
915					648.324	173.998	0.0234673	0.0243822	0.188044	0.543428	0.304021	0.962477	-0.0551757
916					648.308	166.954	0.0144557	0.014387	0.0763779	0.953683	0.431409	1.00477	0.00687214
917			Dihydro-4-mercapto-3(2H)-furanone	-21.6975252096054	648.294	119.014	0.0472112	0.0532642	0.635727	0.128239	0.238229	0.88636	-0.174036
918					648.292	110.02	3.68949	3.52347	0.675596	0.562263	0.310695	1.04712	0.0664238
919					648.292	150.996	0.0142748	0.0147966	0.0294908	0.495056	0.286249	0.964736	-0.0517937
920					648.291	179.99	0.0161892	0.0160959	0.0878239	0.965973	0.434552	1.0058	0.00834234
921					648.281	182.962	0.0271539	0.0275573	0.48512	0.90951	0.419815	0.985362	-0.0212738
923					648.271	167.998	0.0625824	0.0617997	0.0896909	0.821093	0.395129	1.01267	0.0181576
924			Asparagusic acid syn-S-oxide	-1.17306232885906	648.264	166.983	0.0135186	0.0128268	0.097939	0.417318	0.257375	1.05393	0.0757764
925					648.263	117.138	0.0509806	0.0531899	0.567494	0.344491	0.238356	0.958463	-0.0612054
927					648.251	125.964	0.118917	0.122878	0.315866	0.545621	0.304807	0.967763	-0.0472743
928					648.243	141.951	0.0180451	0.0199471	0.633436	0.206311	0.238286	0.904649	-0.144569
929			3-Sulfocatechol	0.965822006591035	648.233	191.001	0.0154984	0.0149957	0.370897	0.701733	0.358269	1.03352	0.0475718
930					648.178	181.978	0.0196127	0.0198681	0.622661	0.763065	0.377754	0.987146	-0.0186647
931					648.144	119.957	0.0557566	0.0099479	0.464895	0.161357	0.23826	5.60486	2.48668
933			2-Chloro-1,4-phthoquinone	5.76881610093044	648.084	193.006	0.0125345	0.0121005	0.579209	0.531355	0.299655	1.03586	0.0508327
934			Methylarsote	-11.6581097643756	648.024	140.951	0.172623	0.181286	0.454688	0.320197	0.238319	0.952214	-0.0706418
935					648.018	166.991	0.0598771	0.0637191	0.838213	0.0977469	0.238182	0.939704	-0.0897215
936			Dimethylcarbamoyl chloride	15.1886952897166	648	108.023	0.108312	0.107851	0.114888	0.902089	0.417821	1.00427	0.00615263
937					647.981	202.509	0.00753828	0.00668657	0.53271	0.117248	0.238215	1.12738	0.172969
938					647.981	258.908	0.00671449	0.00623321	0.487146	0.37982	0.245702	1.07721	0.107301
939					647.979	156.508	0.00402881	0.00373156	0.587658	0.467865	0.276044	1.07966	0.110573
941					647.938	130.522	0.0697314	0.0727015	0.378253	0.384151	0.246883	0.959148	-0.0601753
942			Disodium malate	-12.2217889782232	647.938	178.991	0.116124	0.116445	0.0549928	0.969844	0.435535	0.997245	-0.00397953
943					647.883	149.988	0.0240886	0.0238786	0.00826624	0.877751	0.411183	1.00879	0.0126317
945			Chloropentafluoroethane	-8.92499510814007	647.806	154.967	0.0501394	0.0545741	0.299678	0.243961	0.2383	0.918739	-0.122273
946			Methanearsonous acid	-13.207681124548	647.787	124.956	0.0269395	0.0275844	0.0616189	0.617028	0.329705	0.976619	-0.0341316
947					647.782	165.983	0.125118	0.130267	0.636847	0.336368	0.238322	0.96048	-0.0581733
949			Aluminum hydroxide	20.8352887172328	647.735	78.9987	0.0141541	0.0136584	0.48538	0.528703	0.298687	1.03629	0.0514322
950					647.734	108.517	0.138102	0.136217	0.197563	0.93198	0.425771	1.01384	0.0198271
951					647.718	160.983	0.0162248	0.00927616	1.0543	0.105243	0.238196	1.74908	0.806598
952					647.711	117.959	0.0741769	0.076079	0.341338	0.584302	0.318344	0.974998	-0.0365294
953					647.698	103.507	0.00530031	0.004643	0.663051	0.27281	0.238309	1.14157	0.191021
954					647.697	88.023	0.0750155	0.0813433	0.484238	0.294813	0.238314	0.922208	-0.116836
955					647.673	115.964	0.184623	0.19364	0.69757	0.23928	0.238299	0.953436	-0.068792
956					647.648	141.959	0.266542	0.260317	0.646496	0.668342	0.347139	1.02391	0.0340939
957					647.615	116.002	0.050977	0.0780896	0.422252	0.525682	0.29758	0.652802	-0.615283
959					647.524	109.515	0.0551809	0.0592728	0.69042	0.174477	0.238269	0.930965	-0.103201
961					647.49	138.98	0.0192037	0.0220685	1.21893	0.00916207	0.236283	0.870182	-0.20061
962					647.488	102.509	0.0130906	0.0134856	0.353826	0.628831	0.333697	0.970706	-0.0428935
963					647.483	158.165	0.00672158	0.00756066	0.932046	0.179105	0.238272	0.88902	-0.169713
965			5-Chloro-2-hydroxy-p-benzoquinone	9.94258028520344	647.476	158.986	0.0673774	0.0674177	0.263704	0.983724	0.439032	0.999403	-0.000861688
966			2-Phosphoglycolate	5.56473037963617	647.472	156.991	0.176561	0.175546	0.0683711	0.871848	0.409551	1.00578	0.0083151
967					647.472	195.993	0.0749317	0.0736579	0.0887959	0.674626	0.349263	1.01729	0.0247371
968			Fluoroacetate	-15.7495606428473	647.467	79.0177	0.220452	0.235301	0.470877	0.457057	0.27206	0.93689	-0.094048
969					647.461	108.536	0.0353119	0.0383351	0.734146	0.129619	0.23823	0.921138	-0.11851
970			Se-Methyl-L-selenocysteine	7.28604617231078	647.456	183.989	0.019078	0.0168575	0.961387	0.0632497	0.238074	1.13172	0.178518
971					647.446	180.99	0.026685	0.0259481	0.512878	0.662912	0.345293	1.0284	0.0403984
972					647.445	223.988	0.101371	0.101201	0.0920634	0.977413	0.437447	1.00168	0.00242156
973					647.416	120.527	0.00415787	0.00365033	0.0924907	0.325613	0.23832	1.13904	0.187816
974					647.413	157.988	0.0289189	0.0276242	0.676423	0.421105	0.258629	1.04687	0.0660807
975					647.374	266.938	0.00456981	0.00417304	0.679731	0.361538	0.240763	1.09508	0.131036
976					647.371	101.509	0.0364867	0.0382833	0.436041	0.370906	0.243223	0.953072	-0.0693425
977			1,2-Diacylglycerol-LD-PI-pool	-0.425917584728391	647.37	120.044	0.0213041	0.0198816	0.573412	0.240533	0.238299	1.07155	0.0996971
978					647.348	121.023	0.0292482	0.0298511	0.194285	0.6492	0.340583	0.979802	-0.0294377
979					647.322	91.5422	0.0223928	0.0242955	0.436068	0.232358	0.238296	0.921687	-0.117652
981					647.304	170.505	0.0118731	0.0110141	0.540462	0.266131	0.238307	1.07799	0.108338
982					647.298	208.955	0.00986966	0.0120374	0.232709	0.558564	0.309397	0.819916	-0.286452
983					647.279	182.985	0.409871	0.40109	0.168939	0.65538	0.342714	1.02189	0.0312449
984					647.272	99.5121	0.71957	0.761046	0.532336	0.166992	0.238264	0.945501	-0.0808487
985					647.272	100.51	0.273559	0.289369	0.601268	0.151648	0.238252	0.945364	-0.0810584
986					647.244	101.528	0.0381848	0.0376667	0.277578	0.789345	0.385745	1.01376	0.0197095
989			Ascorbyl palmitate	-20.9256585352412	647.212	415.26	0.00799325	0.00933074	0.343631	0.52016	0.295544	0.856658	-0.223209
990					647.208	97.9687	0.035676	0.0361425	0.157981	0.86376	0.407299	0.987093	-0.0187418
991					647.202	112.967	0.0614487	0.0614386	0.0947015	0.996919	0.442316	1.00016	0.000237446
993					647.19	99.531	1.76772	1.80768	0.30331	0.538321	0.302183	0.977893	-0.0322517
994					647.188	138.995	0.100759	0.0947129	0.569161	0.205531	0.238285	1.06383	0.0892691
995					647.178	114.497	0.0182592	0.0198073	0.527278	0.257711	0.238305	0.921843	-0.117407
996					647.177	135.011	0.00399703	0.00419769	0.671806	0.62955	0.333938	0.952198	-0.0706659
999					647.173	91.0057	0.0209706	0.00482043	0.702447	0.330137	0.238321	4.35035	2.12113
1000					647.164	249.943	0.0114925	0.011788	0.0235288	0.753116	0.374674	0.974934	-0.0366242
1001					647.139	163.99	0.0418298	0.0422525	0.102368	0.855976	0.405115	0.989994	-0.0145077
1002			O-methoxycatechol-O-sulphate	1.79942826426753	647.121	205.017	0.0451095	0.043883	0.446111	0.622955	0.331717	1.02795	0.0397714
1003					647.091	70.5141	0.00341516	0.00365212	0.420466	0.488217	0.283679	0.935118	-0.0967802
1004					647.033	118.967	0.0186942	0.0211467	0.426447	0.0730971	0.238115	0.884025	-0.177841
1005			2-Nitrofuran	-18.2530419524815	647.031	114.017	0.0289879	0.0297247	0.170085	0.533365	0.300387	0.975215	-0.0362081
1006					647	98.0135	0.152407	0.155028	0.0865829	0.675823	0.349666	0.983096	-0.0245965
1009					646.981	131.533	0.230268	0.231051	0.0584133	0.933941	0.426285	0.996612	-0.00489577
1010					646.977	132.035	0.0237186	0.02338	0.36032	0.766783	0.378897	1.01448	0.0207437
1011					646.977	111.519	0.16607	0.165719	0.0902181	0.95013	0.430493	1.00212	0.00305243
1012					646.977	132.531	0.0861206	0.0855293	0.179155	0.858569	0.405844	1.00691	0.00994077
1014					646.953	91.0243	0.0294977	0.0292876	0.357774	0.871555	0.409469	1.00718	0.0103152
1015			Chlorobenzene	11.6643454040116	646.949	113.017	0.103574	0.103345	0.218317	0.949094	0.430226	1.00221	0.00318871
1017					646.946	70.0124	0.140392	0.145414	0.350364	0.351811	0.2391	0.965467	-0.0507007
1018					646.946	145.17	0.0726534	0.0721321	0.0116099	0.849518	0.403292	1.00723	0.0103886
1020					646.944	92.5032	0.0353694	0.0159648	0.521377	0.133615	0.238235	2.21547	1.14761
1021			Cyclohexylamine	-1.38842921824139	646.944	100.112	0.0502172	0.0543267	0.939487	0.0970337	0.23818	0.924355	-0.113481
1022					646.944	215.927	0.00225436	0.0023017	0.0696889	0.811505	0.392326	0.979431	-0.0299848
1023					646.941	91.5044	0.0393783	0.0341049	0.580267	0.28054	0.238311	1.15462	0.207419
1024			Fosetyl	-3.61501745692117	646.941	111.02	2.06535	2.06504	0.0917954	0.996448	0.442199	1.00015	0.000219721
1025					646.941	116.972	0.0499517	0.0520403	0.196871	0.456542	0.271868	0.959866	-0.0590956
1026					646.941	133.53	0.0100189	0.0104012	0.316943	0.514146	0.29331	0.963249	-0.0540187
1027					646.937	91.0274	0.187951	0.190451	0.0471881	0.693464	0.355548	0.986875	-0.0190609
1028			1-Aminomethylphosphonic acid	18.2706729664669	646.937	112.018	0.795774	0.803858	0.139344	0.763706	0.377951	0.989943	-0.0145824
1029					646.937	190.944	0.00524047	0.00549556	0.0705387	0.693754	0.355644	0.953582	-0.0685704
1030					646.937	231.971	0.0444647	0.0430379	0.488355	0.598541	0.323341	1.03315	0.0470518
1031					646.937	304.69	0.0196251	0.0179946	0.581996	0.20236	0.238284	1.09061	0.125131
1032					646.936	163.491	0.00958605	0.00891941	0.595693	0.378327	0.245292	1.07474	0.103988
1033					646.934	92.5222	0.0620146	0.062308	0.190609	0.898692	0.416904	0.995291	-0.00680929
1034			Amidosulfonic acid	6.3552136855363	646.934	97.9913	0.151999	0.149287	0.2699	0.526723	0.297962	1.01816	0.0259708
1035					646.934	111.538	0.0241922	0.0242673	0.163705	0.931483	0.425641	0.996906	-0.00447065
1036			cis-Chlorobenzene dihydrodiol	-14.473782405188	646.934	248.9	0.0148906	0.0151944	0.196694	0.73359	0.368539	0.980005	-0.0291395
1037					646.934	354.931	0.0102187	0.0116294	0.565422	0.127548	0.238228	0.878696	-0.186565
1038			Uracil	7.78738753862468	646.932	113.035	0.0425021	0.0428883	0.00867793	0.854077	0.40458	0.990996	-0.0130483
1039					646.932	153.993	0.0375365	0.0370675	0.0987969	0.719217	0.363947	1.01265	0.0181412
1040					646.93	89.0081	0.0128646	0.0121081	0.224191	0.342789	0.238323	1.06248	0.0874337
1042					646.928	90.5258	3.0084	3.08552	0.234393	0.473858	0.278223	0.975005	-0.0365179
1043			alpha-Curcumene	-21.2135991002317	646.926	203.175	0.0161315	0.0170774	0.537108	0.265037	0.238307	0.944614	-0.0822033
1045					646.921	111.541	0.165715	0.164837	0.0186213	0.878603	0.411418	1.00533	0.00766572
1046					646.921	124.544	0.0156972	0.0154221	0.367007	0.766597	0.378839	1.01784	0.0255138
1047					646.921	186.196	0.0434143	0.0443487	0.3171	0.629171	0.333811	0.978932	-0.0307189
1048					646.909	83.0387	0.017627	0.0201433	0.696297	0.255928	0.238304	0.87508	-0.192514
1050			THTC	8.3651140508214	646.905	133.033	0.00495939	0.00550093	1.1476	0.212596	0.238289	0.901554	-0.149514
1052					646.895	111.039	1.97776	1.9569	0.218932	0.741092	0.37091	1.01066	0.0152995
1053					646.889	122.547	0.788779	0.789321	0.14875	0.985614	0.439505	0.999314	-0.000989528
1055			Calcium carbote	20.5698403058612	646.811	100.957	0.0170064	0.0183866	0.249924	0.262377	0.238306	0.924936	-0.112574
1056					646.788	82.0221	0.0251871	0.0249079	0.517269	0.795915	0.387711	1.01121	0.0160816
1057					646.773	165.991	0.0476656	0.0488462	0.155609	0.605001	0.325581	0.97583	-0.0352987
1058					646.764	146.173	0.00340831	0.0029203	0.738779	0.0726311	0.238113	1.16711	0.22294
1059					646.734	251.939	0.00315389	0.0027524	0.862851	0.263276	0.238306	1.14587	0.196443
1060					646.732	81.5204	0.435785	0.435554	0.0740104	0.99084	0.440808	1.00053	0.000763762
1061			Chlorfec	-0.237459311449783	646.694	238.943	0.0139285	0.0136236	0.264282	0.643776	0.338733	1.02237	0.0319227
1062			L-Leucine	-0.464550027403546	646.686	132.102	0.0321267	0.031547	0.395448	0.705	0.359338	1.01837	0.0262687
1063					646.677	102.532	0.0784258	0.0658514	0.0853063	0.750826	0.37396	1.19095	0.252114
1065					646.67	104.03	0.0663352	0.0655871	0.294126	0.789762	0.38587	1.01141	0.0163619
1066			(1S,3R)-3-(2,2-Dichloroethenyl)-2,2-dimethylcyclopropanecarboxylate	-1.8177377746488	646.67	209.013	0.0322552	0.033177	0.139714	0.504319	0.28969	0.972218	-0.040648
1067			Ethylenethiourea	-7.2883954159633	646.669	103.032	0.0185386	0.0183743	0.0593751	0.841894	0.401124	1.00894	0.0128464
1068					646.669	73.5316	0.0276836	0.0273742	0.290407	0.814964	0.39334	1.0113	0.0162145
1069					646.668	82.0137	0.0258538	0.0259139	0.133184	0.947853	0.429905	0.99768	-0.00335032
1070					646.668	83.5358	0.0408226	0.0399914	0.711757	0.576066	0.315483	1.02079	0.0296794
1071					646.668	98.9612	0.0527883	0.0543851	0.261571	0.435289	0.263887	0.970639	-0.042993
1072					646.668	102.034	3.17499	3.13055	0.276173	0.669612	0.34757	1.0142	0.0203355
1073					646.667	82.537	0.308004	0.317517	0.456004	0.376845	0.244882	0.970037	-0.0438876
1075			Sulfoacetate	3.04190875836779	646.667	140.986	0.0194482	0.0191502	0.318165	0.628048	0.333433	1.01556	0.0222793
1076			Sarin	23.77388778358	646.667	141.051	0.0105737	0.010312	0.0518663	0.652279	0.341646	1.02538	0.0361526
1077			3-Oxalomalate	17.9411988856206	646.667	207.017	0.0860914	0.0849848	0.255727	0.752048	0.374341	1.01302	0.0186635
1078			2,3,5,6-Tetrachlorophenol	-16.1871536326748	646.665	230.89	0.0147633	0.0145413	0.332216	0.839594	0.400467	1.01527	0.0218619
1079			Fosfomycin	16.9431961288606	646.663	139.018	0.0709549	0.0666364	0.770528	0.0901043	0.238165	1.06481	0.0905924
1080					646.663	197.916	0.0020618	0.00218233	0.396463	0.52622	0.297777	0.944771	-0.081964
1081					646.655	143.981	0.0353646	0.0355394	0.0941394	0.901693	0.417714	0.995081	-0.00711349
1082			1-[2-Bromo-1-(4-chlorophenyl)ethenyl]-2-chlorobenzene	8.29972401757521	646.655	326.936	0.00468684	0.00410548	1.00476	0.0600153	0.238057	1.1416	0.191063
1084					646.646	83.0374	0.0351014	0.036108	0.213964	0.547452	0.305461	0.972124	-0.0407881
1085					646.646	139.988	0.792524	0.787944	0.212575	0.874494	0.410284	1.00581	0.00836219
1087			Dimethylthiophosphate	-14.8065576024974	646.643	141.983	0.249497	0.249224	0.128236	0.975764	0.437032	1.00109	0.00157835
1089					646.643	271.916	0.0567142	0.0543441	0.616304	0.464999	0.274995	1.04361	0.0615863
1091					646.639	94.045	0.537909	0.543459	0.0408143	0.776964	0.382006	0.989787	-0.0148106
1092					646.639	95.0438	0.0738291	0.0734638	0.508855	0.891854	0.415048	1.00497	0.00715605
1093			Quinoclamin	-4.50898923575713	646.639	208.015	0.00545267	0.00582739	0.559937	0.235024	0.238297	0.935697	-0.0958867
1094					646.629	161.969	0.0122853	0.0126806	0.107222	0.584485	0.318408	0.96883	-0.045685
1097					646.613	125.038	0.0138615	0.0138056	0.000388818	0.946229	0.429485	1.00405	0.0058305
1098					646.609	312.942	0.0211237	0.0197926	0.729296	0.303439	0.238316	1.06725	0.0939
1099					646.553	106.029	0.00529906	0.00523656	0.325752	0.921164	0.422919	1.01194	0.0171172
1100					646.544	104.532	0.00408345	0.00362668	0.956011	0.378037	0.245212	1.12595	0.171141
1102					646.515	123.04	0.103022	0.103854	0.0324874	0.84686	0.402538	0.991989	-0.0116036
1104					646.467	114.558	0.0108845	0.0113014	0.508533	0.574303	0.314876	0.963109	-0.0542292
1105					646.457	140.962	0.0204593	0.0210033	0.449359	0.572901	0.314392	0.974098	-0.0378608
1106					646.457	145.954	0.0177461	0.0175102	0.345489	0.779047	0.382638	1.01347	0.0193074
1107			Nicotite	14.7181221145818	646.453	124.041	0.0102852	0.011777	0.550494	0.195578	0.238281	0.873327	-0.195407
1108					646.453	145.98	0.00800765	0.00684323	0.413924	0.184408	0.238275	1.17016	0.226702
1110					646.426	143.959	0.0475431	0.052086	0.702249	0.0646802	0.23808	0.91278	-0.131661
1111			Metrifote	-1.82242599908499	646.419	256.929	0.00569908	0.00641809	1.11714	0.113774	0.23821	0.887971	-0.171415
1112					646.415	289.926	0.0126156	0.0121842	0.454954	0.603413	0.325032	1.03541	0.050201
1113			2-Oxo-4-phosphonobutanoate	24.416202375828	646.412	183.01	0.047205	0.0190146	0.355329	0.329154	0.238321	2.48257	1.31183
1114					646.409	155.505	0.018493	0.0189844	0.0385416	0.63313	0.335137	0.974114	-0.0378372
1116					646.405	125.972	0.0207238	0.0204755	0.309687	0.803488	0.389961	1.01213	0.0173889
1117			1-(Methylthio)ethyl 2-propenyl disulfide	-17.4795735434804	646.405	181.014	0.0531623	0.0514227	0.481549	0.405269	0.253314	1.03383	0.0479995
1122					646.4	95.5454	0.00396779	0.00377413	0.320731	0.577863	0.3161	1.05131	0.0721917
1127			Dichloromethane	-13.0316342161969	646.372	84.9596	0.296107	0.304443	0.211503	0.511226	0.292226	0.972618	-0.0400549
1128			Bentoquatam	7.70169324022628	646.365	186.981	0.0948278	0.0947607	0.0210919	0.985735	0.439535	1.00071	0.00102113
1131			3-Phosphonooxypyruvate	4.36684308317827	646.361	184.985	0.251217	0.25154	0.142004	0.977689	0.437517	0.998716	-0.00185355
1135					646.24	129.979	0.0302885	0.0309864	0.152137	0.59027	0.320449	0.977478	-0.0328638
1136					646.216	143.997	0.196075	0.202304	0.350844	0.396583	0.250401	0.969209	-0.0451202
1137					646.204	181.988	0.0383706	0.0384453	0.227249	0.964856	0.434268	0.998057	-0.00280539
1138			Desflurane	2.1851060408984	646.189	169.009	0.00433435	0.00599762	0.828894	0.125818	0.238226	0.722679	-0.468573
1140					646.176	232.928	0.0302151	0.0313737	0.123637	0.503287	0.289309	0.963071	-0.0542866
1141					646.168	127.982	0.00593196	0.00768021	0.599926	0.312539	0.238318	0.77237	-0.372636
1142					646.166	173.929	0.0028865	0.00260681	0.505662	0.50411	0.289612	1.10729	0.147033
1146					646.142	214.917	0.0640353	0.064316	0.160158	0.930039	0.425261	0.995634	-0.00631236
1150			Methyl methanethiosulfonate	10.3999874875643	646.139	126.99	0.0388099	0.03885	0.218694	0.975709	0.437018	0.998967	-0.00149123
1151					646.135	188.978	0.00964791	0.00961291	0.275419	0.954551	0.431632	1.00364	0.00524293
1152					646.135	273.916	0.0342872	0.0342441	0.230351	0.977179	0.437388	1.00126	0.00181496
1153					646.134	125.986	1.3615	1.37083	0.0485627	0.855816	0.40507	0.993192	-0.0098558
1154					646.134	168.016	0.0491901	0.0477678	0.358584	0.520043	0.295501	1.02977	0.0423289
1155					646.133	273.954	0.0406641	0.0405616	0.15871	0.959415	0.432879	1.00253	0.00363988
1156					646.133	401.873	0.00397873	0.00320696	0.937827	0.0653495	0.238084	1.24066	0.311102
1157					646.132	147.516	0.00495139	0.00504794	0.101855	0.828755	0.397351	0.980874	-0.0278597
1158					646.132	255.944	0.108503	0.107272	0.33926	0.80212	0.389556	1.01147	0.0164513
1159					646.13	173.201	0.045399	0.0447879	0.367332	0.785945	0.384723	1.01365	0.0195531
1160					646.13	250.901	0.00675647	0.00671161	0.533814	0.906648	0.419048	1.00668	0.0096096
1161					646.12	275.912	0.0128091	0.0118328	0.807567	0.187402	0.238276	1.08251	0.114375
1163					646.117	314.943	0.0217761	0.0207347	0.636239	0.419025	0.257941	1.05023	0.0707014
1164					646.113	232.89	0.00841148	0.00845753	0.210717	0.916331	0.421636	0.994555	-0.00787675
1166					646.111	112.978	0.0264945	0.0252886	0.264264	0.576293	0.315561	1.04769	0.067206
1167					646.106	96.9718	0.00396733	0.00464101	0.673321	0.317259	0.238319	0.854842	-0.22627
1168					646.106	291.927	0.0122151	0.012095	0.246531	0.868623	0.408655	1.00993	0.0142525
1169			L-3,4-Dihydroxybutan-2-one 4-phosphate	12.0371472340283	646.105	185.023	0.0651871	0.0632629	0.52542	0.484473	0.282261	1.03042	0.0432277
1170					646.103	296.97	0.0380056	0.0359593	0.661019	0.223362	0.238293	1.05691	0.0798489
1172			Glycerone phosphate	1.32001552963895	646.076	171.006	0.01858	0.0175933	0.628862	0.105148	0.238196	1.05608	0.0787245
1174			Dimethylethanolamine	-1.08032790255562	645.985	90.0912	0.00483477	0.00482975	0.306172	0.986432	0.439709	1.00104	0.00149747
1175					645.937	174.204	0.00235099	0.00258559	0.272051	0.517878	0.294698	0.909264	-0.137229
1176					645.922	293.922	0.00353999	0.00343847	0.102134	0.74376	0.371749	1.02953	0.0419808
1177			Deamino-alpha-keto-demethylphosphinothricin	13.7443216422069	645.922	167.013	0.959281	0.940069	0.433277	0.638065	0.3368	1.02044	0.029187
1179					645.898	226.012	0.0167271	0.0162471	0.598559	0.605913	0.325896	1.02954	0.042006
1181					645.878	71.9518	0.00271867	0.00277439	0.452402	0.823461	0.395818	0.979917	-0.0292686
1182			2-Acetylthiazole	21.2433455943437	645.877	128.019	0.0178525	0.0185715	0.231736	0.471991	0.277547	0.961284	-0.0569657
1183					645.876	154.005	0.0173708	0.0177712	0.183265	0.670438	0.347849	0.977465	-0.0328827
1184			Pyrithione zinc	-3.04812524475346	645.875	316.938	0.00728861	0.00695911	0.431328	0.488524	0.283795	1.04735	0.0667407
1185					645.875	385.901	0.010533	0.010998	0.0214488	0.452916	0.270515	0.957721	-0.062323
1186					645.875	141.139	0.0480962	0.0495382	0.237515	0.408686	0.254476	0.97089	-0.0426202
1187					645.874	270.919	0.00525979	0.00503563	0.309894	0.634906	0.335729	1.04452	0.0628344
1188			Aldrin	6.15045442398254	645.87	362.885	0.00485281	0.00496913	0.138344	0.705415	0.359473	0.976592	-0.0341723
1189					645.867	182.022	0.00530431	0.00775235	0.261518	0.493852	0.285798	0.68422	-0.547467
1190					645.867	239.966	0.0155196	0.0151418	0.476908	0.652177	0.341611	1.02495	0.0355516
1192					645.867	256.947	0.00529281	0.00459428	0.860547	0.324176	0.23832	1.15204	0.204194
1193					645.867	403.874	0.00505726	0.00482147	0.524584	0.545692	0.304832	1.04891	0.0688856
1194					645.865	110.009	0.0262463	0.0260686	0.311328	0.899313	0.417072	1.00681	0.00979859
1195			Halacrite	10.525675953178	645.862	311.945	0.00313741	0.00285962	0.3528	0.325713	0.23832	1.09714	0.133751
1196					645.86	450.788	0.00367335	0.00319213	0.0282593	0.625403	0.332543	1.15075	0.202576
1198					645.853	257.977	0.00987314	0.00994051	0.0561072	0.920566	0.422761	0.993223	-0.00981083
1199					645.842	344.875	0.00629662	0.00570133	0.811575	0.217249	0.238291	1.10441	0.143279
1200					645.84	280.993	0.0129235	0.013045	0.0448912	0.900057	0.417273	0.990686	-0.0134999
1201			p-Aminobenzamidine dihydrochloride	-5.65272202988172	645.836	208.039	0.0396631	0.0388594	0.496068	0.653407	0.342035	1.02068	0.0295325
1203			Homogentisate	-23.3447173718789	645.825	169.046	0.00961553	0.00968087	0.00510574	0.91591	0.421524	0.993251	-0.00976994
1204					645.825	245.915	0.00288473	0.00308018	0.686663	0.540763	0.303063	0.936546	-0.0945776
1205			8-Hydroxy-2,3,4-trichlorodibenzofuran	-4.76086390107217	645.717	286.941	0.00218165	0.00226312	0.735997	0.610891	0.327608	0.963998	-0.0528974
1206			3-Amino-4,7-dihydroxy-8-chlorocoumarin	6.13131804832755	645.664	228.007	0.00505588	0.00490623	0.318682	0.733368	0.368469	1.0305	0.0433483
1207					645.6	153.033	0.0154315	0.0151364	0.296705	0.715872	0.362868	1.0195	0.027859
1208					645.588	151.035	0.123647	0.122358	0.363155	0.799042	0.388642	1.01053	0.0151157
1209					645.584	298.877	0.00418064	0.00403522	0.252494	0.655241	0.342666	1.03604	0.0510751
1210			N-Nitrosodi-n-butylamine	-0.613373179472954	645.577	159.149	0.11242	0.118454	0.814742	0.194954	0.23828	0.949058	-0.0754315
1211			6-Imino-5-oxocyclohexa-1,3-dienecarboxylate	11.2046264604484	645.576	152.036	0.0114256	0.0112475	0.350487	0.738333	0.37004	1.01583	0.0226581
1212					645.576	201.232	0.0115694	0.0116419	0.183122	0.912352	0.420575	0.993772	-0.00901322
1213			3-Acetyl-2,7-naphthyridine	-22.2766383989051	645.572	173.067	0.00401519	0.00436441	0.613335	0.239388	0.238299	0.919985	-0.120318
1214					645.571	134.117	0.049216	0.0525298	0.574896	0.341556	0.238323	0.936914	-0.0940109
1215					645.563	282.904	0.0209873	0.0219973	0.582341	0.294684	0.238314	0.954086	-0.0678086
1216					645.558	160.152	0.00718302	0.00770195	0.761888	0.320357	0.238319	0.932624	-0.100632
1218					645.317	323.931	0.011815	0.0115599	0.0410139	0.638837	0.337062	1.02207	0.0314912
1219					645.317	184.181	0.0443251	0.0448415	0.0478758	0.731291	0.367809	0.988484	-0.0167107
1220					645.312	212.212	0.0705847	0.0714492	0.154731	0.765867	0.378615	0.987901	-0.0175614
1221					645.311	300.915	0.00883444	0.00835205	0.288673	0.345698	0.238455	1.05776	0.0810088
1222					645.31	182.165	0.00342618	0.00286853	0.824412	0.115142	0.238212	1.1944	0.256288
1223					645.309	152.947	0.0294842	0.0309457	0.924191	0.127734	0.238228	0.952774	-0.0697941
1224					645.307	210.196	0.0515733	0.0509168	0.363896	0.82664	0.39674	1.01289	0.0184826
1225					645.307	113.107	0.204404	0.231159	0.756676	0.271244	0.238308	0.884255	-0.177466
1226					645.303	341.904	0.00537533	0.00531482	0.281036	0.838769	0.400231	1.01138	0.0163323
1227					645.147	114.111	0.00960358	0.00905506	0.563487	0.421847	0.258874	1.06058	0.0848481
1228					645.129	157.133	0.159968	0.14902	0.706406	0.559286	0.309651	1.07346	0.102272
1229					645.074	187.18	0.013751	0.0133757	0.0848616	0.644506	0.338978	1.02806	0.0399248
1231			5-Hydroxyindoleacetate	-20.3822709520924	645.062	192.062	0.0036056	0.00322554	0.791368	0.425462	0.260173	1.11783	0.160699
1232					645.062	213.215	0.00649238	0.00628976	0.091597	0.500634	0.288326	1.03221	0.0457429
1233			2-(sulfooxy)acetic acid	24.1106050379737	645.06	156.984	0.0282992	0.0314601	1.10196	0.161756	0.23826	0.899529	-0.152759
1234			Buformin	-20.2593094881697	645.058	158.137	0.00810251	0.00810905	0.339129	0.988363	0.440191	0.999194	-0.00116394
1235					645.058	193.974	0.028924	0.0290041	0.0365547	0.947886	0.429914	0.997238	-0.00398994
1237					645.049	115.957	0.0211551	0.0219189	0.586897	0.54099	0.303145	0.965157	-0.0511647
1239					645.045	193.17	0.00436111	0.00430614	0.356263	0.876524	0.410845	1.01276	0.0182994
1240					645.044	135.121	0.0014065	0.00145229	0.823377	0.750241	0.373778	0.968471	-0.046219
1243					645.041	350.892	0.014199	0.0145632	0.271752	0.538209	0.302143	0.974988	-0.0365432
1246					645.035	117.954	0.0202119	0.0099926	0.0671025	0.294877	0.238314	2.02268	1.01627
1247			Metenamine	-0.820805952547221	645.034	141.113	1.15131	1.1802	0.186036	0.518653	0.294986	0.975518	-0.035759
1251					645.023	185.165	0.0795634	0.091677	0.66826	0.115353	0.238212	0.867867	-0.204455
1254			2,5-Dimethyl-1H-pyrrole	-1.50736010632605	644.969	96.0806	0.0295986	0.0307515	0.119072	0.749128	0.373431	0.962508	-0.0551298
1255					644.913	87.0664	0.0231894	0.0242962	0.610079	0.30762	0.238317	0.954444	-0.067268
1259					644.83	601.518	0.0141282	0.0186987	0.191641	0.539515	0.302614	0.75557	-0.404362
1260					644.817	111.066	0.632862	0.650135	0.442146	0.381751	0.246231	0.973432	-0.0388475
1263			Sulfur mustard	7.82351853857575	644.808	158.981	0.00733095	0.00768378	0.530464	0.511313	0.292258	0.954081	-0.0678159
1264					644.8	220.934	0.029163	0.0302094	0.61913	0.344451	0.238353	0.965361	-0.050859
1270					644.79	576.505	0.00400929	0.00351862	0.294884	0.748208	0.373143	1.13945	0.188338
1271			D-pipecolate	-15.694333463635	644.782	129.077	0.104484	0.105418	0.214692	0.813613	0.392944	0.99114	-0.01284
1274			PE(18:1(11Z)/P-18:1(11Z))	-3.31344200430134	644.782	728.556	0.00651852	0.00644706	0.351378	0.963543	0.433933	1.01108	0.0159025
1276					644.782	162.149	0.00267758	0.00283328	0.0139077	0.621807	0.331328	0.945046	-0.0815437
1278					644.78	240.243	0.00175956	0.00174874	0.237791	0.959269	0.432842	1.00618	0.00889391
1280			4-Amino-2-hydroxylamino-6-nitrotoluene	8.05399629845019	644.778	184.073	0.0663092	0.0638484	0.435093	0.786799	0.38498	1.03854	0.0545581
1282					644.776	288.921	0.0357599	0.0306432	0.419527	0.434469	0.263579	1.16698	0.222777
1284			epsilon-Caprolactam	-1.10095053149211	644.775	114.091	0.101216	0.100429	0.0905166	0.866271	0.408	1.00784	0.0112631
1285			ortho-Anisidine	-0.351836864599782	644.774	124.076	0.103931	0.108205	0.952275	0.195215	0.238281	0.9605	-0.058143
1287					644.773	186.168	0.00890316	0.00511095	0.627483	0.174343	0.238269	1.74198	0.800727
1288					644.772	90.9765	0.0276849	0.0298316	1.2467	0.0689598	0.238099	0.928037	-0.107745
1289					644.772	599.502	0.00419133	0.00386582	0.516342	0.762034	0.377436	1.0842	0.116634
1291			1-Hexadecylthio-2-hexadecanoylamino-1,2-dideoxy-sn-glycero-3-phosphocholine	-23.6522305611755	644.772	736.574	0.0540944	0.060101	0.230833	0.541554	0.303348	0.900059	-0.151909
1294					644.769	142.111	0.0126178	0.0124509	0.0529333	0.717408	0.363364	1.01341	0.019212
1296					644.768	238.227	0.00613583	0.00631672	0.0230664	0.700856	0.357982	0.971363	-0.0419168
1299			2-Diethylaminoethanol	-1.11087047367762	644.768	118.123	0.0448432	0.0465883	0.342193	0.393067	0.249366	0.962543	-0.0550771
1301			PE(16:1(9Z)/P-18:1(11Z))	-2.59649366204063	644.767	700.526	0.00614611	0.00507848	0.927624	0.586354	0.319069	1.21023	0.275279
1302			Fexofedine	-7.33909595658881	644.766	502.291	0.00958869	0.0111844	0.723473	0.372308	0.243617	0.857331	-0.222077
1303					644.766	198.01	0.00636941	0.00670988	0.471223	0.519082	0.295145	0.949258	-0.0751273
1305			PE(20:2(11Z,14Z)/P-18:1(11Z))	-6.72362030658329	644.766	754.569	0.00332745	0.00348129	0.442593	0.76091	0.377089	0.955811	-0.0652035
1309					644.697	139.123	0.139312	0.140536	0.028245	0.856058	0.405139	0.991291	-0.0126192
1313			Neodymium	22.6139919072189	644.604	142.918	0.0020601	0.00214499	0.569508	0.716941	0.363213	0.960424	-0.0582561
1314					644.604	146.98	0.257396	0.25449	0.28381	0.845317	0.402099	1.01142	0.0163787
1316			Ethephon	3.22210283362892	644.59	144.982	0.580478	0.608209	0.255959	0.446961	0.268274	0.954405	-0.0673267
1326					644.541	183.945	0.00541586	0.0055919	0.595926	0.563352	0.311076	0.96852	-0.0461458
1333			PA(18:0/24:0)	-24.974972189252	644.527	789.617	0.0149539	0.0156259	0.146834	0.773078	0.380823	0.956993	-0.0634191
1336					644.522	602.521	0.00497803	0.00694253	0.334469	0.465851	0.275307	0.717033	-0.479888
1346					644.514	255.219	0.0118937	0.0127567	0.809009	0.323254	0.23832	0.932351	-0.101055
1348			PC(15:0/18:3(6Z,9Z,12Z))	-3.49911265697461	644.514	742.536	0.006522	0.0045781	0.882411	0.185449	0.238275	1.42461	0.510566
1349			PC(14:0/22:4(7Z,10Z,13Z,16Z))	-4.38212108618418	644.514	782.566	0.0539174	0.0671948	0.317756	0.418249	0.257684	0.802405	-0.317598
1350					644.514	143.154	0.00415606	0.00427147	0.263012	0.618248	0.33012	0.972981	-0.0395157
1351			Coniine	-0.954095650279846	644.513	128.143	0.0191624	0.0148491	0.0942999	0.180465	0.238272	1.29048	0.367906
1352			DL-2-Aminooctanoic acid	-0.966530100913164	644.513	160.133	0.00899419	0.0082035	0.233964	0.336376	0.238322	1.09638	0.132754
1353					644.513	167.154	0.0696273	0.0720686	0.36765	0.465265	0.275092	0.966125	-0.0497181
1355					644.51	88.0504	0.0129376	0.0133036	0.561017	0.471832	0.277489	0.972489	-0.0402455
1357			3-Chloro-4-(dichloromethyl)-5-hydroxy-2(5H)-furanone	1.2963446691988	644.51	216.922	0.0120462	0.0130274	1.19187	0.224842	0.238294	0.924678	-0.112977
1363					644.509	783.57	0.025019	0.0303853	0.290019	0.457095	0.272074	0.823391	-0.280351
1364			PC(16:0/22:4(7Z,10Z,13Z,16Z))	-3.36835726922042	644.508	810.598	0.0164386	0.0194813	0.124332	0.322022	0.23832	0.843816	-0.245
1374			Caproate (6:0)	-12.5760471319484	644.506	116.082	0.0303464	0.0313383	0.631369	0.416051	0.256953	0.968347	-0.0464036
1381					644.505	140.126	0.00836132	0.00837202	0.23586	0.988672	0.440268	0.998722	-0.00184503
1382			Neurine	-1.60718195587434	644.505	104.107	0.00595802	0.00669904	0.740593	0.229014	0.238295	0.889383	-0.169123
1383			Phosphonoacetaldehyde	-0.238724116417106	644.505	125	0.011558	0.0116492	0.361477	0.955339	0.431834	0.992178	-0.0113296
1384					644.505	255.721	0.0035015	0.00368768	0.542385	0.49955	0.287924	0.949514	-0.0747392
1388					644.505	763.597	0.00645038	0.00673846	0.589113	0.787987	0.385337	0.957249	-0.0630341
1394			PA(20:2(11Z,14Z)/24:1(15Z))	-24.0472079726867	644.505	811.602	0.00763719	0.00893606	0.00182209	0.381937	0.246281	0.854648	-0.226597
1396					644.505	737.577	0.00885704	0.00937692	0.163159	0.752811	0.374579	0.944557	-0.0822895
1402			Tyramine	-0.733856078309171	644.504	138.091	0.0286596	0.0303078	0.671012	0.127693	0.238228	0.945616	-0.0806734
1405					644.502	183.149	0.0134408	0.01513	0.310635	0.260658	0.238305	0.888349	-0.170802
1407			PC(16:0/22:6(4Z,7Z,10Z,13Z,16Z,19Z))	-3.81969284490538	644.502	806.566	0.0103283	0.0112674	0.366348	0.703167	0.358739	0.91665	-0.125557
1410			2-Aminophenol	-1.08204466093953	644.499	110.06	0.0179101	0.019115	0.650936	0.131627	0.238233	0.936965	-0.0939322
1414			1,3-Dimethyl-8-isoquinolinol	-1.03360158448265	644.46	174.091	0.00288622	0.00286729	0.138363	0.92104	0.422887	1.0066	0.0094933
1415			PC(15:0/20:5(5Z,8Z,11Z,14Z,17Z))	-3.76588348002556	644.4	766.535	0.00212202	0.00234997	0.165589	0.595962	0.322443	0.902998	-0.147205
1417			Selenophosphoric acid	6.47257386556879	644.379	162.907	0.00266552	0.00283671	0.603512	0.404864	0.253175	0.93965	-0.0898045
1418					644.363	155.129	0.0593761	0.0625393	0.239233	0.361376	0.240736	0.949421	-0.07488
1419					644.348	168.157	0.00464766	0.00515102	0.763482	0.112831	0.238208	0.902278	-0.148356
1420			3,4-Methylenedioxymethamphetamine	-0.900521618955357	644.303	194.117	0.00594275	0.00624986	0.668246	0.310734	0.238317	0.950862	-0.0726918
1421			Molite	-19.0007541298259	644.293	188.107	0.00317037	0.00317293	0.301381	0.986306	0.439678	0.999194	-0.00116268
1422			Phecetin	-0.910133527279941	644.281	180.102	0.00862254	0.00852743	0.191647	0.810212	0.391946	1.01115	0.0160008
1423					644.274	70.04	0.00315304	0.00635151	0.784335	0.321159	0.238319	0.496423	-1.01036
1425			(+)-Norephedrine	-0.769690476092131	644.246	152.107	0.0104726	0.0109362	0.313376	0.131251	0.238232	0.957608	-0.0624922
1426			2-(1-Propenyl)-delta1-piperideine	-0.778198741753286	644.246	124.112	0.0156597	0.0165434	0.459348	0.427241	0.260844	0.946581	-0.0792015
1427			Piperidione	-1.26130696955094	644.246	170.117	0.00348779	0.00371391	0.298897	0.542218	0.303587	0.939114	-0.0906273
1428			N-Nitrosomethylvinylamine	-0.988285608054435	644.245	87.0552	0.0701073	0.0685718	0.10871	0.646223	0.339557	1.02239	0.0319489
1430			5-Amino-4-imidazolecarboxyamide	-1.19472417418682	644.243	127.061	0.0041502	0.00453402	0.306346	0.446226	0.267996	0.915345	-0.127612
1432			Phenylalanine	-0.891694279798708	644.242	166.086	0.0141424	0.0148498	0.704851	0.247901	0.238302	0.952363	-0.0704168
1433			(+-)-Carnegine	-1.62384644058645	644.241	222.149	0.00256231	0.00254012	0.076327	0.924005	0.423671	1.00874	0.012551
1434			N-(Acetyloxy)benzemine	-0.409762000564877	644.24	152.071	0.00666353	0.00675045	0.21947	0.869331	0.408852	0.987123	-0.0186988
1436			4-Guanidinobutal	-0.460918024918291	644.239	130.097	0.00688492	0.00698072	0.449091	0.882999	0.412627	0.986276	-0.0199362
1438			Peganine	-1.32007762040325	644.239	189.102	0.00301337	0.00304624	0.687207	0.879715	0.411725	0.989209	-0.015652
1439			3-(Dimethylamino)propyl benzoate	-1.13071325229057	644.239	208.133	0.00377665	0.00420631	1.00905	0.15826	0.238257	0.897854	-0.155447
1440					644.237	80.9478	0.040472	0.0459395	1.31408	0.094566	0.238175	0.880983	-0.182813
1441					644.237	82.9448	0.0136494	0.0155142	1.20546	0.115796	0.238212	0.8798	-0.184752
1443			Fenuron	-0.86596179045693	644.237	165.102	0.00525466	0.00570295	0.0719922	0.726659	0.366333	0.921394	-0.118111
1445			Dicyclohexylamine	-0.895226983120619	644.237	182.19	0.00335032	0.00227961	1.34092	0.00468371	0.234313	1.46969	0.555514
1447			2,4-Diethyl-5-propyloxazole	-0.862796176476893	644.235	168.138	0.00712002	0.00799936	1.2186	0.0592482	0.238053	0.890073	-0.168004
1449			(R)-2-Nitro-p-mentha-1,5-diene	-0.557671274950209	644.234	182.117	0.00228794	0.00245102	0.882758	0.468638	0.276326	0.933464	-0.0993338
1453					644.157	130.061	0.00697893	0.00728552	0.28359	0.602344	0.324662	0.957919	-0.0620252
1459			(-)-Hygroline	-0.51281693008027	644.001	144.138	0.0200401	0.0210785	0.200603	0.491181	0.284796	0.950736	-0.0728834
1460			N-Cyclohexylformamide	-0.726201556775565	643.979	128.107	0.015319	0.0177156	0.893324	0.20548	0.238285	0.864717	-0.2097
1461					643.975	107.967	0.00901808	0.00891202	0.285854	0.874134	0.410184	1.0119	0.0170678
1462			Pseudopelletierine	-1.20562660588951	643.973	154.122	0.0129772	0.0134591	0.288269	0.570271	0.313483	0.964198	-0.0525991
1464					643.971	146.154	0.0104829	0.0114986	0.544461	0.285021	0.238312	0.911669	-0.133418
1466			gamma-Coniceine	-0.435580448947648	643.969	126.128	0.0255708	0.0248211	0.0402943	0.754231	0.37502	1.0302	0.0429307
1468			1-Phenylethylamine	-0.552485731524121	643.967	122.096	0.0544513	0.0525116	0.48286	0.560145	0.309953	1.03694	0.0523298
1469			Gyromitrin	-1.22022271811538	643.965	101.071	0.322926	0.314081	0.338451	0.592442	0.321211	1.02816	0.0400662
1470			Amphetamine	-0.443359525531155	643.952	136.112	0.0166249	0.0170693	0.0898838	0.687432	0.353549	0.973966	-0.0380563
1471			Cyclohexyl isocyanide	-0.447340751751067	643.812	110.096	0.0141995	0.0138838	0.30534	0.744374	0.371942	1.02274	0.0324413
1472					643.798	885.608	0.0046785	0.00513566	0.528857	0.703631	0.35889	0.910983	-0.134504
1473					643.747	112.112	0.0261999	0.0284678	0.510318	0.0734024	0.238116	0.920336	-0.119767
1474			Homostachydrine	-0.981476071251966	643.739	158.117	0.0131409	0.0132293	0.317709	0.960303	0.433106	0.993321	-0.00966856
1476					643.71	520.508	0.00281744	0.002551	0.340102	0.757671	0.376088	1.10444	0.143321
1477			Piperidine	-1.22260077968633	643.702	86.0963	0.0141858	0.0151273	0.263948	0.539556	0.302629	0.937763	-0.0927055
1478					643.7	98.0963	0.112378	0.098044	0.770689	0.11688	0.238214	1.1462	0.196855
1480			Octylamine	-1.02592453226769	643.573	130.159	0.0266833	0.0270347	0.281473	0.863949	0.407352	0.987002	-0.018875
1481			N-Methylaniline	-1.21411927319674	643.471	108.081	0.0300429	0.0285746	0.256596	0.539192	0.302497	1.05139	0.0722913
1482			Isobutylpropylamine	-0.956259596066627	643.439	116.143	0.0708242	0.0722716	0.499314	0.708141	0.360362	0.979972	-0.029187
1483			Methylconiine	-1.03930661894608	643.437	142.159	0.0316285	0.0299655	0.825833	0.337118	0.238322	1.0555	0.0779223
1486			2,4-Diaminotoluene	-1.15330050356101	643.33	123.092	0.0994801	0.109343	0.595782	0.105315	0.238196	0.9098	-0.136378
1487					643.303	103.131	0.133941	0.132272	0.170314	0.842473	0.401289	1.01262	0.0180938
1489			1,3-Diaminopropane	23.3359519683588	643.202	75.0934	0.0276909	0.0277277	0.0272556	0.987765	0.440042	0.998675	-0.00191339
1490			Hexylamine	-0.851460239519501	643.195	102.128	2.316	2.28787	0.179599	0.844834	0.401962	1.0123	0.0176324
1491					643.193	75.0997	0.417305	0.422832	0.164267	0.831924	0.398266	0.98693	-0.0189798
1492					643.17	73.9417	0.0052386	0.00504344	0.228734	0.696177	0.356444	1.0387	0.0547744
1493					643.167	74.2514	0.00514384	0.0058148	1.25323	0.116228	0.238213	0.884611	-0.176885
1494					643.165	520.435	0.0141047	0.0147887	0.10189	0.615412	0.329154	0.953754	-0.0683115
1495			Gartanin	1.30402746577938	643.161	397.165	0.0367384	0.0375089	0.173492	0.876893	0.410947	0.979457	-0.0299466
1498			Pentamide	-1.26330451581683	642.91	102.091	0.424201	0.437305	0.0339964	0.969745	0.43551	0.970033	-0.0438942
1499			1-Methylnicotimide	-10.7863414348744	642.374	138.077	0.0888036	0.0832745	0.583312	0.21973	0.238292	1.0664	0.0927441
1502			Treosulfan	-6.41193037740226	641.17	279.018	0.0113911	0.0136905	0.373596	0.238672	0.238299	0.832038	-0.265278
1504			Acetone cyanohydrin	-2.20133846279903	640.365	86.0599	0.0179596	0.0198796	0.078738	0.575746	0.315373	0.903418	-0.146534
1508			Dehydrocostus lactone	-13.4354086613188	639.427	231.135	0.0276043	0.0255729	0.0731363	0.602463	0.324703	1.07943	0.110273
1510			L-Citrulline	14.0094816720382	639.425	176.105	0.0364696	0.0353149	0.193305	0.872226	0.409656	1.0327	0.0464179
1512			gamma-Glutamyl-gamma-aminobutyraldehyde	4.77624924227538	639.229	217.119	0.0242941	0.0227183	0.178415	0.621195	0.331121	1.06936	0.0967504
1515			6-Acetamido-3-oxohexanoate	4.78286549659395	639.129	188.093	0.0339366	0.040532	0.785942	0.267307	0.238307	0.837278	-0.256222
1520					638.501	166.097	0.0355437	0.0344344	0.00386183	0.826148	0.396597	1.03221	0.0457414
1524			Bisphenol B	-12.9326847029348	638.361	243.135	0.0402763	0.0481569	0.78988	0.216598	0.23829	0.836355	-0.257812
1525					638.353	93.0446	0.0277727	0.0249608	0.65219	0.530606	0.299382	1.11266	0.154007
1535			Indan-1-ol	-11.6816783668429	637.664	135.079	0.0242087	0.0276627	1.11431	0.392568	0.249228	0.875139	-0.192416
1539					637.58	127.123	0.0364445	0.0448782	0.839527	0.268465	0.238308	0.812076	-0.300313
1542			Suberic acid	6.7568809552652	637.36	175.098	0.0491571	0.0539554	0.688547	0.670455	0.347855	0.91107	-0.134366
1546					637.274	181.108	0.0885202	0.0892777	0.237536	0.966603	0.434713	0.991515	-0.0122934
1547			5-Aminoimidazole	-0.900199040675577	637.263	84.0555	0.0424342	0.0407165	0.00353534	0.866992	0.408201	1.04219	0.0596154
1548			Phenformin	-1.25041010041841	637.263	206.14	0.0515606	0.0466221	0.16444	0.632762	0.335014	1.10592	0.145253
1550					637.008	164.101	0.0653952	0.077368	0.622257	0.300523	0.238315	0.845249	-0.242552
1558			Pyrazimide	1.05897679918396	636.593	124.051	2.07302	0.0834129	0.215303	0.339258	0.238323	24.8525	4.63532
1572			2,4,6-Trichloro-4'-biphenylol	20.7198806276943	635.386	272.969	0.0376663	0.0637364	1.31593	0.0041817	0.233834	0.590971	-0.758842
1576					635.12	113.071	0.0594175	0.0995083	1.10984	0.0417162	0.237916	0.597111	-0.74393
1582					634.479	136.087	0.253805	0.284626	0.546416	0.578162	0.316202	0.891714	-0.165348
1583			L-Dihydroanticapsin	5.03082793092738	634.476	202.108	0.110716	0.0810521	0.588862	0.310108	0.238317	1.36598	0.449942
1590					634.045	125.107	0.0535406	0.0582172	0.0761434	0.797127	0.388072	0.919669	-0.120813
1593			3-Methoxybenzyl alcohol	-10.7729446555868	633.862	139.074	0.36897	0.244939	0.210901	0.17747	0.238271	1.50637	0.59108
1607					632.979	124.087	22.4879	15.699	0.454264	0.145529	0.238247	1.43244	0.518474
1608					632.979	125.087	0.279039	0.318241	0.0644727	0.819567	0.394685	0.876814	-0.189656
1614			Isobutylpropylamine	-0.792106041424115	630.081	116.143	0.0462102	0.0534276	0.414693	0.126888	0.238227	0.864912	-0.209375
1615			2,4-Diaminotoluene	-1.42851994199016	630.021	123.092	0.0859999	0.103834	0.542918	0.165168	0.238262	0.828246	-0.271868
1619			Thenylchlor	-18.0289573897465	623.718	324.076	0.162115	0.142359	0.602404	0.206571	0.238286	1.13877	0.187477
1621			Gartanin	1.27979466734679	623.561	397.165	0.140004	0.115674	1.20634	0.0524168	0.238011	1.21033	0.275406
1623			1,3-Diaminopropane	23.2279670213493	622.742	75.0934	0.0580695	0.0578717	0.316208	0.969495	0.435447	1.00342	0.00492153
1625			2-Methylpropamine	-0.838839170169445	622.677	74.0963	17.392	17.7382	0.213075	0.768376	0.379385	0.980485	-0.0284325
1626			Indole-3-acetic-acid-O-glucuronide	13.4487657145767	622.585	352.107	0.00933529	0.0091133	0.311276	0.795492	0.387585	1.02436	0.0347212
1628					622.525	74.2514	0.010725	0.0116144	0.316661	0.527288	0.298169	0.923427	-0.11493
1629			2,2-Dimethyl-3-(4-methoxyphenyl)-4-ethyl-7-hydroxy-2H-1-benzopyran-8-methanol diacetate	0.850093566788361	622.502	425.196	0.0404249	0.0379838	0.51729	0.459671	0.27303	1.06427	0.0898595
1631			Piperidine	-1.15902036809444	621.995	86.0963	0.0327177	0.0323199	0.170146	0.722559	0.365021	1.01231	0.0176487
1632			Cadaverine	15.8565235315752	621.984	103.125	0.0129184	0.0152353	0.60697	0.159927	0.238259	0.847927	-0.237989
1633					621.921	157.133	0.10567	0.0722864	1.0413	0.0768629	0.238128	1.46182	0.547764
1634					621.793	103.131	0.35333	0.339912	0.447998	0.601931	0.324519	1.03947	0.0558547
1635					621.727	76.103	0.00692108	0.00713101	0.163284	0.808468	0.391432	0.970561	-0.0431091
1637			Octylamine	-1.66625629696015	621.432	130.159	0.0355032	0.0426246	0.412776	0.0400234	0.237897	0.832927	-0.263737
1638			2-Diethylaminoethanol	-0.937537109957597	621.179	118.123	0.0257194	0.0269483	0.25063	0.693487	0.355556	0.954398	-0.0673366
1639					621.097	139.123	0.210842	0.220042	0.147898	0.673861	0.349006	0.958188	-0.0616189
1640					621.057	143.154	0.0073239	0.00713017	0.34492	0.743676	0.371723	1.02717	0.0386748
1641					620.843	296.045	0.0406167	0.0432654	0.370638	0.417231	0.257346	0.93878	-0.0911408
1643			3-Nonyl-1H-pyrazole	-1.06860551052982	620.643	195.185	0.0128023	0.0132709	0.0716237	0.660221	0.344374	0.964692	-0.05186
1644					620.642	185.165	0.0800206	0.0929089	0.998424	0.237879	0.238298	0.86128	-0.215446
1647			gamma-Coniceine	-0.425190456523659	620.408	126.128	0.0334052	0.0289259	0.745516	0.174972	0.238269	1.15485	0.207709
1650					619.722	98.0963	0.150468	0.159612	0.828035	0.299608	0.238315	0.942713	-0.08511
1651			epsilon-Caprolactam	-1.02047944846839	619.514	114.091	0.167752	0.158409	0.34546	0.69812	0.357083	1.05898	0.0826792
1652			Homostachydrine	-1.07758689284059	618.649	158.117	0.0339649	0.0365209	0.446688	0.388311	0.248048	0.930012	-0.104679
1654			3-Methylbutamine	-1.71230517719573	615.564	88.1119	0.0727753	0.0840406	0.17058	0.733082	0.368378	0.865954	-0.207638
1655			CerP(d18:1/24:1(15Z))	-12.5839077928094	615.38	728.586	0.00155862	0.00182928	0.0332664	0.601474	0.32436	0.852039	-0.231009
1659					614.644	338.341	0.389073	0.315975	0.326699	0.510732	0.292045	1.23134	0.300231
1661			2,4,6-Trichloro-4'-biphenylol	20.7816552812076	614.445	272.969	0.0762732	0.0918854	0.863781	0.244278	0.2383	0.830091	-0.268658
1663			PC(18:0/P-18:1(11Z))	-11.6756535969771	614.311	772.612	0.00192488	0.00205541	0.0881956	0.813613	0.392944	0.936494	-0.0946582
1667			Ammonium lactate	23.6824360667194	614.135	108.068	0.0425217	0.0422992	0.0509422	0.956541	0.432143	1.00526	0.00756865
1668			Phenylethyl alcohol	-11.8961410039451	614.135	123.079	1.22344	1.22058	0.04834	0.991885	0.441068	1.00234	0.00337505
1671			N-Methyl-2-pyrrolidinone	-1.62009278430539	614.08	100.076	0.0598349	0.0743603	0.502265	0.0438675	0.237939	0.804663	-0.313544
1673					613.913	164.101	0.0352529	0.0352593	0.0981967	0.998966	0.442822	0.999818	-0.000263151
1674			N-Butyl-1H-pyrazolo[3,4-d]pyrimidin-4-amine	-1.57128796948127	613.91	192.124	0.0542195	0.0450828	0.868428	0.187934	0.238277	1.20267	0.266237
1675			Anthopleurine	6.21512918397538	613.899	178.108	0.037872	0.030879	0.805974	0.387744	0.24789	1.22646	0.294504
1676			L-Dihydroanticapsin	5.06513920172368	613.878	202.108	0.0734506	0.0544637	0.562787	0.2153	0.23829	1.34862	0.431481
1677					613.842	152.118	0.0414688	0.039822	0.267387	0.84424	0.401793	1.04136	0.0584629
1678			Galegine	-1.19423275264035	613.813	128.118	0.0749728	0.0811111	0.127216	0.70914	0.360687	0.924322	-0.113532
1679					613.777	110.02	0.0615032	0.0556249	0.5503	0.609569	0.327154	1.10568	0.14493
1680			xi-4,5-Dihydro-2,4(5)-dimethyl-1H-imidazole	-1.74829027767229	613.77	99.0915	0.117064	0.117343	0.0706275	0.993963	0.441584	0.997625	-0.00343024
1683			Erythro-5-hydroxy-L-lysinium(1+)	18.6453469056341	613.74	164.118	0.0348719	0.0318357	0.483002	0.557861	0.30915	1.09537	0.13142
1688			2-[3,5-dihydroxy-4-(sulfooxy)phenyl]acetic acid	6.2781732646422	613.578	265.003	0.0958027	0.0918102	0.195219	0.782739	0.383755	1.04349	0.0614121
1695			PC(14:0/24:1(15Z))	-11.9701034123361	613.085	816.638	0.00202234	0.00185533	0.66921	0.764282	0.378128	1.09002	0.124354
1696					613.024	148.087	0.0495856	0.0539834	0.353883	0.711794	0.361549	0.918535	-0.122594
1702					612.814	108.055	0.0325022	0.0289661	0.408715	0.623684	0.331963	1.12208	0.16617
1705			N-Methylhistamine	-1.54841948496039	612.775	126.102	0.181408	0.200129	0.071656	0.750993	0.374012	0.906452	-0.141698
1708			5-Aminoimidazole	-0.975456451103377	612.543	84.0555	0.0258732	0.0248338	0.228647	0.854167	0.404606	1.04185	0.0591516
1713			L-Histidine	-1.1033762281885	612.215	156.077	0.0393392	0.0454171	1.06487	0.0663718	0.238088	0.866177	-0.207266
1725			Isobutylpropylamine	-0.832058758398973	611.191	116.143	0.0360159	0.0361812	0.0194314	0.98043	0.438206	0.995433	-0.00660413
1729			PS(20:0/24:0)	-10.6184309801409	610.898	904.691	0.00287445	0.00252584	0.658539	0.5135	0.293069	1.13802	0.186522
1730			L-Rhamnose	6.97635438841137	610.85	165.077	0.0655273	0.0750499	0.434957	0.480853	0.280883	0.873116	-0.195755
1731			Pyrazimide	1.33448956587146	610.846	124.051	1.43114	4.66261	0.948595	0.29195	0.238313	0.30694	-1.70397
1741					609.815	483.375	0.00384592	0.00312979	0.908775	0.307632	0.238317	1.22881	0.297265
1749			Ganoderiol G	-0.953643272029434	608.692	505.388	0.00881987	0.00738069	1.00302	0.297645	0.238315	1.19499	0.257002
1751					608.569	505.89	0.00426299	0.00358174	0.997456	0.355228	0.239692	1.1902	0.251205
1752			Docosanamide	-2.2781780986746	608.534	340.357	0.0065878	0.00733107	0.621149	0.206868	0.238286	0.898613	-0.154228
1754					608.302	341.36	0.000764653	0.00101238	1.00132	0.16535	0.238263	0.755303	-0.404873
1756					607.537	527.903	0.00641423	0.00557249	0.844598	0.536701	0.301597	1.15105	0.202956
1757					607.496	527.401	0.0111237	0.0100202	0.781661	0.623303	0.331834	1.11013	0.150724
1761					606.669	551.892	0.00328042	0.0041586	0.236849	0.498038	0.287361	0.788829	-0.342215
1762			Cholesteryl-beta-D-glucoside	-1.02642614240676	606.64	549.414	0.0142824	0.0124584	0.800657	0.529879	0.299117	1.14641	0.197125
1763					606.617	550.418	0.00210738	0.00180071	0.729109	0.65721	0.343342	1.17031	0.226888
1764					606.605	549.916	0.00750539	0.00679657	0.751413	0.679111	0.350771	1.10429	0.143121
1765					606.453	563.43	0.00295217	0.00262373	0.772143	0.663835	0.345607	1.12518	0.170156
1766					605.841	573.905	0.00351921	0.00416094	0.47844	0.632695	0.334991	0.845772	-0.241659
1767					605.797	572.431	0.00350235	0.00318934	0.76058	0.698595	0.357239	1.09814	0.135067
1768					605.75	571.428	0.0248289	0.0216352	0.910892	0.349593	0.238769	1.14761	0.198638
1769					605.616	571.929	0.00975612	0.00874963	0.729843	0.644413	0.338947	1.11503	0.157085
1771			PM-Toxin A	12.0959131378301	605.584	585.443	0.0042231	0.00321703	0.981859	0.279632	0.23831	1.31273	0.392573
1772			HLo7	0.735634777868102	605.566	585.945	0.00185604	0.00144078	0.772478	0.465994	0.27536	1.28822	0.365379
1773			2-Chloro-1-propanol	-20.8569495635473	605.03	95.0239	0.0130923	0.012954	0.160725	0.939437	0.427721	1.01068	0.0153215
1776					604.793	593.44	0.0163051	0.0147307	0.72299	0.663361	0.345446	1.10688	0.146493
1777					604.791	593.942	0.0104809	0.00952608	0.717426	0.700646	0.357913	1.10024	0.137812
1778					604.778	594.444	0.0030217	0.00252985	0.724283	0.599752	0.323763	1.19442	0.256308
1779			Staphidine	-9.98013207560216	604.745	607.456	0.00387072	0.00310086	0.847512	0.457526	0.272234	1.24827	0.319932
1783					604.238	75.0997	0.169061	0.265098	0.788604	0.0237039	0.237565	0.637731	-0.64898
1786					604.101	615.453	0.016247	0.0148221	0.596359	0.702884	0.358646	1.09613	0.132425
1788					604.034	616.457	0.00356746	0.00317539	0.770496	0.697383	0.356841	1.12347	0.167965
1789					604.019	615.955	0.010639	0.00884835	0.847098	0.468777	0.276377	1.20237	0.265884
1790					603.981	617.931	0.00295164	0.00349232	0.0297642	0.66517	0.346062	0.845182	-0.242666
1791					603.961	629.971	0.00255538	0.00215848	0.643365	0.592775	0.321328	1.18388	0.243521
1792			R.g.-Keto III	20.1098195367869	603.948	629.469	0.00373401	0.00349922	0.495113	0.807533	0.391156	1.0671	0.093692
1794					603.832	103.131	0.111795	0.138301	0.720765	0.262098	0.238306	0.808344	-0.306959
1795			Octylamine	-1.96590368866983	603.75	130.159	0.0246335	0.0285016	0.460708	0.119863	0.238218	0.864284	-0.210422
1799					603.43	651.482	0.00348467	0.00306854	0.574929	0.66417	0.345722	1.13561	0.183469
1800					603.426	637.968	0.00989617	0.00833115	0.812167	0.521087	0.295887	1.18785	0.248355
1801			9-Oxoasimicinone	-1.54196621373364	603.413	637.466	0.0148525	0.0131982	0.774783	0.611007	0.327648	1.12534	0.170362
1802					603.389	651.984	0.00203007	0.00161742	0.898858	0.450551	0.269628	1.25513	0.32784
1803					603.261	638.469	0.00303713	0.00258496	0.658382	0.627488	0.333245	1.17492	0.232565
1804					603.175	639.944	0.00244279	0.00299743	0.352431	0.586632	0.319167	0.814961	-0.295197
1807			DG(11D3/9D3/0:0)	-13.1062391268535	602.905	673.495	0.00235107	0.00195582	0.742633	0.540566	0.302993	1.20209	0.265546
1808			DG(11M3/9D3/0:0)	-13.2588517042257	602.904	659.479	0.0124437	0.0111347	0.749984	0.640148	0.337506	1.11756	0.160353
1809					602.878	659.981	0.00890967	0.0074638	0.763307	0.502368	0.288968	1.19372	0.255463
1810			Acidissiminin	-24.4013811034218	602.804	660.483	0.00253968	0.00206009	0.909751	0.530724	0.299425	1.2328	0.301936
1811			PA(16:0/22:4(7Z,10Z,13Z,16Z))	9.35977873562794	602.759	725.518	0.00438311	0.00312427	1.09226	0.288453	0.238313	1.40292	0.488437
1812					602.644	681.492	0.00984613	0.00795517	0.95829	0.428445	0.261302	1.2377	0.307664
1813					602.638	681.994	0.00703223	0.00556069	0.876236	0.420425	0.258405	1.26463	0.338719
1814					602.635	703.505	0.00681382	0.005331	0.937317	0.420591	0.258459	1.27815	0.354058
1815					602.628	682.495	0.00189107	0.00165511	0.706168	0.732505	0.368195	1.14256	0.192274
1816					602.613	726.02	0.0024671	0.00224983	0.741438	0.820403	0.394928	1.09657	0.133002
1817			PC(14:0/16:1(9Z))	-19.8125071111955	602.455	704.509	0.00121589	0.000993547	0.645607	0.557136	0.308895	1.22379	0.291353
1818					602.374	704.007	0.00471286	0.00365989	0.84141	0.47025	0.276914	1.28771	0.364805
1819			Piperazine	-1.43429006887955	600.407	87.0916	0.112333	0.147409	0.232018	0.197328	0.238282	0.762052	-0.392038
1823			Erucoylacetone	-9.69869730917193	598.76	379.353	0.00251952	0.00246671	0.00637257	0.938803	0.427555	1.02141	0.0305605
1825					598.362	730.243	0.000105387	6.20911e-05	0.291247	0.364663	0.241452	1.69729	0.763234
1826					598.303	704.21	0.000481358	0.000445005	0.583548	0.838593	0.400181	1.08169	0.113287
1827			Fraxin	7.4752087330298	598.295	371.1	3.86913e-05	4.38715e-05	0.0819415	0.796977	0.388027	0.881924	-0.181274
1828					598.24	702.211	0.00191078	0.00201366	0.659663	0.85133	0.403804	0.94891	-0.0756572
1829					598.23	705.21	5.60821e-05	7.47252e-05	0.182194	0.535463	0.301149	0.750511	-0.414054
1831					598.086	125.107	0.0421138	0.0289747	0.312399	0.140935	0.238242	1.45347	0.539502
1833			Ramontoside	-15.9929426794497	597.855	703.212	0.000990261	0.000940581	0.0919222	0.88195	0.41234	1.05282	0.0742576
1839			3,5-Dichloro-4-hydroxy-2-methoxy-6-methylbenzoic acid	0.266821383768878	596.89	250.987	0.0724782	0.080693	0.565125	0.630734	0.334335	0.898197	-0.154896
1840			Ethephon	3.08527285755569	596.757	144.982	0.310019	0.268427	0.203599	0.550694	0.306616	1.15495	0.207829
1849			1H-Imidazole-4-methanol	-1.20634791117873	595.482	99.0552	0.235362	0.136297	1.11402	0.0532997	0.238017	1.72683	0.788122
1858			N-Nitrosomethylvinylamine	-1.03012272221673	594.624	87.0552	0.0241321	0.082088	1.01664	0.0307949	0.237752	0.293978	-1.76622
1876			Castanospermine	5.66895522526706	593.355	190.108	0.052755	0.06026	0.790622	0.448232	0.268754	0.875457	-0.191892
1878			Imidazolone	-2.04421151827242	593.26	85.0395	0.15236	0.168376	0.282601	0.715275	0.362676	0.904878	-0.144205
1881			Fosetyl	-4.07859776947552	593.067	111.02	0.063527	0.0630717	0.0690034	0.966713	0.43474	1.00722	0.0103779
1882					592.823	110.02	0.0961858	0.0825933	0.354342	0.439868	0.265599	1.16457	0.219799
1884			Cytosine	-1.74436458567933	592.707	112.05	0.0539008	0.0582078	0.0937575	0.728809	0.367019	0.926007	-0.110906
1885			Phenformin	-1.34108311356648	592.34	206.14	0.0213797	0.0199917	0.566436	0.313178	0.238318	1.06943	0.0968405
1886					592.328	152.118	0.0296851	0.0416808	0.5346	0.0332508	0.237798	0.712201	-0.489643
1889					592.199	127.123	0.0283613	0.0309045	0.933894	0.411037	0.255271	0.917708	-0.123893
1890			1-Pyrimidinylpiperazine	-1.04505499338555	592.167	165.113	0.0823038	0.0938716	0.476354	0.519821	0.295419	0.87677	-0.189729
1892			N-Butyl-1H-pyrazolo[3,4-d]pyrimidin-4-amine	-1.51006895774703	592.079	192.124	0.0380328	0.0356128	0.452314	0.585268	0.318685	1.06795	0.0948494
1895			Edrophonium	-9.14562204443711	591.723	167.129	0.0629562	0.0430971	0.208584	0.128558	0.238229	1.4608	0.546757
1899			L-Rhamnose	6.92881326996587	591.566	165.077	0.0585446	0.0693916	0.0396919	0.402728	0.252443	0.843683	-0.245226
1903			N-methylphenylethanolaminium	-6.33830172324962	591.392	153.113	0.0738622	0.0775193	0.148831	0.842797	0.401381	0.952823	-0.0697193
1907			Diisononyl phthalate	-2.98296734725886	590	419.314	0.00368599	0.00358478	0.495362	0.978692	0.437769	1.02823	0.0401669
1910			Galegine	-1.1029738598668	589.099	128.118	0.0634158	0.0616592	0.120394	0.902038	0.417807	1.02849	0.0405264
1912			7-Dehydrodesmosterol	-3.03434054291386	588.34	383.33	0.0015774	0.00302544	1.29684	0.070518	0.238105	0.52138	-0.939593
1913					588.174	286.301	0.000964556	0.00136175	1.03185	0.153794	0.238254	0.708322	-0.497523
1914					587.634	285.298	0.0243956	0.028693	0.628214	0.329073	0.238321	0.850228	-0.234079
1916					585.866	561.31	0.00883124	0.00856168	0.534626	0.761787	0.377359	1.03149	0.0447229
1917			Pipericine	-2.43589075143039	585.767	336.325	0.0193829	0.0186676	0.29444	0.7502	0.373765	1.03831	0.054244
1919					585.707	354.336	0.00529565	0.00472607	0.527509	0.433918	0.263371	1.12052	0.164169
1920			1-Methylnicotimide	-10.762266408315	585.581	138.077	0.112569	0.122225	0.281247	0.407713	0.254146	0.921002	-0.118724
1921					585.525	322.318	0.00835886	0.00832712	0.096798	0.979218	0.437901	1.00381	0.00548924
1922					585.525	341.351	0.00455846	0.00450123	0.228003	0.943965	0.428898	1.01271	0.0182269
1923			4,4-Dimethyl-5alpha-cholesta-8,14,24-trien-3beta-ol	-12.5486499612736	585.524	411.357	0.00285605	0.0027709	0.447183	0.893819	0.415582	1.03073	0.0436677
1924					585.523	228.195	0.00298533	0.0026895	0.388661	0.444379	0.267296	1.11	0.150554
1925					585.523	339.344	0.71061	0.71182	0.106101	0.989069	0.440367	0.9983	-0.00245509
1926					585.52	237.66	0.00654034	0.00677369	0.264501	0.799533	0.388788	0.96555	-0.0505767
1927					585.52	409.341	0.00589462	0.00537962	0.463486	0.576821	0.315742	1.09573	0.131893
1928					585.503	321.314	0.0387199	0.0402188	0.243908	0.7805	0.383078	0.96273	-0.0547963
1929					585.5	395.362	0.0389357	0.0380093	0.186548	0.869613	0.40893	1.02437	0.0347432
1930					585.487	340.348	0.0772107	0.0774289	0.128139	0.981794	0.438548	0.997182	-0.00407189
1931					585.474	396.366	0.00882964	0.00848844	0.12407	0.823206	0.395744	1.0402	0.0568562
1932					585.454	352.32	0.00169922	0.00162682	0.159144	0.847956	0.402849	1.0445	0.0628183
1933					585.45	303.304	0.00278133	0.00281952	0.0778685	0.950884	0.430688	0.986457	-0.0196723
1934					585.413	675.674	0.00616318	0.00566926	0.135615	0.743848	0.371777	1.08712	0.120514
1935					585.402	167.154	0.0289392	0.0304862	0.0445494	0.789525	0.385799	0.949256	-0.0751304
1937			Ethyl menthane carboxamide	-1.76567838502848	585.389	212.201	0.0014085	0.00143222	0.185964	0.932431	0.425889	0.983439	-0.0240928
1938			(3beta,23E)-3-Hydroxy-27-norcycloart-23-en-25-one	-12.4897449021429	585.389	427.352	0.00125014	0.00110424	0.392035	0.594714	0.322006	1.13213	0.179035
1939					585.37	393.346	0.00237038	0.00228838	0.407071	0.861633	0.406704	1.03583	0.0507915
1940					585.326	268.263	0.00110814	0.00128834	0.0741463	0.468443	0.276255	0.860129	-0.217374
1941					585.316	240.232	0.00126324	0.00151199	0.523405	0.438117	0.264946	0.835477	-0.259328
1942					585.316	379.331	0.00153923	0.00153273	0.128347	0.984032	0.439109	1.00424	0.0061081
1943					585.274	226.216	0.00108089	0.00115454	0.0371654	0.75696	0.375867	0.936209	-0.0950979
1944					585.257	254.247	0.00149118	0.0013027	0.172046	0.559614	0.309766	1.14469	0.194952
1945			Sphingosyl-phosphocholine	21.2751509253653	585.255	466.363	0.00164389	0.00162739	0.202422	0.967515	0.434944	1.01013	0.0145468
1947					585.232	337.329	0.00284803	0.00259669	0.284066	0.653991	0.342236	1.09679	0.133292
1948					585.232	676.678	0.00238539	0.00212562	0.0832992	0.714444	0.362407	1.12221	0.166346
1949					585.231	198.185	0.00247993	0.00228912	0.625898	0.488647	0.283841	1.08335	0.115506
1954					584.661	312.325	0.0288317	0.0257378	0.534119	0.409186	0.254646	1.12021	0.163763
1955					584.582	313.329	0.00455765	0.00394702	0.450875	0.398404	0.250964	1.15471	0.207525
1958					584.413	736.541	0.0697446	0.0748668	0.0764533	0.763331	0.377835	0.931584	-0.102243
1961					584.189	710.516	0.0205593	0.0228773	0.0995951	0.655004	0.342585	0.898678	-0.154123
1962			PC(18:4(6Z,9Z,12Z,15Z)/P-16:0)	5.40109272286255	583.874	738.547	0.0079038	0.00655443	0.149548	0.412943	0.255913	1.20587	0.270078
1965			Calcidiol	-2.48767217172848	582.101	401.34	0.00151238	0.00289856	1.37258	0.0500383	0.237993	0.521769	-0.938516
1968					580.985	680.478	0.00496573	0.00362993	0.235432	0.179059	0.238272	1.36799	0.452063
1969					580.981	664.455	0.0844408	0.0778515	0.0545291	0.717311	0.363333	1.08464	0.117215
1970			1-Phenylethylamine	-0.654063825743468	580.663	122.096	0.140527	0.174389	0.278622	0.364634	0.241445	0.805826	-0.311459
1972			Tetramethylsilane	9.01285962402043	580.42	89.0789	0.0152067	0.0153832	0.0311634	0.813224	0.39283	0.988528	-0.0166469
1973			Goyaglycoside c	7.66032353390694	580.207	663.452	0.172483	0.167421	0.00333113	0.891914	0.415065	1.03024	0.0429736
1974					578.862	146.98	0.127191	0.173781	0.674793	0.075444	0.238123	0.731904	-0.450273
1975			Cytosine	-1.76867942498999	578.786	112.05	0.0945471	0.0407833	1.68032	0.022521	0.237522	2.31828	1.21306
1977			Styrene	-1.01381283961427	577.991	105.07	0.0300672	0.0281037	0.0144323	0.788138	0.385382	1.06987	0.0974315
1978			Hydantoin	-1.28264983659542	577.39	101.034	0.0454463	0.0462142	0.415762	0.898952	0.416974	0.983383	-0.0241747
1979			N-Acetylimidazole	-1.17948531546502	577.28	111.055	0.218924	0.163151	0.666674	0.276533	0.23831	1.34185	0.424221
1981			Phenylacetaldehyde	-12.1200258209704	576.098	121.063	0.0496789	0.0472889	0.37383	0.824555	0.396136	1.05054	0.0711317
1983					575.46	299.313	0.0054592	0.00478009	0.378585	0.488461	0.283771	1.14207	0.19165
1984					575.187	127.123	0.0282124	0.0292946	0.381394	0.900557	0.417408	0.963059	-0.0543034
1986			3,5-Dichloro-4-hydroxy-2-methoxy-6-methylbenzoic acid	0.272421832615369	574.558	250.987	0.0879835	0.120672	0.0175386	0.483002	0.281702	0.729114	-0.455785
1992					573.866	98.0963	0.107384	0.154443	0.723631	0.056902	0.23804	0.695299	-0.524295
1994			4-Isopropylbenzaldehyde	-10.0500510504875	573.413	149.095	0.0480061	0.0533168	0.239135	0.732902	0.368321	0.900394	-0.151372
1995					573.326	91.0541	0.128798	0.160122	0.0433724	0.566866	0.312301	0.80437	-0.314068
1997			O-methoxycatechol-O-sulphate	1.42493543013745	573.146	205.017	0.0158155	0.0175945	0.585381	0.641744	0.338046	0.898889	-0.153785
2004			L-Rhamnose	6.89772869260069	571.923	165.077	0.056698	0.0325268	0.924876	0.00770108	0.23589	1.74312	0.801672
2007			Erythro-5-hydroxy-L-lysinium(1+)	18.6827455034675	570.897	164.118	0.0230339	0.0271022	0.287603	0.311493	0.238318	0.849892	-0.234649
2011			Phenylethyl alcohol	-12.0181989167096	570.245	123.079	0.608483	0.842326	0.902985	0.269577	0.238308	0.722384	-0.469162
2015			Pyrazimide	0.870425289259313	569.862	124.051	2.58432	3.40387	0.440062	0.702706	0.358588	0.759231	-0.39739
2016			Castanospermine	5.64991768899051	569.824	190.108	0.0376726	0.0362858	0.418297	0.833504	0.39872	1.03822	0.0541117
2022			Histamine	-0.97587675866682	569.32	112.087	0.143888	0.191638	0.655961	0.259425	0.238305	0.75083	-0.413443
2034			Hydralazine	-1.29751759977781	568.772	161.082	0.05673	0.0686325	0.313347	0.529399	0.298942	0.826576	-0.27478
2036					568.679	148.087	0.0377405	0.0262746	1.12987	0.0961814	0.238178	1.43639	0.522445
2040			Homostachydrine	-1.02603075678658	568.113	158.117	0.0383553	0.040855	0.0575582	0.672907	0.348684	0.938816	-0.0910851
2044			5-Aminoimidazole	-0.832045929782852	567.879	84.0555	0.0172423	0.0193351	0.891829	0.58813	0.319695	0.891762	-0.165269
2046					567.709	201.975	0.0384634	0.0431328	0.285054	0.592167	0.321114	0.891746	-0.165296
2048					567.588	139.123	0.11157	0.133526	0.448524	0.322139	0.23832	0.835569	-0.25917
2050					567.52	167.154	0.0350743	0.0329736	0.553983	0.634652	0.335645	1.06371	0.0891015
2051			Indole	-0.815836279175503	567.515	118.065	0.0488096	0.0778216	1.1215	0.0321349	0.237778	0.627199	-0.673005
2056			1-Pyrimidinylpiperazine	-1.07613243056793	566.624	165.113	0.0859439	0.0530274	1.16518	0.0227927	0.237532	1.62075	0.696658
2057			L-Dihydroanticapsin	5.02038537028711	566.567	202.108	0.0443216	0.0422995	0.0262382	0.86044	0.40637	1.0478	0.0673693
2059					566.356	101.107	0.0757503	0.0532239	1.18011	0.287622	0.238312	1.42324	0.509178
2065					565.327	185.165	0.0559616	0.0567811	0.194185	0.886855	0.413684	0.985567	-0.0209738
2069			(E)-2-Octene	-1.37346465667271	564.442	113.132	0.0070433	0.00458905	0.338146	0.45175	0.270078	1.5348	0.618055
2070			4-Hydroxy-2-quinolinecarboxylic acid	-1.4224307114317	564.442	190.05	0.00445283	0.00563056	1.2284	0.127694	0.238228	0.790833	-0.338556
2071			Phthalate	-1.32508887137957	564.355	167.034	0.00740099	0.00940519	1.27658	0.0914516	0.238168	0.786905	-0.345739
2072					564.355	392.287	0.0402939	0.0507932	1.26254	0.0898786	0.238164	0.793293	-0.334074
2074			Boviquinone 4	-8.58921147356603	564.304	413.265	0.00442732	0.00714404	1.71856	0.00671262	0.235527	0.619723	-0.690306
2075					564.267	121.028	0.00271505	0.00368216	1.39229	0.0492414	0.237987	0.737353	-0.439572
2076			Oxamniquine	-13.44434322742	564.267	280.162	0.00274973	0.00331875	1.18024	0.192314	0.238279	0.828545	-0.271348
2077					564.266	71.0855	0.00491831	0.00656798	1.16412	0.0649738	0.238082	0.748832	-0.417287
2078					564.266	150.027	0.00872749	0.0116043	1.4216	0.0356486	0.237837	0.752093	-0.411016
2079					564.266	393.29	0.00539797	0.00687684	1.26577	0.0874902	0.238158	0.784949	-0.349329
2081					564.258	436.341	0.00283404	0.00349664	1.10943	0.131929	0.238233	0.810505	-0.303107
2083					564.183	271.282	0.00517937	0.00503455	0.68274	0.895077	0.415924	1.02876	0.0409134
2085			Anthopleurine	6.1705216427365	564.002	178.108	0.0307877	0.027616	0.136337	0.482964	0.281688	1.11485	0.156846
2087					563.703	157.133	0.0671372	0.067653	0.449788	0.976264	0.437158	0.992376	-0.0110411
2089			1-Methylnicotimide	-10.7250595492565	563.527	138.077	0.102188	0.100786	0.527457	0.869481	0.408894	1.01391	0.0199344
2090			Galegine	-1.07465213439992	563.526	128.118	0.0523283	0.0410801	0.739203	0.305781	0.238316	1.27381	0.349151
2092			Dimethyl 3-methoxy-4-oxo-5-(8,11,14-pentadecatrienyl)-2-hexenedioate	-20.3837614889471	563.462	421.25	0.00734855	0.00664913	0.719594	0.468821	0.276393	1.10519	0.144294
2093			2,2-Dibutyl-3-(4-methoxyphenyl)-4-methyl-2H-1-benzopyran-7-ol acetate	-6.16939379137986	563.423	423.25	0.00606043	0.00540463	0.77798	0.389435	0.248361	1.12134	0.165225
2096			2,4,6-Trichloro-4'-biphenylol	20.7864354625429	563.206	272.969	0.0315492	0.0384984	0.2096	0.248136	0.238302	0.819492	-0.287198
2097					563.193	422.253	0.00117182	0.00105104	0.712115	0.529199	0.298868	1.11492	0.156936
2098					563.159	524.451	0.000671899	0.00103166	0.823423	0.235795	0.238298	0.651283	-0.618645
2099			3beta-Hydroxy-16-phosphonopregn-5-en-20-one monoethyl ester	1.57458822034034	563.124	425.246	0.00173685	0.00145569	0.741234	0.333603	0.238322	1.19315	0.254774
2101					562.947	92.0619	0.0537504	0.054751	0.11555	0.948245	0.430006	0.981723	-0.0266114
2102			3,5-Dichloro-4-hydroxy-2-methoxy-6-methylbenzoic acid	0.306824589766513	562.808	250.987	0.116477	0.0975414	0.773131	0.439643	0.265515	1.19412	0.255953
2103			2-[3,5-dihydroxy-4-(sulfooxy)phenyl]acetic acid	6.28347641582021	562.674	265.003	0.113527	0.109065	0.396678	0.840328	0.400677	1.04091	0.0578469
2104					562.658	487.392	0.00359485	0.00273943	1.27382	0.209957	0.238287	1.31226	0.392057
2105					562.381	568.477	0.0011936	0.00162014	0.841897	0.289606	0.238313	0.736729	-0.440795
2106					561.784	325.329	0.00143407	0.00145527	0.241155	0.965411	0.434409	0.985431	-0.0211734
2107					561.579	612.503	0.0015468	0.00225953	1.11391	0.188749	0.238277	0.684565	-0.54674
2111					560.76	656.529	0.00178833	0.00234219	1.00407	0.332969	0.238322	0.763529	-0.389245
2113			1-Isothiocyanatobutane	-1.75930285705094	560.62	116.053	0.0205837	0.0130225	0.447946	0.167808	0.238264	1.58062	0.660495
2114			Galactosylceramide (d18:1/16:0)	-24.8893269830259	559.961	700.555	0.00185266	0.00238289	0.99764	0.371408	0.243364	0.777484	-0.363115
2115					559.769	163.99	0.0187414	0.0176141	0.588858	0.717399	0.363361	1.064	0.0895008
2116					559.409	127.123	0.0262825	0.0251193	0.105643	0.708016	0.360321	1.04631	0.0653061
2118			PC(16:0/P-18:1(11Z))	-11.8262538208862	558.893	744.581	0.00208866	0.00238577	0.724105	0.536351	0.301471	0.875466	-0.191878
2121					558.074	182.985	0.041951	0.0405592	0.262674	0.730855	0.367671	1.03431	0.0486746
2123					556.777	832.633	0.00134862	0.00148251	0.141828	0.624941	0.332387	0.909682	-0.136565
2126			PS(18:0/24:0)	-11.3731157526591	555.955	876.659	0.00157846	0.00154719	0.170845	0.914362	0.421112	1.02021	0.0288671
2127			Pyrimidine	-0.772014083462547	555.853	81.0446	0.636844	0.580511	0.0679674	0.670584	0.347899	1.09704	0.133615
2129					555.629	313.329	0.000932236	0.00110779	0.792465	0.147861	0.238249	0.841527	-0.248918
2130			Tridecanoylglycine	-2.25061510843927	555.356	272.221	0.00731715	0.00539196	0.788856	0.205485	0.238285	1.35705	0.440472
2131					555.346	312.325	0.00634764	0.00732333	0.960164	0.0755728	0.238124	0.86677	-0.206279
2132					555.309	256.227	0.0107014	0.00744132	0.6568	0.116668	0.238214	1.43811	0.524175
2133					554.858	920.685	0.00133545	0.00120037	0.461143	0.625201	0.332475	1.11253	0.153841
2134			Scymnol	15.5895727317199	554.856	469.36	0.00243148	0.00218938	0.585784	0.621971	0.331383	1.11058	0.151311
2135					554.812	469.861	0.00100944	0.000811501	0.67156	0.379604	0.245643	1.24391	0.314887
2136			18-Nor-4(19),8,11,13-abietatetraene	13.7397820092108	554.365	255.214	0.00130708	0.00103213	0.649725	0.432896	0.262986	1.26638	0.340716
2137			Barringtogenol C	-0.891171447879738	553.997	491.373	0.00508351	0.00497036	0.459348	0.902285	0.417874	1.02277	0.0324751
2138					553.986	491.874	0.002573	0.00249044	0.44113	0.875052	0.410438	1.03315	0.0470534
2141			Graticin	13.4332915414998	553.217	445.119	0.000190632	0.000177834	0.727421	0.849045	0.403157	1.07197	0.10026
2142			(R)-Rutaretin 1'-(6''-sinapoylglucoside)	-17.573770871022	553.217	631.191	0.000192178	0.000139457	0.477659	0.43319	0.263097	1.37805	0.46263
2143					553.217	632.189	3.54746e-05	2.57979e-05	0.241491	0.502004	0.288834	1.37509	0.459531
2144					553.211	657.224	0.000120024	7.68245e-05	0.106805	0.311131	0.238317	1.56232	0.643689
2145			Fluchloralin	21.4707761930133	553.204	356.07	1.43394e-05	3.58634e-05	0.922009	0.0918524	0.238169	0.399834	-1.32253
2146			Berberine chloride	1.29752050965754	553.204	372.1	0.000129283	0.000162295	0.534164	0.511087	0.292175	0.796592	-0.328086
2147					553.204	656.224	0.00028449	0.000352243	0.654938	0.580467	0.316991	0.807653	-0.308192
2148			2-Caffeoylisocitrate	8.21897611889147	553.128	355.069	0.000286868	0.000253481	0.681938	0.750107	0.373736	1.13171	0.178509
2149					553.093	628.193	0.00325682	0.00328895	0.322933	0.959727	0.432959	0.990229	-0.0141666
2150			12-(3,4-dihydroxyphenyl)-13-hydroxy-6-(4-hydroxy-3-methoxyphenyl)-8-{[3,4,5-trihydroxy-6-(hydroxymethyl)oxan-2-yl]oxy}-3,11-dioxatricyclo[8.4.0.0,]tetradeca-1,7,9-trien-4-one	11.1675138820485	553.093	629.193	0.0015847	0.00155485	0.139733	0.919378	0.422446	1.01919	0.0274264
2151					553.09	308.025	4.86008e-05	3.4121e-05	0.487897	0.413655	0.256152	1.42437	0.51032
2153			Quizalofop-ethyl	4.63170376232012	553.089	373.097	6.39895e-05	5.65257e-05	0.261316	0.800496	0.389074	1.13204	0.17893
2155			Fraxin	8.15990704970848	552.975	371.1	0.00146741	0.00143638	0.232006	0.911029	0.420222	1.0216	0.0308356
2157					552.974	630.191	0.000929412	0.000973077	0.307954	0.851735	0.403919	0.955127	-0.066236
2158			Forchlorfenuron	-0.0230721405225391	552.963	248.058	0.000737331	0.000703211	0.0420813	0.742033	0.371207	1.04852	0.0683543
2161			Methyl 3b-hydroxy-13(18)-oleanen-28-oate	-15.9572881785854	552.962	513.386	0.00692868	0.00648852	0.601522	0.759621	0.376691	1.06784	0.0946928
2162					552.948	513.887	0.00374619	0.00347486	0.581782	0.740425	0.3707	1.07808	0.10847
2163					552.925	527.402	0.00093744	0.00083782	0.678065	0.67329	0.348813	1.1189	0.162087
2166					552.703	110.02	0.263197	0.216768	0.682475	0.448162	0.268728	1.21418	0.279988
2167			gamma-Chaconine	-15.793530141229	552.269	560.386	0.000363575	0.000964224	1.60915	0.0854974	0.238153	0.377065	-1.40712
2168					551.993	535.399	0.00868506	0.00833405	0.589166	0.842198	0.401211	1.04212	0.059518
2169					551.993	535.9	0.00501437	0.00485063	0.499928	0.87988	0.41177	1.03376	0.0478967
2170					551.861	537.876	0.000532044	0.000684352	0.050597	0.462822	0.274194	0.777442	-0.363192
2171			dl-alpha-Tocopherol nicotite	-14.884876331319	551.834	536.402	0.00144133	0.00133174	0.535796	0.762242	0.3775	1.08229	0.114084
2172			Cholesteryl-beta-D-glucoside	-0.828580634383655	551.822	549.415	0.00154697	0.001399	0.63735	0.735249	0.369065	1.10577	0.145058
2175					551.292	98.0963	0.130132	0.115332	0.392017	0.498634	0.287583	1.12833	0.174185
2177			Demecarium	9.94484431173836	551.068	557.412	0.0109065	0.00952718	0.76928	0.520135	0.295535	1.14477	0.195061
2178					551.057	557.913	0.00634151	0.00559615	0.810536	0.553238	0.307518	1.13319	0.180391
2179					551.055	571.428	0.0037297	0.0034425	0.753739	0.664376	0.345792	1.08343	0.115603
2180					551.044	559.889	0.000590198	0.000565307	0.00923484	0.912838	0.420705	1.04403	0.0621631
2181					550.98	571.929	0.00105502	0.00106565	0.749554	0.969693	0.435497	0.99003	-0.0144562
2182					550.927	558.415	0.00193648	0.00172499	0.793002	0.671629	0.348252	1.1226	0.16685
2184					550.24	254.211	0.0149145	0.0130628	0.404156	0.537052	0.301724	1.14175	0.191246
2187					550.028	579.926	0.0070186	0.00657316	0.621101	0.768773	0.379507	1.06777	0.0945961
2188			Okenone	8.75257860995689	549.999	579.425	0.0115795	0.0100897	0.758972	0.501067	0.288487	1.14765	0.198689
2190			LysoPC(22:0)	-9.92930266934656	549.996	580.428	0.00235321	0.00194761	0.969785	0.452757	0.270455	1.20826	0.272925
2191					549.996	593.942	0.00126598	0.0012683	0.371808	0.995373	0.441933	0.998173	-0.00263893
2192					549.927	581.902	0.000595353	0.000522076	0.393395	0.697026	0.356723	1.14036	0.189486
2193					549.846	73.0841	0.0327073	0.0377509	0.792615	0.35568	0.23977	0.866396	-0.206902
2194			Latia luciferin	-1.85750045735874	549.461	237.184	0.00302912	0.00184651	0.880344	0.181058	0.238273	1.64046	0.714097
2195					549.215	459.414	0.00101516	0.000623634	0.684785	0.14096	0.238242	1.62782	0.702937
2197			Capsorubin	21.0203593196794	549.188	601.438	0.0112588	0.00992511	0.710555	0.569291	0.313144	1.13437	0.181894
2198					549.182	615.454	0.00208753	0.00181684	0.581259	0.599554	0.323694	1.14899	0.200365
2199					549.178	601.939	0.00710042	0.0064376	0.686178	0.640324	0.337566	1.10296	0.141383
2200					549.173	602.441	0.00241241	0.00232572	0.426352	0.872148	0.409634	1.03727	0.0527963
2201					549.077	615.955	0.00124093	0.00108101	0.813081	0.591111	0.320744	1.14793	0.199034
2202					548.875	226.216	0.00279939	0.00233546	0.258396	0.338796	0.238323	1.19865	0.261406
2203			(20R)-Ginsenoside Rh2	-1.57941800264421	548.37	623.451	0.0104137	0.0094075	0.686971	0.633338	0.335206	1.10695	0.146595
2204					548.37	623.952	0.00677755	0.00602617	0.662416	0.619285	0.330473	1.12468	0.169521
2205			Antibiotic TA	11.1624267752235	548.332	624.454	0.00236903	0.00200932	0.697408	0.483081	0.281733	1.17902	0.237593
2206			9-Oxoasimicinone	-1.24862497459151	548.124	637.467	0.00186285	0.00166557	0.731875	0.683662	0.352293	1.11844	0.161494
2207					548.123	637.968	0.00111786	0.000871828	0.895106	0.38775	0.247891	1.2822	0.358621
2210					547.724	124.087	3.57699	3.52234	0.374676	0.934016	0.426305	1.01552	0.0222129
2211			Pipericine	-2.55160152667772	547.568	336.325	0.170513	0.16368	0.0922923	0.85183	0.403946	1.04175	0.059008
2212					547.568	338.332	0.00280367	0.00267803	0.046851	0.874376	0.410251	1.04691	0.0661423
2213					547.539	319.299	0.0130178	0.0124299	0.15382	0.833425	0.398698	1.0473	0.0666748
2214					547.539	320.302	0.00246511	0.00237742	0.174555	0.899958	0.417246	1.03688	0.052254
2215					547.539	337.329	0.0385647	0.0368827	0.0849559	0.838186	0.400064	1.0456	0.0643364
2216					547.524	106.078	0.190109	0.223503	0.537463	0.360983	0.24067	0.850587	-0.233469
2217			DG(9D3/9D3/0:0)	-13.4509977276442	547.496	645.464	0.00892816	0.00808611	0.728947	0.643663	0.338694	1.10414	0.142917
2218					547.481	393.346	0.00141005	0.00134594	0.127712	0.884505	0.413041	1.04763	0.0671345
2219					547.461	645.965	0.00631096	0.00548603	0.78764	0.567407	0.312489	1.15037	0.202096
2220			Glycinoeclepin B	7.4408514523537	547.44	559.294	0.000846888	0.000866284	0.034834	0.950938	0.430702	0.97761	-0.0326694
2221			DG(11M3/9D3/0:0)	-13.5250705302182	547.41	659.479	0.00154061	0.00126001	0.706834	0.407646	0.254124	1.2227	0.290068
2222					547.326	240.232	0.000696425	0.000776366	0.0948911	0.707403	0.360121	0.897032	-0.156769
2223			PE(14:1(9Z)/P-16:0)	-21.1759326883963	547.323	646.467	0.00227868	0.00204345	0.677377	0.63902	0.337124	1.11512	0.157194
2224					547.3	659.981	0.00101588	0.000784635	0.663636	0.438246	0.264994	1.29472	0.372639
2226					547.129	407.326	0.00039789	0.000311988	0.580225	0.594148	0.321808	1.27534	0.350877
2227					547.072	301.288	0.000341292	0.000369316	0.0140403	0.882833	0.412582	0.924119	-0.11385
2228					547.05	598.487	0.000787156	0.00126119	1.4801	0.29678	0.238314	0.624137	-0.680065
2230			Glyceryl lactooleate	-17.7594095581524	546.641	429.313	0.00249467	0.0066536	1.58564	0.0410983	0.237909	0.374935	-1.41529
2231			Cytosine	-1.79749701244438	546.617	112.05	0.0421796	0.0325579	0.0710466	0.579119	0.31653	1.29552	0.373536
2232			cis-Geranylgeranylbixin	7.10510131276166	546.608	667.477	0.00737351	0.00711737	0.614313	0.860329	0.406338	1.03599	0.0510085
2233					546.545	667.978	0.00545062	0.00489215	0.741888	0.632684	0.334987	1.11415	0.155949
2234					546.519	668.48	0.00199607	0.00181687	0.590173	0.704426	0.35915	1.09863	0.135712
2235					546.375	681.492	0.00117912	0.000993097	0.671249	0.520186	0.295554	1.18732	0.247704
2238					545.794	689.49	0.00574138	0.00550645	0.574548	0.841631	0.401049	1.04266	0.0602752
2239					545.748	689.991	0.00427688	0.00402597	0.635783	0.798373	0.388443	1.06232	0.0872239
2241					545.524	703.505	0.000830662	0.000667222	0.967104	0.514847	0.293571	1.24496	0.316094
2242					545.418	642.513	0.00161073	0.00326517	1.54638	0.0659284	0.238086	0.493306	-1.01945
2244			PA(15:0/22:4(7Z,10Z,13Z,16Z))	9.48755471486536	545.044	711.503	0.00403832	0.0036988	0.628407	0.700667	0.35792	1.09179	0.1267
2245					544.987	712.004	0.00305159	0.00293081	0.69698	0.859759	0.406179	1.04121	0.0582614
2246			PE-NMe(15:0/18:4(6Z,9Z,12Z,15Z))	20.8332189831757	544.947	712.506	0.00108492	0.000941474	0.617922	0.623866	0.332024	1.15236	0.204591
2248			3,5-Dichloro-4-hydroxy-2-methoxy-6-methylbenzoic acid	0.359628821715227	544.555	250.987	0.161057	0.158168	0.481813	0.852731	0.4042	1.01827	0.0261145
2249					544.555	733.516	0.00270891	0.00264411	0.451059	0.926843	0.42442	1.02451	0.0349281
2250					544.372	734.017	0.00186883	0.00203153	0.355746	0.739125	0.370291	0.919916	-0.120426
2252			2-[3,5-dihydroxy-4-(sulfooxy)phenyl]acetic acid	6.31188615358174	544.222	265.003	0.147008	0.139651	0.115921	0.687647	0.353621	1.05269	0.0740742
2253					544.185	297.289	0.00381991	0.00471162	1.06439	0.154396	0.238254	0.810743	-0.302684
2256					543.717	755.529	0.00155046	0.00144563	0.599027	0.7707	0.380097	1.07252	0.100998
2257					543.585	258.27	0.00476555	0.00552699	0.882341	0.391717	0.248994	0.862233	-0.21385
2258					543.546	686.539	0.00322474	0.00635566	1.50191	0.0513694	0.238003	0.507381	-0.978859
2259					543.527	687.542	0.00103893	0.00224928	1.46685	0.0540374	0.238022	0.461895	-1.11436
2260					543.52	257.266	0.0606037	0.079858	1.31924	0.0624743	0.23807	0.758893	-0.398032
2263			Glycidyl stearate	-2.27036503627496	542.036	341.304	0.000885622	3.52489e-05	0.192115	0.339449	0.238323	25.1248	4.65104
2267			(-)-Hygroline	-0.696564685645528	541.851	144.138	0.0427485	0.0615425	0.225854	0.177576	0.238271	0.694617	-0.52571
2271			1-O-beta-D-Glucopyranosyl-2,3-di-O-palmitoylglycerol	2.46345438435675	541.674	731.569	0.00122263	0.00242208	1.56239	0.0794841	0.238136	0.504785	-0.986258
2272			PC(15:0/P-18:1(11Z))	-12.7110970536869	541.669	730.565	0.00328849	0.00633616	1.48993	0.0628622	0.238072	0.519004	-0.946183
2275			1,2-Dihydrosantonin	-4.79726865193251	541.514	249.147	0.000328481	0.000154072	0.739144	0.455031	0.271305	2.13199	1.0922
2277			Fomepizole	-1.90267034395726	541.212	83.0602	0.202136	0.212926	0.374208	0.815787	0.393581	0.949327	-0.0750235
2282			Digeranyl	-1.88721862566432	540.314	275.273	0.00129244	0.00148742	0.127463	0.648429	0.340316	0.868911	-0.202719
2283			Calactin	8.13332100881585	540.249	533.279	0.00291758	0.00310108	0.0869566	0.794533	0.387298	0.940827	-0.0879979
2284					540.237	311.313	0.15281	0.167858	0.0733916	0.67235	0.348495	0.910355	-0.135499
2285					540.237	312.316	0.0147752	0.016001	0.00970024	0.723811	0.365422	0.923392	-0.114985
2286					540.167	294.287	0.00198976	0.00204107	0.172758	0.930144	0.425289	0.974863	-0.0367287
2287					540.114	313.319	0.000465837	0.000576427	0.0262093	0.613716	0.328575	0.808146	-0.307312
2288					539.9	381.31	0.000461435	0.000548801	0.263429	0.676366	0.349849	0.840806	-0.250155
2289			PC(15:0/20:1(11Z))	-11.963001933108	539.9	774.591	0.00251886	0.00488736	1.54168	0.055585	0.238032	0.515383	-0.956284
2290					539.878	775.595	0.000810588	0.00186304	1.64849	0.0440666	0.237941	0.43509	-1.20061
2292			PC(22:5(4Z,7Z,10Z,13Z,16Z)/P-18:1(11Z))	13.7557730860939	538.231	818.617	0.00129905	0.00268962	1.62404	0.0760687	0.238125	0.482988	-1.04994
2296					536.859	103.131	0.106764	0.114525	0.607392	0.500596	0.288312	0.932232	-0.101239
2298					536.79	382.367	0.00134825	0.000909498	0.376019	0.328969	0.238321	1.48241	0.567945
2301					536.367	325.321	0.00811018	0.00953289	0.677139	0.309302	0.238317	0.850758	-0.233179
2303			Octadecamide	-2.13387459739154	536.333	284.294	0.697648	0.803302	0.619017	0.325171	0.23832	0.868475	-0.203444
2304					536.321	286.301	0.0108335	0.0126639	0.589322	0.311644	0.238318	0.85546	-0.225227
2305					536.303	285.298	0.131514	0.152027	0.594146	0.327806	0.238321	0.865068	-0.209114
2307					536.248	326.324	0.00136003	0.00164371	0.511351	0.366884	0.242082	0.827411	-0.273324
2308					535.763	98.0963	0.12692	0.124226	0.127551	0.846743	0.402505	1.02169	0.0309575
2310			Psychosine	20.0773710573516	534.909	462.352	0.0019353	0.00361483	1.63908	0.0764613	0.238127	0.535378	-0.901371
2311			Tribromobisphenol A	-0.540006140631346	534.86	462.854	0.000880117	0.00156063	1.55079	0.141516	0.238243	0.563948	-0.826367
2312					534.659	97.0759	0.0916366	0.0947982	0.398416	0.904271	0.418409	0.966649	-0.0489354
2313					533.47	484.867	0.000863831	0.00142845	1.53534	0.201473	0.238284	0.604733	-0.725629
2314					533.323	484.365	0.00178653	0.00305999	1.50834	0.118933	0.238217	0.583834	-0.776369
2323					531.941	506.378	0.00129318	0.00205682	1.52022	0.165706	0.238263	0.628731	-0.669486
2325					531.406	254.247	0.00102503	0.00141111	1.18242	0.405737	0.253473	0.726396	-0.461171
2327					531.231	268.263	0.00311841	0.00294235	0.798946	0.885774	0.413388	1.05984	0.0838399
2329					530.725	271.282	0.00465412	0.00481487	0.263752	0.717422	0.363369	0.966613	-0.0489893
2330			Capsi-amide	-2.41577379595162	530.706	270.279	0.028775	0.0298067	0.216281	0.697304	0.356815	0.965386	-0.0508226
2331			Oleoyl glycine	-2.47231362359868	530.594	340.284	0.00231345	0.00385328	1.39345	0.01489	0.237085	0.600385	-0.736041
2332			Cryptopleurine	4.04189723671663	530.594	378.208	0.000837533	0.00138301	1.16028	0.0473509	0.237971	0.605585	-0.723598
2333					530.561	110.02	0.220271	0.173083	0.352451	0.368293	0.242483	1.27263	0.347818
2334					530.552	311.305	0.000637917	0.000657731	0.0710448	0.877642	0.411153	0.969875	-0.0441294
2336			Thaumatin b, recombinant	21.3503434941619	530.473	380.208	0.0026868	0.00442164	1.40559	0.0125369	0.236844	0.607647	-0.718694
2337			Tryprostatin A	-22.7601827047232	530.38	382.204	0.000794864	0.00152263	1.53791	0.00963358	0.236385	0.522034	-0.937784
2339					529.879	546.399	0.000756459	0.00111444	0.834944	0.0220291	0.237503	0.678778	-0.558988
2344			Chlomethoxyfen	-8.38810329629214	529.302	313.996	0.00486225	0.00613686	1.10384	0.157391	0.238257	0.792303	-0.335875
2345					529.202	473.956	0.0203427	0.0266987	0.302121	0.0438148	0.237938	0.761936	-0.392258
2347					529.097	410.929	0.00823539	0.00794534	0.208246	0.811979	0.392465	1.03651	0.0517279
2348			Mercury(2+)	4.21596014474492	528.967	202.979	0.00547728	0.0064087	0.379176	0.119532	0.238218	0.854663	-0.226572
2349					528.919	160.949	0.0109786	0.00818988	0.632023	0.131649	0.238233	1.34051	0.422784
2350					528.888	244.997	0.0118527	0.0155671	0.983044	0.260937	0.238305	0.761399	-0.393276
2353			Flamprop-M	-10.9301531691474	528.774	322.061	0.00892592	0.0117551	0.284299	0.180383	0.238272	0.759326	-0.397209
2354			N-Formyl-4-amino-5-aminomethyl-2-methylpyrimidine	-1.34509033004138	528.77	167.093	0.0266902	0.0202014	0.491221	0.252106	0.238303	1.3212	0.40185
2356			Brimonidine	-19.2957678720744	528.676	292.014	0.00325354	0.00339879	0.45461	0.757501	0.376035	0.957265	-0.0630093
2360					528.352	415.298	0.00344152	0.00995508	1.63464	0.20681	0.238286	0.345705	-1.53238
2361			Tropinone	-0.576564866879795	528.299	140.107	0.032067	0.0311002	0.262521	0.865892	0.407894	1.03109	0.0441646
2368			4,4-Difluoropregn-5-ene-3,20-dione	-20.8246182171842	527.837	351.206	0.00089224	0.000940193	0.160052	0.485147	0.282517	0.948996	-0.0755254
2369					527.786	266.006	0.0122314	0.0109823	0.341476	0.5059	0.290272	1.11373	0.155405
2371			2,4,6-Trichloro-4'-biphenylol	20.8206321458497	527.601	272.969	0.0669986	0.0886694	1.37948	0.0789078	0.238134	0.7556	-0.404305
2373			Phenylhydrazine	-0.594066552082815	527.569	109.076	0.021419	0.0227673	0.244341	0.862662	0.406992	0.940778	-0.0880731
2378			3,5-Dichloro-4-hydroxy-2-methoxy-6-methylbenzoic acid	0.366429366783714	527.269	250.987	0.473344	0.43077	0.654561	0.576802	0.315736	1.09883	0.135972
2381			Chlorimuron-ethyl	-14.2225354501027	527.133	415.041	0.00107197	0.000614101	0.480858	0.606682	0.326161	1.74559	0.803715
2382					527.044	296.045	0.159454	0.165852	0.025246	0.635195	0.335826	0.96142	-0.0567606
2385					526.698	243.251	0.00594265	0.00630531	1.01194	0.742195	0.371257	0.942484	-0.0854601
2388					526.681	242.247	0.0446816	0.0507422	1.02354	0.507761	0.290957	0.880562	-0.183503
2390					526.62	99.5121	0.171416	0.18823	0.615819	0.375323	0.24446	0.91067	-0.134999
2393			1-Aminomethylphosphonic acid	18.2166230513787	526.566	112.018	0.466542	0.674558	0.91633	0.00994565	0.236447	0.691625	-0.531937
2394					526.515	474.312	0.00301734	0.00428331	1.33759	0.0454154	0.237954	0.704441	-0.505449
2395					526.504	519.37	0.0037161	0.00517322	1.25699	0.0521554	0.238009	0.718334	-0.477272
2396			Pubescenol	21.0738756405913	526.496	475.315	0.000680032	0.00106295	1.15221	0.069177	0.2381	0.63976	-0.644398
2399			endo-1,4-beta-Xylanase	0.216327658737443	526.446	547.401	0.00141596	0.00197522	1.14395	0.0769574	0.238128	0.716861	-0.480235
2401					526.402	408.367	0.00965009	0.008771	0.516186	0.549656	0.306246	1.10023	0.137801
2402					526.288	113.107	0.11703	0.124751	0.207076	0.494838	0.286167	0.938112	-0.0921678
2405			Hydroxylumiracoxib	-11.409229659775	526.252	310.061	0.0090597	0.0102747	0.221162	0.453816	0.270852	0.881747	-0.181563
2408			4-hydroxyalprazolam	-16.5682443708602	526.157	325.08	0.00279938	0.00326902	0.907584	0.0830264	0.238147	0.856338	-0.223747
2409			Isodomedin	-21.5157364529117	526.133	393.219	0.00427391	0.00439013	0.0531751	0.759762	0.376734	0.973525	-0.0387098
2410			2,8-Dihydroxyquinoline-beta-D-glucuronide	13.7994043613586	526.081	338.092	0.00339466	0.0030196	0.475023	0.39049	0.248654	1.12421	0.168909
2412					525.997	157.133	0.108556	0.115009	0.0560381	0.513902	0.293219	0.94389	-0.08331
2413					525.966	501.407	0.00141505	0.00122987	0.646874	0.559232	0.309632	1.15057	0.202347
2414			Bixin	-6.07791090338894	525.962	395.219	0.0224994	0.0246221	0.67425	0.183662	0.238274	0.91379	-0.130065
2415			Cetraxate benzyl ester	15.1233636219136	525.947	396.223	0.00435255	0.00467956	0.764932	0.264535	0.238307	0.930118	-0.104514
2416			Gartanin	1.3370951386196	525.929	397.165	0.0474606	0.0553171	0.447094	0.402505	0.252366	0.857973	-0.220995
2417			Echitovenine	6.11728931154467	525.928	397.215	0.00790914	0.00864588	0.605768	0.199848	0.238283	0.914787	-0.128492
2418			Echimidine	1.01659046423595	525.867	398.218	0.00159645	0.00185426	0.920921	0.0930426	0.238172	0.860964	-0.215975
2419			5-Hydroxy-8,8-dimethyl-6-(3-methyl-1-oxobutyl)-4-pentyl-2H,8H-benzo[1,2-b:3,4-b']dipyran-2-one	-11.2855217797308	525.849	399.212	0.000528094	0.000608224	0.770651	0.301489	0.238315	0.868256	-0.203807
2420			Cholest-4-en-3-one	-2.75407764807541	525.752	385.345	0.00252231	0.00271068	0.784023	0.899535	0.417131	0.930506	-0.103913
2423					525.456	184.001	0.0126887	0.011303	0.0728494	0.592339	0.321175	1.1226	0.166848
2425			2,4,6-Triaminotoluene	-0.852691522052025	525.23	138.102	0.0489109	0.0474543	0.188608	0.910885	0.420183	1.03069	0.0436163
2426			2,2-Dimethyl-3-(4-methoxyphenyl)-4-ethyl-7-hydroxy-2H-1-benzopyran-8-methanol diacetate	0.911622801693977	525.135	425.196	0.017344	0.0137313	0.311723	0.140126	0.238242	1.2631	0.336973
2431					524.495	120.025	0.061723	0.0687527	0.310387	0.464824	0.27493	0.897754	-0.155608
2433			Chlorobenzene	11.4706092422652	524.428	113.017	0.0661435	0.0739323	0.017935	0.397912	0.250812	0.89465	-0.160605
2438				-1.81023303129609	523.983	245.174	0.0207742	0.0170272	0.492499	0.216102	0.23829	1.22006	0.286952
2439			Aspoxicillin	-0.931537659673039	523.977	494.17	0.00338033	0.00279966	0.345368	0.392325	0.249161	1.20741	0.271913
2441					523.965	335.313	0.0070608	0.00753506	0.212275	0.795175	0.38749	0.937059	-0.093788
2442					523.943	216.195	0.00142525	0.000843978	0.743957	0.0802634	0.238139	1.68873	0.755935
2444			Falcarinol	14.6505055435266	523.919	245.194	0.0398239	0.029911	0.517361	0.1249	0.238225	1.33141	0.412959
2446					523.905	340.32	0.00376509	0.00296536	0.471039	0.250786	0.238302	1.26969	0.344475
2447			2,4,12-Octadecatrienoic acid isobutylamide	-2.68434294727415	523.897	334.31	0.0335133	0.034587	0.127743	0.882002	0.412354	0.968959	-0.0454932
2448			N-Undecanoylglycine	-1.83770734230391	523.889	244.19	0.294595	0.225447	0.584727	0.0950548	0.238176	1.30671	0.385944
2449			Ethyl tiglate	-1.3904969953195	523.871	129.091	0.00144733	0.0012757	0.164847	0.395639	0.250108	1.13454	0.182102
2450			4,5-Dihydrovomifoliol	-1.77443186378517	523.846	227.164	0.0187961	0.0151644	0.402494	0.295079	0.238314	1.23949	0.309745
2451					523.831	97.101	0.0186771	0.0440016	0.714768	0.179168	0.238272	0.424465	-1.23628
2452					523.828	165.164	0.00161187	0.00128889	0.259184	0.386131	0.247437	1.25059	0.322608
2453			Lysyl-Valine	-14.5884182335341	523.826	246.178	0.00243205	0.00178369	0.594794	0.151615	0.238252	1.3635	0.447314
2454			(E)-4,8-Dimethyl-1,3,7-nonatriene	-1.14825511716358	523.809	151.148	0.00282679	0.00202556	0.720126	0.134736	0.238236	1.39556	0.480839
2455			11-Hydroxy-9-tridecenoic acid	-1.37089236816721	523.787	229.18	0.0107746	0.012088	0.12393	0.867704	0.408399	0.891342	-0.16595
2456					523.785	182.162	0.00345994	0.00243943	0.698485	0.090704	0.238166	1.41834	0.504201
2457			TG(14:0/14:0/18:4(6Z,9Z,12Z,15Z))	-8.66121517474651	523.785	771.643	0.00293505	0.00201595	0.450028	0.182259	0.238273	1.45591	0.541923
2458					523.782	246.196	0.00168341	0.00145201	0.185787	0.430346	0.262023	1.15937	0.21334
2459					523.779	230.202	0.00258838	0.00203963	0.544751	0.235256	0.238297	1.26904	0.343741
2460					523.767	212.172	0.00516825	0.00418632	0.229972	0.349674	0.238776	1.23456	0.303994
2461			17-Propyl-5alpha-androst-2-en-17beta-ol	-2.11745035833541	523.766	317.283	0.000637758	0.000933413	0.543213	0.368878	0.242649	0.683254	-0.549505
2462			(3Z,6Z,9Z)-3,6,9-Dodecatrien-1-ol	-1.40825994137042	523.76	181.158	0.0358635	0.0263995	0.444888	0.0791028	0.238135	1.35849	0.442007
2463					523.759	176.151	0.00434355	0.0027156	0.701749	0.0709415	0.238107	1.59948	0.677606
2464					523.729	194.162	0.00595411	0.00439134	0.678449	0.114742	0.238211	1.35588	0.439225
2465			Tetralin	-1.00004617928501	523.71	133.101	0.00480277	0.00344392	0.484861	0.146862	0.238248	1.39456	0.479812
2466			(E,E)-2,4-Octadienal	-1.23459958901004	523.698	125.096	0.0332811	0.0461956	0.227934	0.602388	0.324677	0.720439	-0.473052
2467			1,2,3,4,Tetrahydro-1,5,7-trimethylnapthalene	-1.18639595075409	523.688	175.148	0.0399409	0.0317713	0.3647	0.236456	0.238298	1.25714	0.330143
2470			2-Propenyl cyclohexanebutanoate	-1.74627209063199	523.651	211.169	0.0514193	0.0379033	0.513742	0.112844	0.238208	1.35659	0.439986
2473			alpha-Methylstyrene	-1.32369791909641	523.614	119.085	0.00634505	0.00778688	0.424642	0.230059	0.238296	0.814838	-0.295414
2475					523.609	228.195	0.559149	0.402189	0.417309	0.108311	0.238201	1.39026	0.475358
2476			Dodecamide	-1.59342468848676	523.551	200.201	0.00144577	0.00129833	0.590297	0.56586	0.311951	1.11356	0.155178
2477			8,11,14-Eicosatrienoylethanolamide	-2.61581726328411	523.524	350.304	0.00173691	0.00145336	0.453456	0.597567	0.323002	1.1951	0.257129
2478			alpha-Ionone	-1.14232839320583	523.5	193.158	0.0603857	0.0433861	0.608634	0.0783693	0.238133	1.39182	0.476975
2479					523.497	229.199	0.0746683	0.0527092	0.411909	0.111233	0.238206	1.41661	0.502443
2481			(E,Z)-2,4-Heptadienal	-1.03476628560283	523.439	111.08	0.0155116	0.0290371	0.235968	0.380795	0.245969	0.534201	-0.904546
2482			4-Vinylcyclohexene	-0.98155400070166	523.369	109.101	0.015614	0.0127365	0.27361	0.289604	0.238313	1.22592	0.293867
2484			3-Allyl-1-cyclohexene	-1.15879552037085	523.347	123.117	0.00434796	0.00421947	0.144996	0.870865	0.409278	1.03045	0.0432768
2486					522.954	226.18	0.374407	0.276064	0.617585	0.146157	0.238247	1.35623	0.439607
2488					522.932	347.315	0.00132323	0.00143036	0.412134	0.758215	0.376256	0.925107	-0.112307
2489					522.931	436.398	0.00332848	0.00381285	0.5058	0.555789	0.30842	0.872964	-0.196007
2490					522.93	392.372	0.00260959	0.00285269	0.486522	0.667799	0.346955	0.914784	-0.128496
2491					522.905	115.964	0.0174656	0.0178256	0.242705	0.606656	0.326152	0.979806	-0.0294322
2492					522.88	391.341	0.00141854	0.00160711	0.433471	0.65498	0.342576	0.882666	-0.18006
2495			Nitramine	-1.58501466495043	522.723	170.154	0.0090038	0.00666356	0.27075	0.164959	0.238262	1.3512	0.43424
2496					522.662	480.425	0.00227694	0.00271507	0.57505	0.446573	0.268127	0.838632	-0.253891
2498					522.64	98.9611	0.022834	0.0236844	0.000209609	0.661429	0.344787	0.964096	-0.0527508
2499					522.64	452.393	0.00337599	0.00389698	0.502973	0.525919	0.297667	0.866309	-0.207047
2500			2-(3'-Methylthio)propylmalic acid	-1.32038646066778	522.61	223.063	0.0068833	0.00609912	0.633541	0.194431	0.23828	1.12857	0.174498
2501					522.608	116.972	0.0129787	0.0118675	0.236281	0.40844	0.254393	1.09363	0.12913
2504					522.427	226.012	0.0211307	0.0232531	0.381116	0.324766	0.23832	0.908724	-0.138086
2505			2-Caffeoylisocitrate	8.07323757326006	522.373	355.069	0.000236867	0.000286737	0.628207	0.530627	0.29939	0.826075	-0.275654
2507			Medicarpin 3-O-glucoside-6'-malote	-23.9212232001851	522.341	519.137	0.000228582	0.000148481	0.636301	0.279414	0.23831	1.53947	0.622433
2508					522.341	520.138	7.22024e-05	3.86157e-05	0.379731	0.264591	0.238307	1.86977	0.902859
2509			Dimethylthiophosphate	-15.0534044954123	522.322	141.983	0.137379	0.153291	0.260751	0.332854	0.238322	0.896195	-0.158116
2510					522.316	556.172	0.00027761	0.000218676	0.055857	0.520651	0.295725	1.2695	0.344263
2512			Kamycin sulfate	-10.9047425529808	522.316	583.206	0.000142207	9.42701e-05	0.0784498	0.441049	0.266038	1.5085	0.593118
2513			2-amino-4-({1-[(carboxymethyl)-C-hydroxycarbonimidoyl]-2-{[1,3-dihydroxy-4-(7-methoxy-2-oxo-2H-chromen-8-yl)-2-methylbutan-2-yl]sulfanyl}ethyl}-C-hydroxycarbonimidoyl)butanoic acid	21.9862157261521	522.316	584.204	4.71981e-05	3.9348e-05	0.0362486	0.71869	0.363777	1.1995	0.262436
2514					522.309	224.063	0.000160808	0.000106204	0.56239	0.195303	0.238281	1.51414	0.598497
2515			Forchlorfenuron	-0.393845486251771	522.309	248.058	0.00010431	3.62265e-05	0.585558	0.0129014	0.236887	2.87939	1.52576
2516			3,3'-Dimethoxybenzidine-4,4'-diisocyate	-17.7803476563482	522.309	297.082	0.00435591	0.00379608	0.636073	0.247943	0.238302	1.14748	0.198463
2517			Quizalofop-ethyl	4.36375617893822	522.309	373.097	0.000352528	0.000357494	0.228454	0.961257	0.43335	0.98611	-0.0201798
2519			GW 3965	6.69431661871596	522.309	582.206	0.000513142	0.000418826	0.0567753	0.504815	0.289872	1.22519	0.293007
2520					522.303	254.211	0.00928496	0.00907911	0.151016	0.917307	0.421896	1.02267	0.0323459
2523			6-beta-Hydroxy-mometasone furoate	6.7439869902541	522.237	537.148	8.36868e-05	6.41545e-05	0.418041	0.510136	0.291827	1.30446	0.383449
2524			Lippioside II	7.33213138673454	522.237	555.175	0.000577202	0.000530962	0.114204	0.76485	0.378303	1.08709	0.120469
2525			Luciduline	-1.45827691621001	522.23	208.169	0.0947607	0.0618775	0.607395	0.103353	0.238192	1.53142	0.614875
2527			2-N-Dodecyltetrahydrothiophene	0.508542380027554	522.221	257.23	0.00110407	0.000797964	0.493534	0.167454	0.238264	1.3836	0.468432
2528			Tridecanoylglycine	-2.29781018271772	522.216	272.221	0.0066645	0.00524789	0.539984	0.198405	0.238282	1.26994	0.344759
2531					522.211	256.227	0.00949496	0.00794519	0.342937	0.325209	0.23832	1.19506	0.25708
2532			Fraxin	8.12964414063988	522.207	371.1	0.00401038	0.00384123	0.0653257	0.783043	0.383847	1.04404	0.0621708
2533					522.204	554.174	0.00164807	0.001608	0.165852	0.885807	0.413397	1.02492	0.0355047
2535					522.164	496.419	0.00386702	0.00441862	0.43387	0.549148	0.306066	0.875165	-0.192373
2536			18-Nor-4(19),8,11,13-abietatetraene	13.5965896179018	522.155	255.214	0.00122724	0.000962545	0.431947	0.318519	0.238319	1.27499	0.350488
2537			Berberine chloride	1.95854186179874	522.144	372.1	0.000855184	0.000700971	0.154047	0.423051	0.259277	1.22	0.28688
2538					522.133	524.451	0.00149218	0.00157142	0.223333	0.848363	0.402964	0.949575	-0.0746458
2539					522.127	182.022	0.00435842	0.00431062	0.51103	0.951605	0.430874	1.01109	0.0159105
2542			3-Amino-4,7-dihydroxy-8-chlorocoumarin	5.73616125205817	522.044	228.007	0.00518665	0.00558151	0.0930753	0.559801	0.309832	0.929255	-0.105853
2544					521.958	143.981	0.0174308	0.0200051	0.482402	0.302932	0.238316	0.871317	-0.198731
2548					521.854	188.978	0.00370392	0.00381562	0.297368	0.831107	0.39803	0.970725	-0.0428657
2549					521.823	143.959	0.0123767	0.0130225	0.0945184	0.545787	0.304866	0.950412	-0.0733758
2550			3-Phosphonooxypyruvate	4.01625635329767	521.822	184.985	0.125325	0.143071	0.809879	0.0922819	0.23817	0.875962	-0.19106
2551					521.802	236.2	0.00137689	0.00101292	0.572033	0.202904	0.238284	1.35932	0.44289
2552					521.77	364.341	0.00592103	0.00743554	0.920074	0.0976745	0.238181	0.796314	-0.328591
2554					521.716	125.972	0.00765235	0.00707007	0.622698	0.393682	0.249535	1.08236	0.114178
2555			Bentoquatam	7.35325386167645	521.716	186.981	0.0481672	0.0559362	0.483001	0.0643801	0.238079	0.861111	-0.215729
2557					521.617	185.989	0.00412512	0.00443298	0.214582	0.450641	0.269662	0.930552	-0.103841
2559					521.455	540.445	0.00422367	0.0046556	0.343186	0.630964	0.334412	0.907222	-0.140472
2560			N,N-Dimethylsphing-4-enine	-2.47530121711812	521.427	328.32	0.00167132	0.00179022	0.22862	0.835975	0.39943	0.933585	-0.0991465
2561			TG(13:0/8:0/8:0)	4.77260162432929	521.391	541.449	0.00104093	0.0011356	0.346581	0.75905	0.376514	0.916635	-0.125581
2562			22-Acetylpriverogenin B	-3.71450195931391	521.2	517.387	0.00143992	0.00197702	0.316164	0.233128	0.238297	0.728331	-0.457334
2565					520.602	73.0841	0.057621	0.0756639	0.219588	0.179558	0.238272	0.761539	-0.393009
2566					520.579	584.472	0.00395641	0.00451438	0.473457	0.564959	0.311637	0.876402	-0.190335
2567			Rhodovibrin	14.2649796146754	520.574	585.475	0.00104006	0.00115419	0.321184	0.739814	0.370508	0.901115	-0.150216
2569					520.292	385.308	0.00316214	0.00233034	0.525143	0.205374	0.238285	1.35694	0.440361
2570					520.278	362.233	0.000750877	0.000693794	0.635787	0.840155	0.400627	1.08228	0.11407
2571					520.278	380.351	0.00234638	0.00205994	0.157971	0.721674	0.364737	1.13905	0.187836
2572			Karounidiol	-4.05526864746897	520.241	441.371	0.00347885	0.00264252	0.32083	0.370268	0.243043	1.31649	0.396692
2573					519.645	628.498	0.00335696	0.00389241	0.568502	0.564403	0.311443	0.862438	-0.213507
2576					519.42	214.18	0.0132506	0.00906519	0.651551	0.106654	0.238198	1.4617	0.547648
2577			(3-Methyl-2-butenyl)-benzene	-1.17240796057643	519.398	147.117	0.00904921	0.00530508	0.792009	0.0405775	0.237903	1.70576	0.770419
2579			Toluene	-1.33908883734371	519.267	93.0698	0.0032256	0.00196896	0.781986	0.0253553	0.237618	1.63822	0.712131
2580			Ectocarpen	-0.83240393945598	519.267	149.132	0.0111726	0.00879743	0.78261	0.349941	0.238797	1.26998	0.344806
2581			Tigloidine	-1.63830698722327	519.246	224.164	0.0134509	0.0105048	0.744965	0.170906	0.238266	1.28045	0.356648
2582					519.235	192.15	0.00195063	0.00151245	0.606473	0.370663	0.243154	1.28971	0.367048
2584					519.209	131.085	0.0122866	0.01128	0.358188	0.622352	0.331512	1.08924	0.123322
2585					519.209	209.177	0.00956977	0.00542598	0.35515	0.263705	0.238306	1.76369	0.8186
2586			Treosulfan	-6.31121566246809	519.174	279.019	0.0275781	0.022456	0.334513	0.258855	0.238305	1.2281	0.296425
2588					519.153	192.146	0.0123211	0.00825307	0.832362	0.101942	0.23819	1.49291	0.578123
2589			alpha-Tocopherol	-11.9326801293479	519.136	431.383	0.108724	0.0895378	0.704638	0.163699	0.238261	1.21428	0.280102
2590			Ibuprofen	-1.41366618368314	519.12	207.138	0.00393662	0.00252318	0.943754	0.0472298	0.23797	1.56018	0.641713
2591			Dimethirimol	-16.8226291974702	519.12	210.157	0.0203765	0.0145915	0.566634	0.0861923	0.238155	1.39646	0.481774
2592					519.075	267.206	0.00774124	0.00532047	0.849238	0.0768776	0.238128	1.45499	0.54101
2593			1-Amino-3-hydroxymethyl-5-methyl-adamantane	-1.2379439179955	519.071	196.169	0.00152552	0.00139455	0.206707	0.498573	0.28756	1.09392	0.129504
2594			Valeroidine	-1.98160782667187	519.067	242.175	0.0101886	0.00721666	0.630465	0.0661882	0.238087	1.41182	0.497552
2596			Retil	-16.4020773078932	519.024	285.217	0.00623379	0.0046592	0.577719	0.164314	0.238262	1.33795	0.420026
2599					518.956	432.387	0.0280949	0.02432	0.467836	0.295921	0.238314	1.15522	0.208166
2601					518.947	174.136	0.0118266	0.00890884	0.544396	0.152133	0.238252	1.32751	0.408724
2602			Labienoxime	-1.43896610176322	518.945	210.185	0.00777516	0.00508415	0.713814	0.0843915	0.23815	1.5293	0.612867
2604					518.933	117.07	0.00203582	0.00167627	0.128264	0.467353	0.275857	1.21449	0.280355
2605			Propofol	-1.79132998539819	518.933	179.143	0.00300085	0.00284828	0.208784	0.906976	0.419136	1.05356	0.0752788
2606			Carboxyspermidine	19.9172392791068	518.927	190.159	0.00136808	0.00109827	0.448683	0.459565	0.272991	1.24567	0.316923
2607			Diethylpropion	-1.56034681528082	518.918	206.154	0.00402476	0.00309049	0.462836	0.224671	0.238294	1.30231	0.381068
2608					518.896	274.164	0.00161793	0.00111492	0.91018	0.124898	0.238225	1.45115	0.537199
2609			(E)-26,27-Dinorergosta-4,22-dien-3-one	8.52846182335735	518.894	369.318	0.000863024	0.000568886	0.946411	0.0743523	0.238119	1.51704	0.601262
2612					518.874	145.101	0.00187516	0.00138797	0.774218	0.132379	0.238233	1.35101	0.434035
2613			Solacapine	24.6790029687504	518.871	433.39	0.00363096	0.00305198	0.495006	0.267869	0.238307	1.18971	0.250606
2615					518.802	223.156	0.00119277	0.000758556	0.651377	0.124895	0.238225	1.57243	0.652994
2616			Borrerine	-12.905423242405	518.722	241.167	0.000990098	0.00066092	0.607522	0.224944	0.238294	1.49806	0.583096
2617			Cassaidine	-8.70456337731179	518.71	408.307	0.0039192	0.00330671	0.0892252	0.464093	0.274662	1.18523	0.245162
2619					518.668	459.414	0.00117458	0.000913794	0.377631	0.273789	0.238309	1.28539	0.362208
2620					518.645	672.523	0.00316718	0.00341116	0.450541	0.764968	0.378339	0.928475	-0.107066
2621			epsilon-Caprolactam	-1.48296710152679	518.454	114.091	0.203672	0.208607	0.344888	0.904888	0.418575	0.976346	-0.0345356
2622					518.41	673.527	0.00084121	0.0011129	0.686455	0.375391	0.244479	0.75587	-0.403791
2623			Latia luciferin	-1.94726341536978	517.823	237.184	0.00153607	0.00102511	0.997077	0.0574483	0.238043	1.49844	0.583459
2624			1-O-(1Z-Tetradecenyl)-2-(9Z-octadecenoyl)-sn-glycero-3-phosphocholine	-18.8070940105524	517.561	717.553	0.000615636	0.000698127	0.683733	0.738548	0.370108	0.88184	-0.181411
2625			PC(14:0/P-18:1(11Z))	-12.5893088924158	517.389	716.55	0.00210526	0.00253753	0.753678	0.48122	0.281023	0.829647	-0.269431
2626					516.534	314.305	0.000971369	0.00125419	0.0468832	0.541876	0.303464	0.7745	-0.368663
2627			Calactin	7.28788097418526	515.969	533.278	0.000433944	0.00455405	0.604409	0.285203	0.238312	0.0952875	-3.39157
2629			6-Oxabicyclo[3.1.0]hexane-2-undecanoic acid methyl ester	-8.35094669210574	515.745	283.224	0.00137554	0.00137086	1.25314	0.995538	0.441974	1.00342	0.00492038
2631			Gartanin	1.29973624109581	514.888	397.165	0.043524	0.028784	1.07663	0.0389769	0.237884	1.51209	0.596544
2633					514.317	337.329	0.00861023	0.00759422	0.00840772	0.690052	0.354419	1.13379	0.18115
2634					514.125	319.299	0.00303368	0.00241686	0.114422	0.570054	0.313408	1.25522	0.327936
2635			Pipericine	-2.7314303859405	514.101	336.325	0.0445083	0.03967	0.00404298	0.651588	0.341408	1.12196	0.166024
2636			Ethyl menthane carboxamide	-1.69039201787607	514.097	212.201	0.00819244	0.00703161	0.0699501	0.635372	0.335885	1.16509	0.220438
2637					514.093	311.305	0.00157415	0.00157313	0.156509	0.99939	0.442927	1.00065	0.000938403
2638			7,10,13,16-Docosatetraenoylethanolamine	-8.80197019190999	513.846	376.318	0.00269702	0.00243302	0.455672	0.828806	0.397366	1.10851	0.14862
2639			Guazatine	-20.520495308379	513.838	356.342	0.00177127	0.00136674	0.0663058	0.601128	0.32424	1.29598	0.374042
2640					513.833	400.397	0.0147873	0.0121872	0.227521	0.505574	0.290152	1.21334	0.278988
2641					513.833	399.393	0.0619073	0.0568656	0.0404736	0.736062	0.369323	1.08866	0.122552
2642					513.833	427.425	0.0134084	0.0113633	0.182148	0.564231	0.311383	1.17997	0.238749
2643					513.829	355.339	0.0258234	0.0217729	0.169349	0.586162	0.319001	1.18603	0.246145
2644					513.826	395.362	0.00649736	0.00546535	0.107572	0.647743	0.340079	1.18883	0.24954
2645					513.737	428.428	0.00262955	0.00171237	0.596406	0.329816	0.238321	1.53562	0.618821
2647					513.556	354.336	0.121584	0.110559	0.0731741	0.727308	0.36654	1.09972	0.137143
2648					513.556	396.366	0.00123965	0.00085434	0.315739	0.503205	0.289278	1.451	0.537052
2650					513.297	308.294	0.0118256	0.0140316	0.35345	0.504029	0.289582	0.842787	-0.24676
2651					513.28	309.297	0.00185659	0.00238609	0.301825	0.445409	0.267687	0.778088	-0.361994
2652			Geranylgeraniol	-2.44125115000873	513.041	291.268	0.000622092	0.000823542	0.625263	0.479577	0.280396	0.755385	-0.404716
2653			Ethephon	2.92760582956415	513.033	144.982	0.247264	0.229597	0.482046	0.788827	0.385589	1.07695	0.106952
2654					512.496	364.356	0.00242566	0.00164446	0.0434575	0.408221	0.254319	1.47505	0.560763
2656			(2alpha,3alpha,5alpha,22R,23R)-2,3,22,23-Tetrahydroxy-25-methylergost-24(28)en-6-one	-0.927259028258398	511.681	477.357	0.00125244	0.00118773	0.0613272	0.894177	0.41568	1.05448	0.0765294
2660					511.419	448.362	0.00157792	0.00649374	0.919853	0.208939	0.238287	0.242991	-2.04102
2663					511.165	401.282	0.00268915	0.00737371	1.62319	0.0329974	0.237794	0.364695	-1.45524
2672			Pyrimidine	-0.965548606017827	510.605	81.0446	0.135743	0.122293	0.144433	0.703071	0.358707	1.10998	0.150531
2677			1-Hexadecylthio-2-hexadecanoylamino-1,2-dideoxy-sn-glycero-3-phosphocholine	-24.0134402070092	510.116	736.574	0.0426285	0.0434945	0.397961	0.947888	0.429914	0.980089	-0.0290148
2678					510.062	229.235	0.0054158	0.00751652	1.27204	0.0630917	0.238073	0.72052	-0.472889
2679					510.061	228.232	0.04409	0.060194	1.33481	0.0556485	0.238032	0.732465	-0.449167
2680					508.999	570.456	0.00295719	0.00349427	0.670502	0.558257	0.30929	0.846299	-0.240761
2681			7b-Hydroxy-3-oxo-5b-cholanoic acid	-10.7112758027749	508.974	403.28	0.000338978	0.000718316	0.305698	0.371284	0.243329	0.471906	-1.08343
2682			Phenylethyl alcohol	-12.6989380142156	508.337	123.079	0.0747106	0.0649641	0.288152	0.393113	0.249379	1.15003	0.20167
2685					506.84	614.482	0.00360279	0.00570751	1.20203	0.0978061	0.238182	0.631237	-0.663745
2686			Donhexocin	3.935712556335	506.84	615.485	0.000840211	0.00160885	1.44927	0.0958805	0.238178	0.522243	-0.937206
2689			Dodemorph	-2.28248893695945	505.764	282.279	0.575338	0.716975	1.19196	0.124928	0.238225	0.802451	-0.317515
2690					505.764	283.282	0.107373	0.133083	1.1883	0.139077	0.23824	0.806813	-0.309694
2691					505.762	284.285	0.00879123	0.0110821	1.20988	0.138496	0.23824	0.793282	-0.334095
2692				-2.17108862919842	505.761	265.252	0.0106013	0.0131704	1.19061	0.150697	0.238251	0.804936	-0.313054
2693			Estrane	-2.26166244584735	505.757	247.242	0.00249326	0.00300114	1.03852	0.251068	0.238303	0.830771	-0.267478
2695					505.517	266.255	0.00150437	0.00186793	1.17738	0.258626	0.238305	0.805367	-0.312281
2698					504.692	658.508	0.00598086	0.0107114	1.36012	0.0487698	0.237983	0.558365	-0.840719
2699					504.688	659.511	0.00175696	0.00360156	1.49378	0.093934	0.238174	0.487832	-1.03554
2700					503.886	714.467	0.00226664	0.00346908	1.02482	0.359146	0.24036	0.653385	-0.613995
2701					503.886	742.498	0.00954598	0.0134546	1.03429	0.431167	0.262333	0.709494	-0.495137
2702			Mycolactone	-10.6763348784601	503.885	743.501	0.00444623	0.00643643	0.993956	0.39678	0.250462	0.690791	-0.533679
2706					503.335	238.216	0.00330563	0.00439735	0.496702	0.461939	0.273868	0.751732	-0.41171
2707					503.212	98.0963	0.0946805	0.103217	0.100196	0.76017	0.37686	0.917292	-0.124547
2708					503.098	682.361	0.015326	0.0232099	1.18663	0.0994505	0.238185	0.660321	-0.598761
2709					503.096	711.396	0.00242584	0.00372654	1.13843	0.133483	0.238235	0.650962	-0.619354
2710			A 80987	2.03820080574654	503.094	654.33	0.00122946	0.00201134	1.14179	0.1054	0.238196	0.611264	-0.710133
2711			Methyllycaconitine	15.8350632706474	503.092	683.365	0.00563923	0.00885028	1.22485	0.0814622	0.238142	0.637181	-0.650226
2712					503.088	710.392	0.00676936	0.00980009	1.15597	0.132217	0.238233	0.690744	-0.533776
2713			Calafatimine	19.7144795183281	503.086	637.303	0.00193308	0.00306911	1.21423	0.109774	0.238203	0.629851	-0.666917
2714					503.08	684.367	0.000928849	0.00177317	1.23892	0.0554634	0.238031	0.523836	-0.932813
2715			Venlafaxine	-2.24635846068739	502.551	278.211	0.00263236	0.00592119	1.08685	0.203433	0.238285	0.444566	-1.16953
2716			Ecdysone palmitate	-16.5107214001531	502.542	703.539	0.00461933	0.0085436	1.62101	0.00942517	0.236341	0.540677	-0.88716
2717			Tropinone	-0.915889825967207	501.739	140.107	0.0367876	0.03611	0.151162	0.90061	0.417422	1.01877	0.0268238
2718					501.739	397.378	0.0190396	0.0159274	0.369488	0.432215	0.262729	1.1954	0.257492
2720					501.32	103.131	0.193015	0.256685	0.656943	0.397004	0.250532	0.751953	-0.411286
2721					501.212	352.32	0.0462235	0.0404302	0.264379	0.559784	0.309826	1.14329	0.193196
2722			Phenylhydrazine	-0.755075243816741	501.198	109.076	0.0145995	0.0154271	0.248621	0.825738	0.396478	0.946353	-0.0795493
2723			Deoxycytosine	-1.54660842316911	501.069	98.0711	0.0184474	0.0202095	0.583792	0.63109	0.334454	0.912808	-0.131617
2724			DG(14:0/0:0/18:2n6)	16.5883299515581	500.947	579.508	0.00157381	0.00173966	0.360789	0.905456	0.418728	0.90467	-0.144536
2726					500.66	703.495	0.00122252	0.00185664	1.42921	0.0544297	0.238024	0.658457	-0.60284
2729			PC(14:1(9Z)/16:1(9Z))	-21.2471980887894	500.396	702.492	0.00262626	0.00277989	0.116984	0.804859	0.390367	0.944736	-0.0820173
2733					499.876	266.211	0.00283348	0.00255178	0.525916	0.704657	0.359226	1.11039	0.151073
2740					499.065	338.341	0.024144	0.029616	1.12763	0.149033	0.23825	0.815234	-0.294713
2742					498.271	791.589	0.00165345	0.00366219	1.62716	0.034371	0.237817	0.451493	-1.14722
2743			PC(20:5(5Z,8Z,11Z,14Z,17Z)/P-18:1(11Z))	14.6722146098696	498.268	790.586	0.00479267	0.00831718	1.49748	0.0611511	0.238063	0.576237	-0.795265
2748					497.734	146.98	0.284407	0.159659	0.91126	0.0981001	0.238182	1.78134	0.832962
2749					497.709	257.266	0.0617498	0.0665524	0.405863	0.513156	0.29294	0.927838	-0.108054
2750					497.698	258.27	0.0042144	0.00460673	0.422222	0.510229	0.291861	0.914835	-0.128417
2751					497.695	297.289	0.00498055	0.00557663	0.646107	0.464699	0.274884	0.893112	-0.163087
2752					497.456	410.471	0.0080185	0.0108036	1.24468	0.0171672	0.237256	0.742204	-0.430113
2754					497.199	143.154	0.0380308	0.0275801	0.702002	0.138246	0.23824	1.37893	0.463544
2755			Glycodeoxycholate	-2.52763044832174	497.185	450.32	0.00285796	0.00286452	0.317215	0.988635	0.440259	0.997708	-0.00331011
2756			3-Geranylgeranylindole	-8.46912331434367	497.124	390.312	0.000964442	0.0012602	0.311118	0.697702	0.356946	0.765309	-0.385886
2758			9-Oxoasimicinone	-9.49470331205975	496.644	637.461	0.00105745	0.00531394	1.49051	0.141904	0.238243	0.198996	-2.32919
2762			PS(15:0/24:0)	-10.5498394081262	496.373	834.613	0.00285971	0.00500406	1.28723	0.0386466	0.237879	0.571478	-0.807229
2763			PA(22:4(7Z,10Z,13Z,16Z)/24:1(15Z))	-7.17241865943872	496.373	835.615	0.000851676	0.00210882	1.29703	0.0619784	0.238067	0.403864	-1.30806
2764					496.371	426.323	0.00738268	0.0143201	1.42254	0.0339733	0.237811	0.515547	-0.955824
2766					496.37	426.825	0.00315706	0.00638202	1.47563	0.0313108	0.237762	0.494681	-1.01543
2767			Ethyl 3-(N-butylacetamido)propiote	-1.42968625457761	496.366	216.159	0.00504928	0.00314884	0.966655	0.0416016	0.237915	1.60354	0.681258
2768			(3beta,5alpha,6alpha,7alpha,22E,24R)-5,6-Epoxyergosta-8,14,22-triene-3,7-diol	13.4659151333883	496.247	427.326	0.000669033	0.00134056	1.57968	0.120988	0.23822	0.499072	-1.00268
2769					496.12	428.801	0.000820682	0.0017757	1.53113	0.0604587	0.23806	0.462174	-1.11349
2770			PS(14:0/15:0)	-2.98388618791212	496.112	694.463	0.0015464	0.00311505	1.01169	0.184048	0.238274	0.496428	-1.01034
2773			Pristanoylglycine	-2.63376648812791	495.848	356.315	0.00110927	0.00102683	0.269257	0.895152	0.415945	1.08028	0.111407
2782					494.474	737.576	0.0230211	0.0144829	0.579921	0.129718	0.23823	1.58954	0.668609
2784			N-Stearoyl tyrosine	-13.1697762487371	494.251	448.336	0.0159632	0.0279386	1.57646	0.0460489	0.23796	0.571368	-0.807507
2785					494.247	448.838	0.00690974	0.0126103	1.54232	0.0363292	0.237847	0.547945	-0.867898
2786					494.243	449.339	0.00182237	0.00335128	1.5448	0.0577449	0.238045	0.543784	-0.878894
2789			PS(14:0/14:0)	-3.10151367288621	494.241	680.448	0.00101302	0.00293026	1.34662	0.0756861	0.238124	0.345711	-1.53236
2790					494.238	450.814	0.000713225	0.00157281	1.67605	0.0829618	0.238146	0.453472	-1.14091
2792			Desacetoxyvindoline	17.8536720601618	494.214	399.235	0.00535251	0.00477198	0.0274836	0.745772	0.37238	1.12165	0.165626
2800			3-Aminopropiononitrile	-0.237962345616734	493.155	71.0604	0.195124	0.250057	0.968734	0.177656	0.238271	0.780321	-0.35786
2803			1-Phenylethylamine	-0.945584697508961	492.903	122.096	0.0354008	0.0428992	0.589253	0.265137	0.238307	0.825208	-0.27717
2808			1-Methylnicotimide	-10.7301663729716	492.61	138.077	0.115753	0.154146	0.0700193	0.195515	0.238281	0.750932	-0.413247
2814			Glycyrrhetite	12.0495914016022	492.369	471.353	0.00148292	0.00287155	1.53068	0.0605709	0.23806	0.516418	-0.953388
2818					492.362	484.365	0.00132232	0.00282299	1.62591	0.031364	0.237763	0.468412	-1.09415
2820					492.356	470.349	0.0133522	0.0223597	1.51537	0.056031	0.238034	0.597154	-0.743826
2822					492.35	470.851	0.00644367	0.0109358	1.54026	0.0770658	0.238129	0.58923	-0.763098
2832			6-Deoxyerythronolide B	-19.5219987842412	491.829	387.267	0.00377192	0.0133655	1.71585	0.13643	0.238238	0.282214	-1.82514
2835					491.816	186.168	0.019829	0.0214349	0.649053	0.10042	0.238187	0.925082	-0.112347
2844			PA(20:2(11Z,14Z)/24:1(15Z))	-24.3213212241137	491.548	811.601	0.0156085	0.0317664	0.670241	0.145785	0.238247	0.491354	-1.02517
2846			PA(18:0/24:1(15Z))	-24.9019259330318	491.526	787.602	0.137576	0.13479	0.0169193	0.919844	0.42257	1.02066	0.0295078
2851					491.26	306.278	0.000680692	0.000918436	0.210807	0.524607	0.297185	0.741143	-0.432177
2852			7alpha-Hydroxycholesterol	-12.5776128136157	491.016	403.352	0.0418021	0.0288724	0.838434	0.126635	0.238227	1.44782	0.533883
2854					490.922	198.149	0.00690904	0.00699784	0.376614	0.957316	0.432342	0.98731	-0.0184245
2855			Quilphos	-1.04846737557652	490.768	299.061	0.000447277	0.000442364	0.11628	0.946095	0.42945	1.0111	0.0159324
2857					490.762	446.119	0.000412421	0.000402277	0.202036	0.937519	0.42722	1.02522	0.0359279
2859			Albendazole sulfone	-15.8261306868681	490.757	298.081	5.36576e-05	4.12594e-05	0.265313	0.569742	0.3133	1.3005	0.379062
2860					490.755	404.355	0.00811808	0.00453163	0.854543	0.113889	0.23821	1.79142	0.841106
2864			Isoscoparine	12.4477350068733	490.628	463.129	0.000334004	0.000222515	0.084945	0.272514	0.238309	1.50104	0.585963
2865					490.628	508.187	0.000111089	7.02852e-05	0.0267058	0.270824	0.238308	1.58055	0.660427
2866			D-Xylote	1.25204986273449	490.623	167.055	0.00140586	0.00183826	0.663105	0.0752361	0.238122	0.764776	-0.386891
2867			2-(3'-Methylthio)propylmalic acid	-1.21725941455833	490.623	223.063	0.00530403	0.00513144	0.480144	0.685356	0.352858	1.03363	0.0477262
2868			Quizalofop-ethyl	5.66264351125721	490.623	373.097	8.57428e-05	0.000117801	0.241108	0.714216	0.362333	0.727859	-0.45827
2869			Cephamycin C	-5.54436376451438	490.623	447.116	0.000140083	9.51342e-05	0.538961	0.329736	0.238321	1.47248	0.558247
2870			Peonidin 3-O-glucoside	-3.01107262862724	490.623	464.13	4.93039e-05	3.19577e-05	0.589218	0.365862	0.24179	1.54278	0.625536
2874			N6-Hydroxy-L-lysine	23.6661969988293	490.528	163.112	0.00266966	0.00280155	0.351282	0.82057	0.394977	0.952923	-0.069568
2878			Diethylstilbestrol diphosphate	2.76794703780933	490.495	429.087	4.52576e-05	3.23587e-05	0.267651	0.417587	0.257464	1.39862	0.484008
2881			N-Acetyl-L-glutamate	0.709284754124586	490.489	190.071	0.000741136	0.000969689	0.51735	0.16408	0.238262	0.764303	-0.387784
2882					490.489	224.062	6.42226e-05	8.50661e-05	0.34491	0.495905	0.286566	0.754973	-0.405503
2886					490.489	485.111	0.000148823	0.000135298	0.715927	0.863451	0.407212	1.09996	0.137455
2889			D-Arabinono-1,4-lactone	1.69619528054858	490.486	149.045	0.00226573	0.00273028	0.861345	0.173526	0.238268	0.829852	-0.269074
2890			Fraxin	8.0964089816777	490.486	371.1	0.00094133	0.000704424	0.450059	0.179004	0.238272	1.33631	0.418258
2891					490.483	492.864	0.0041624	0.00692213	1.44514	0.0678303	0.238094	0.601318	-0.733799
2892			Graticin	13.6791790060963	490.48	445.119	0.00227815	0.00192562	0.36127	0.350839	0.23893	1.18307	0.242535
2893					490.48	492.362	0.00858778	0.0138341	1.43188	0.0784139	0.238133	0.620768	-0.687874
2894					490.478	506.378	0.00102751	0.00175129	1.19933	0.157149	0.238256	0.586715	-0.769268
2896			Palmitoyl sphingomyelin	-3.05977684853503	489.962	703.573	0.171426	0.182099	0.0435403	0.879179	0.411577	0.941388	-0.0871389
2897					489.948	518.359	0.000791319	0.00207922	1.70591	0.140381	0.238242	0.380585	-1.39371
2898					489.947	385.378	0.00195099	0.00136837	0.413763	0.181261	0.238273	1.42577	0.511746
2899					489.945	340.32	0.00653912	0.0052201	0.291261	0.260798	0.238305	1.25268	0.325018
2901			Dimethylethanolamine	-1.52676016242311	489.801	90.0912	0.0244381	0.0370321	1.12461	0.203043	0.238284	0.659917	-0.599644
2902			PC(14:0/22:5(4Z,7Z,10Z,13Z,16Z))	-5.57991084829501	489.709	780.549	0.0548604	0.077922	0.0704984	0.558155	0.309253	0.704042	-0.506266
2904					489.43	398.381	0.0235839	0.0223548	0.190763	0.872212	0.409652	1.05498	0.0772159
2906					489.417	397.378	0.0948809	0.0909038	0.110322	0.892368	0.415188	1.04375	0.0617781
2908			2-Hydroxy-22-methyltetracosanoic acid	1.87586603721571	489.412	399.384	0.00174002	0.00156403	0.430066	0.831759	0.398218	1.11252	0.153832
2909					489.41	426.413	0.00912233	0.0089834	0.182062	0.96792	0.435047	1.01546	0.0221405
2910			3-Methyl-1,2-didehydro-2,3-dihydrosqualene	-12.2088024487631	489.409	425.409	0.0347484	0.0338504	0.105279	0.938194	0.427397	1.02653	0.0377714
2911					489.408	354.327	0.00736421	0.00690745	0.177803	0.864107	0.407396	1.06613	0.0923772
2912					489.408	353.324	0.0738941	0.0719286	0.156833	0.932382	0.425877	1.02733	0.0388935
2913					489.407	352.32	0.323087	0.312478	0.140363	0.914975	0.421275	1.03395	0.0481681
2914					489.369	375.305	0.00272692	0.00324622	0.164716	0.728561	0.36694	0.840027	-0.251492
2915					489.162	336.297	0.00289846	0.00277786	0.239325	0.8617	0.406723	1.04341	0.0613104
2919			3-Phosphonooxypyruvate	4.01353862671544	488.879	184.985	0.0609358	0.0670417	0.208519	0.329371	0.238321	0.908923	-0.137769
2920			all-trans-Dehydroretil	-2.0393453684533	488.873	283.205	0.00117443	0.00104903	0.336721	0.609162	0.327014	1.11953	0.1629
2924			dl-alpha-Tocopherol nicotite	-6.59615896446856	488.852	536.406	0.00389494	0.00824022	1.45909	0.128532	0.238229	0.472674	-1.08108
2925					488.611	139.988	0.146137	0.149802	0.486604	0.871047	0.409328	0.97553	-0.035742
2927					488.61	514.877	0.00237069	0.00381821	1.34633	0.117072	0.238214	0.620891	-0.687589
2928					488.606	514.375	0.00481896	0.00738433	1.38043	0.131313	0.238232	0.652592	-0.615746
2931					488.344	73.0841	0.0497688	0.0485581	0.00472897	0.896166	0.416219	1.02493	0.0355297
2932			Teleocidin B-1	19.2247228628267	488.08	452.336	0.00137437	0.00142428	0.6734	0.84721	0.402637	0.964953	-0.0514698
2933					488.076	100.51	0.01511	0.0143495	0.391019	0.550795	0.306651	1.053	0.0744992
2934			1-Aminomethylphosphonic acid	18.2553588238692	488.07	112.018	0.0908853	0.104035	0.329478	0.364031	0.241301	0.8736	-0.194955
2939					487.53	228.195	0.0208301	0.0116495	0.737237	0.121148	0.23822	1.78807	0.838402
2940					486.998	676.453	0.0142987	0.0396658	1.65093	0.0467663	0.237966	0.360479	-1.47201
2941					486.755	677.456	0.00423343	0.0145803	1.61676	0.0469038	0.237967	0.290353	-1.78412
2943					486.74	536.89	0.0011373	0.00177922	1.3259	0.220575	0.238292	0.639211	-0.645636
2944					486.724	536.388	0.00263702	0.00311297	0.776466	0.552335	0.307198	0.84711	-0.239379
2946			6-Deoxoteasterone	23.295025507824	486.457	435.393	0.00113324	0.000805833	0.807107	0.223831	0.238293	1.4063	0.4919
2947			D-pipecolate	-16.0113433833891	486.437	129.077	0.0261597	0.0216974	0.463138	0.366058	0.241846	1.20566	0.269825
2950			Calcitriol	-12.0150169698373	485.906	417.331	0.00297723	0.00431612	0.340822	0.685186	0.352802	0.689792	-0.535767
2951					485.842	725.555	0.0229632	0.018248	0.278065	0.653467	0.342056	1.2584	0.331587
2952					485.666	462.389	0.00350811	0.00498143	0.271426	0.694337	0.355837	0.704237	-0.505866
2954					485.519	80.9477	0.0134694	0.01971	1.01638	0.0217255	0.237491	0.683377	-0.549246
2956					485.12	558.401	0.00112792	0.00138682	1.00701	0.542035	0.303521	0.813314	-0.298116
2957					484.879	107.967	0.0562195	0.0494168	0.0545803	0.594102	0.321792	1.13766	0.186069
2960			(3beta,23E)-3-Hydroxy-27-norcycloart-23-en-25-one	-11.3228626319616	483.813	427.352	0.00114345	0.000759762	0.227935	0.318221	0.238319	1.50501	0.589774
2963					483.251	644.393	0.00136824	0.00115573	0.573051	0.567206	0.31242	1.18387	0.243516
2966			Lolitrem E	-2.86901551970493	482.502	688.419	0.00224601	0.00195663	0.706013	0.58267	0.317765	1.14789	0.198988
2967					481.909	363.31	0.0073212	0.00850027	0.492346	0.537532	0.301898	0.861289	-0.21543
2968					481.906	408.367	0.0112667	0.0126458	0.500148	0.635299	0.33586	0.890941	-0.166599
2969					481.901	380.336	0.00791291	0.00909358	0.514971	0.572247	0.314166	0.870164	-0.20064
2970					481.897	336.31	0.0166025	0.00358589	0.0427503	0.179883	0.238272	4.62996	2.211
2971			Tridihexethyl	-10.7204449419532	481.832	319.284	0.00716236	0.00818551	0.634243	0.586917	0.319268	0.875004	-0.192638
2972					481.832	381.34	0.00128659	0.00161386	0.538018	0.521918	0.296194	0.797212	-0.326965
2973					481.736	364.341	0.0130324	0.0139895	0.566997	0.774761	0.381336	0.931584	-0.102242
2974			17beta-(1H-Imidazol-4-yl)androst-5-en-3beta-ol	19.7653794324154	481.668	341.266	0.00164419	0.00196055	1.0216	0.577634	0.316021	0.838639	-0.253879
2975					481.662	365.345	0.00251414	0.00268221	0.458362	0.817016	0.39394	0.937341	-0.0933545
2976					481.662	385.291	0.00116532	0.00159998	0.79453	0.411893	0.25556	0.728333	-0.457331
2978					481.643	320.287	0.00129911	0.00118047	0.185487	0.749537	0.373558	1.1005	0.138163
2980			PE(18:4(6Z,9Z,12Z,15Z)/18:4(6Z,9Z,12Z,15Z))	-20.4733702577158	481.385	732.445	0.0039279	0.00378004	0.523023	0.869003	0.408761	1.03912	0.0553556
2981					481.38	733.448	0.00135587	0.00129726	0.625763	0.884721	0.4131	1.04518	0.0637531
2982			N-(14-Methylhexadecanoyl)pyrrolidine	-2.29742274739425	481.379	324.325	0.00173994	0.00128792	0.239698	0.210889	0.238288	1.35097	0.433993
2984					481.376	409.371	0.00227356	0.00244724	0.409312	0.800217	0.388991	0.929031	-0.106202
2985			6'-Dehydro-6'-oxoparomamine	18.6060501891032	481.207	322.167	0.00492099	0.00720531	1.07356	0.166828	0.238264	0.682967	-0.550112
2986			Paromamine	4.76406638855897	481.135	324.178	0.0106529	0.0142561	0.7059	0.290761	0.238313	0.747247	-0.420342
2988					481.129	452.393	0.0073138	0.00805332	0.35204	0.693335	0.355506	0.908172	-0.138963
2989					481.123	424.362	0.0134353	0.0156883	0.437551	0.527861	0.298379	0.85639	-0.223661
2990					481.112	425.366	0.00276994	0.00331086	0.438502	0.52232	0.296342	0.836624	-0.257349
2991					481.108	407.336	0.00192609	0.00241176	0.37747	0.450048	0.269438	0.798623	-0.324413
2992			Glyceryl lactooleate	-7.90331781546347	481.107	429.318	0.00132943	0.00188695	0.715129	0.280354	0.238311	0.704538	-0.505251
2993					481.107	453.397	0.00150689	0.00189208	0.345111	0.484479	0.282264	0.796416	-0.328405
2994			Sphingosine	-2.04823270592289	480.841	300.289	0.00280807	0.00396827	1.36406	0.0388461	0.237882	0.707631	-0.498931
2995			beta-Sitosterol	-12.2019024764299	480.841	415.388	0.00288164	0.00180841	0.485485	0.255793	0.238304	1.59347	0.67217
2996					480.551	651.441	0.0212058	0.0466592	1.77888	0.0300122	0.237736	0.454482	-1.1377
2998			Lucidine B	-13.8630121981116	480.307	468.388	0.0147373	0.0174205	0.38327	0.467025	0.275737	0.845975	-0.241313
2999					480.307	776.471	0.00491786	0.00486367	0.446377	0.960109	0.433057	1.01114	0.0159848
3000					480.305	652.444	0.00357144	0.00958348	1.75796	0.0307073	0.23775	0.372666	-1.42404
3001					480.305	496.42	0.00348457	0.00390718	0.20054	0.658081	0.343641	0.891837	-0.165149
3002					480.305	673.423	0.00142507	0.00443057	1.83389	0.0386936	0.23788	0.321645	-1.63646
3003					480.305	777.474	0.00214968	0.00211747	0.565472	0.954613	0.431648	1.01521	0.0217804
3004					480.301	469.392	0.00358861	0.00425536	0.3343	0.511419	0.292297	0.843316	-0.245855
3005					480.301	672.419	0.00670441	0.0151064	1.83749	0.00810714	0.236013	0.443814	-1.17197
3006					480.037	532.372	0.0206705	0.00667281	0.729455	0.0687616	0.238098	3.09773	1.63121
3007					480.023	492.344	0.0030945	0.00995555	1.62329	0.104243	0.238194	0.310831	-1.6858
3008					479.772	511.394	0.00483096	0.00837542	1.35304	0.3602	0.240538	0.576802	-0.793852
3009			Androst-4-ene-3beta,17beta-diol diacetate	-10.7306510135268	479.503	375.249	0.000883337	0.00065566	0.479114	0.666306	0.346448	1.34725	0.430016
3010					479.247	513.418	0.0039458	0.00414728	0.146336	0.845088	0.402034	0.951419	-0.0718471
3011					479.238	512.414	0.0146801	0.0163963	0.299564	0.646822	0.339759	0.89533	-0.159508
3012					479.234	540.446	0.00123398	0.00144682	0.198656	0.628498	0.333585	0.852892	-0.229566
3013					479.23	820.497	0.00561322	0.00556879	0.43208	0.969836	0.435533	1.00798	0.0114637
3014					479.048	821.5	0.00243706	0.00248291	0.420788	0.949946	0.430446	0.981537	-0.0268851
3015					478.971	401.4	0.00158764	0.00108988	0.239234	0.604069	0.325259	1.45671	0.542715
3016					478.969	301.288	0.00119139	0.0010066	0.202706	0.796379	0.387849	1.18358	0.243156
3017					478.969	400.397	0.0202334	0.0157937	0.100466	0.568775	0.312965	1.28111	0.357389
3019					478.953	338.332	0.00738128	0.00473478	0.239616	0.355425	0.239726	1.55895	0.640576
3020					478.722	319.299	0.0230119	0.0169596	0.137179	0.49118	0.284795	1.35686	0.440276
3021					478.722	399.394	0.0782647	0.0595494	0.243423	0.504884	0.289898	1.31428	0.394276
3022					478.718	320.302	0.00427926	0.0031818	0.0602516	0.557465	0.30901	1.34492	0.427517
3023					478.701	377.321	0.00588872	0.00463496	0.0599141	0.653842	0.342185	1.2705	0.3454
3024			N-Methylpelletierine	-0.883769201627358	478.7	156.138	0.00337901	0.00347155	0.519348	0.688516	0.353909	0.973341	-0.0389826
3025					478.7	281.266	0.0262647	0.0325739	1.14794	0.167814	0.238264	0.806311	-0.310591
3026			Linoleamide	-1.94337662481639	478.7	280.263	0.143442	0.183514	1.20081	0.114195	0.23821	0.781639	-0.355426
3027					478.696	245.226	0.0034101	0.00435227	1.14235	0.165961	0.238263	0.783521	-0.351955
3028					478.696	337.329	0.0725408	0.0560748	0.101358	0.492616	0.285335	1.29364	0.371439
3029			Nitramine	-1.53949205057124	478.695	170.154	0.00381968	0.00364166	0.0587696	0.743809	0.371765	1.04888	0.0688549
3030					478.695	282.27	0.00182665	0.00250673	1.21816	0.0977512	0.238182	0.7287	-0.456603
3031					478.694	264.24	0.002692	0.00358926	1.18005	0.13691	0.238238	0.750016	-0.415007
3032			Oleoyl glycine	-2.45875539434726	478.442	340.284	0.00319093	0.00343533	0.358119	0.595578	0.322308	0.928856	-0.106474
3033					478.144	556.441	0.0130038	0.0135611	0.179905	0.871968	0.409584	0.958907	-0.0605369
3034			Germanicol cinnamate	15.2163434053608	477.991	557.444	0.00353576	0.00397006	0.334301	0.698752	0.357291	0.890605	-0.167143
3035					477.919	864.523	0.00809857	0.00796833	0.546756	0.935447	0.426679	1.01634	0.02339
3037					477.898	865.526	0.00720314	0.00903553	0.368264	0.391878	0.249038	0.797202	-0.326984
3038			Tetralin	-1.34752626733968	477.894	133.101	0.0269731	0.0221884	0.759971	0.589828	0.320293	1.21564	0.281711
3039			Stigmatellin Y	-2.52394005575619	477.894	485.289	0.158732	0.125384	0.72745	0.545405	0.304729	1.26596	0.340235
3040					477.894	530.346	1.05826	0.916024	0.75741	0.651716	0.341452	1.15528	0.208237
3041					477.894	531.35	0.361797	0.30958	0.745681	0.63073	0.334334	1.16867	0.224871
3042					477.894	532.353	0.0672854	0.0577007	0.734584	0.632667	0.334982	1.16611	0.221705
3043					477.894	558.377	0.0685329	0.0558581	0.61881	0.543132	0.303915	1.22691	0.29503
3044			Azelaic acid	-1.59698125878811	477.894	189.112	0.00763492	0.00621331	0.785084	0.612008	0.327991	1.2288	0.297251
3045					477.894	502.315	0.0587834	0.04734	0.734296	0.577882	0.316106	1.24173	0.312351
3046			Sarcodon scabrosus Depsipeptide	22.4646414147851	477.893	486.292	0.0485042	0.038955	0.745519	0.569728	0.313295	1.24513	0.316299
3047			Hydrocortisone cypiote	-21.3574760008422	477.893	487.295	0.00862921	0.00678198	0.80891	0.560046	0.309918	1.27237	0.347522
3048			Epothilone B	2.22151910593393	477.893	508.274	0.0167767	0.0137763	0.845594	0.624414	0.332209	1.21779	0.28427
3049					477.893	524.248	0.00524757	0.00492369	0.931211	0.874075	0.410168	1.06578	0.0919091
3050			4-Isopropylbenzaldehyde	-1.4747908011564	477.892	149.096	0.00918288	0.00751476	0.786033	0.600818	0.324133	1.22198	0.289221
3051					477.892	509.277	0.00270104	0.00205125	0.792315	0.512846	0.292824	1.31677	0.397007
3052			13-Deoxytedanolide	-0.851027458408927	477.892	595.347	0.00333805	0.00277046	0.744976	0.622348	0.331511	1.20487	0.268882
3053					477.891	134.104	0.00883882	0.00661656	1.12591	0.485689	0.282723	1.33586	0.417772
3054			Furfural diethyl acetal	-1.33396592378271	477.891	171.101	0.00978804	0.00791522	0.729366	0.56833	0.31281	1.23661	0.306392
3055			4-Chloro-17alpha-methyl-17beta-hydroxy-4-androsten-3-one	21.4866430922452	477.891	337.2	0.0138409	0.0111133	0.76347	0.57213	0.314126	1.24544	0.316658
3056			gamma-Chaconine	-19.0174146258583	477.891	560.384	0.00439982	0.00365154	0.612907	0.603775	0.325157	1.20492	0.268941
3057			PG(a-13:0/i-12:0)	-21.104412293708	477.891	625.394	0.00852766	0.00769498	0.855968	0.766854	0.378918	1.10821	0.148233
3058			Alatolide	-2.47135058157292	477.89	351.179	0.00221661	0.00152032	0.55767	0.410287	0.255018	1.45799	0.543979
3059			Kolanone	5.69291807446155	477.889	503.318	0.0187582	0.0147733	0.71715	0.537427	0.30186	1.26974	0.344531
3060					477.889	574.372	0.00105778	0.000790923	0.653067	0.502569	0.289043	1.3374	0.419434
3061					477.888	559.381	0.0246274	0.0196355	0.608706	0.511402	0.29229	1.25423	0.326801
3062					477.886	533.355	0.00914732	0.00797856	0.792182	0.685162	0.352794	1.14649	0.19722
3063					477.776	626.397	0.00294608	0.00264289	0.910012	0.790719	0.386157	1.11472	0.15668
3064			PA(14:1(9Z)/18:4(6Z,9Z,12Z,15Z))	12.3282654304612	477.763	639.41	0.0031652	0.00260059	0.77799	0.620999	0.331054	1.21711	0.28346
3065					477.662	91.0541	0.00277781	0.00232936	0.556094	0.407131	0.253948	1.19252	0.254013
3066			Nemorensine	21.5689187870945	477.649	338.203	0.00249372	0.00184993	0.677899	0.503357	0.289334	1.34801	0.430828
3067					477.647	516.331	0.002112	0.00188643	0.93252	0.786469	0.38488	1.11958	0.162954
3068			Toluene-cis-dihydrodiol	-1.47222017302298	477.636	127.075	0.00241233	0.00215463	0.0379154	0.488819	0.283906	1.1196	0.162985
3069			Pederin	9.14069953790531	477.636	504.321	0.00290272	0.00223642	0.719213	0.571607	0.313945	1.29793	0.376215
3071					477.623	543.341	0.00291895	0.00240593	0.613288	0.558414	0.309345	1.21323	0.278854
3072			PS(DiMe(11,3)/MonoMe(13,5))	-17.7136992914588	476.825	908.549	0.00913955	0.00845609	0.60018	0.715098	0.362618	1.08082	0.112132
3073					476.822	600.466	0.0103301	0.0109897	0.283627	0.828017	0.397138	0.939981	-0.0892964
3075			Bacteriochlorophyll b	16.2346832279637	476.816	909.552	0.00491546	0.00479813	0.527356	0.911559	0.420363	1.02445	0.0348535
3076			Hydroxyspheroidenone	13.8247013677974	476.584	601.47	0.00306213	0.0033893	0.233351	0.736906	0.36959	0.90347	-0.146451
3077					476.566	242.247	0.0015313	0.00119366	0.569169	0.101393	0.238189	1.28286	0.359366
3079					476.562	382.44	0.0107768	0.014245	1.27193	0.0097657	0.236412	0.756531	-0.402529
3080					476.56	910.555	0.000959078	0.000799143	0.591976	0.649178	0.340576	1.20013	0.263195
3081			Delcosine	-8.1326318570914	476.022	454.276	0.00080189	0.000511638	0.677888	0.484347	0.282214	1.5673	0.64828
3082			(2alpha,3alpha,5alpha,22R,23R)-2,3,22,23-Tetrahydroxy-25-methylergost-24(28)en-6-one	-10.9568554360336	476.021	477.352	0.0132514	0.00883329	0.879594	0.324654	0.23832	1.50017	0.585124
3083					476.02	478.356	0.00293838	0.00189482	0.862291	0.364186	0.241338	1.55075	0.632962
3084			5-Hydroxypentanoate	-16.1922024681208	475.8	119.068	0.0164699	0.0119932	0.706885	0.287032	0.238312	1.37326	0.457606
3085			LysoPC(P-18:0)	-2.49029860176819	475.768	508.375	0.00471546	0.00861711	1.14727	0.350946	0.238949	0.54722	-0.869807
3086			2'-Apo-beta-carotenal	1.00792627357915	475.755	509.378	0.00102149	0.00197717	1.02055	0.399755	0.251418	0.516641	-0.952765
3087					475.754	383.443	0.00134642	0.00214239	1.13921	0.0265231	0.237651	0.628465	-0.670096
3088					475.753	226.18	0.00372719	0.0028534	0.315045	0.424913	0.259966	1.30623	0.385406
3089			Acetyl tributyl citrate	-2.55702419983212	475.752	403.232	0.0085416	0.0096085	0.758476	0.153112	0.238253	0.888963	-0.169804
3090			Benzethonium chloride	-18.535385512354	475.751	448.289	0.0202588	0.0243291	0.912722	0.0659628	0.238086	0.832698	-0.264135
3091			16-Feruloyloxypalmitate	6.77786886612772	475.75	449.293	0.00403536	0.0050849	1.03268	0.0230778	0.237543	0.793597	-0.333522
3092			Rhododendrin	-2.53693255751857	475.75	329.159	0.00248546	0.00311532	1.12703	0.0382742	0.237874	0.79782	-0.325864
3093					475.75	422.347	0.000660546	0.000773858	0.830961	0.674712	0.349292	0.853576	-0.228409
3096					475.604	952.575	0.00562918	0.00522715	0.614416	0.727358	0.366556	1.07691	0.106899
3097			M2 di-hydroxylated metabolite	-4.38863984555565	475.487	426.217	0.00104181	0.00151805	1.60747	0.00125447	0.223871	0.686283	-0.543125
3098					475.487	953.578	0.00294949	0.00280551	0.662809	0.834243	0.398933	1.05132	0.0722013
3099					475.485	644.493	0.00782503	0.00862086	0.403734	0.743332	0.371615	0.907685	-0.139736
3100					475.481	645.496	0.0024729	0.00270708	0.382801	0.786755	0.384966	0.913493	-0.130534
3102			Valero-1,5-lactam	-0.00759754341480716	475.194	172.115	0.00347973	0.00421716	0.22377	0.758895	0.376466	0.825135	-0.277297
3103			1-O-Hexadecyl-lyso-sn-glycero-3-phosphocholine	14.7561084042858	474.952	482.368	0.000389568	0.000781306	1.47773	0.0515493	0.238004	0.498611	-1.00401
3104			Bikaverin	-17.1408874158739	474.927	383.07	0.000470471	0.000769281	0.11664	0.570364	0.313515	0.611572	-0.709406
3105					474.693	378.321	0.000709871	0.000834988	0.826461	0.533522	0.300444	0.850157	-0.234199
3106			4-Methyl-4-aza-5-pregnene-3,20-dione	7.74977181981101	474.68	330.245	0.00495076	0.00850437	1.3472	0.426981	0.260746	0.582143	-0.780556
3110					474.449	996.601	0.00682967	0.00670692	0.535653	0.915445	0.4214	1.0183	0.0261643
3111					474.423	997.605	0.00413808	0.00397334	0.55279	0.827017	0.396849	1.04146	0.058607
3113			PC(14:1(9Z)/P-16:0)	-13.1149583924333	474.146	688.519	0.00597805	0.00663668	0.493599	0.727663	0.366654	0.900758	-0.150788
3114			Ethanolamine Oleate	-2.39434693508325	474.142	344.315	0.00414461	0.00434435	0.329449	0.741603	0.371071	0.954024	-0.0679018
3115			PE-NMe(14:0/14:1(9Z))	10.1712464328498	474.142	648.466	0.000671909	0.000623533	0.788469	0.839481	0.400435	1.07759	0.107802
3116			SM(d18:0/14:1(9Z)(OH))	-1.00985375111372	474.141	689.522	0.00198986	0.00210097	0.377496	0.880934	0.41206	0.947112	-0.0783931
3118					474.035	509.796	0.000715861	0.000854846	0.106433	0.566895	0.312311	0.837416	-0.255984
3119			2-[3,5-dihydroxy-4-(sulfooxy)phenyl]acetic acid	6.5209818241095	474.021	265.003	0.0115174	0.0116321	0.135862	0.888899	0.414243	0.990142	-0.0142934
3120					473.91	294.769	0.00205626	0.00258555	0.702598	0.207167	0.238286	0.795288	-0.33045
3121			3beta-Cyclopentyl-5alpha-androstan-17beta-ol	9.71310852867636	473.883	345.319	0.000524468	0.000498259	0.0411206	0.859659	0.406151	1.0526	0.0739594
3122					473.633	507.318	0.00368812	0.00315196	0.724671	0.473076	0.27794	1.17011	0.226638
3123					473.629	507.82	0.00207654	0.00181375	0.429643	0.539791	0.302713	1.14489	0.195204
3125					473.61	789.617	0.015211	0.0158771	0.142727	0.782771	0.383765	0.958044	-0.0618358
3128			Ethephon	3.08041087880765	473.353	144.982	0.367177	0.363613	0.13208	0.969002	0.435322	1.0098	0.0140709
3129					473.347	236.182	0.0045943	0.00135577	0.659732	0.251235	0.238303	3.38871	1.76074
3130					473.347	531.809	0.00336784	0.00369716	0.0598552	0.63108	0.334451	0.910926	-0.134595
3131					473.344	532.31	0.00160044	0.00207966	0.545827	0.251188	0.238303	0.769567	-0.377882
3135					473.116	529.832	0.0193033	0.0185096	0.574116	0.783484	0.38398	1.04288	0.0605743
3136					473.096	529.331	0.0303269	0.0284184	0.638616	0.653375	0.342024	1.06716	0.0937734
3137					473.08	468.345	0.0049566	0.00750846	1.34353	0.44273	0.266669	0.660136	-0.599166
3138					473.08	520.818	0.00173091	0.00169322	0.398258	0.930202	0.425304	1.02226	0.0317624
3143			Scymnol	-10.4339727264915	473.067	469.347	0.000910265	0.0016789	1.55047	0.393291	0.249428	0.542178	-0.88316
3146					473.062	783.57	0.0376612	0.029078	0.413296	0.205563	0.238286	1.29518	0.373152
3147					473.057	530.835	0.00109575	0.00101271	0.587412	0.785284	0.384523	1.082	0.113697
3148			LysoPE(0:0/22:4(7Z,10Z,13Z,16Z))	17.4160338643104	473.031	530.333	0.00525398	0.00483159	0.879964	0.685064	0.352761	1.08742	0.120913
3155			Styrene	-1.44528389638009	472.81	105.07	0.00507801	0.00468735	0.424077	0.60488	0.325539	1.08334	0.115491
3158			3-Methoxyestra-1,3,5(10),16-tetraene	-2.05307799495213	472.55	269.189	0.000756043	0.000687108	0.28037	0.56279	0.31088	1.10033	0.137931
3160					472.544	283.274	0.0017611	0.00170023	0.303344	0.95621	0.432058	1.0358	0.0507501
3161					472.542	510.292	0.00266349	0.00514896	1.69356	0.226714	0.238294	0.517288	-0.95096
3163					472.53	467.332	0.0188212	0.0308635	1.38667	0.354122	0.239501	0.609822	-0.71354
3164			TetraHCA	-2.7576593226148	472.521	466.328	0.0768189	0.124575	1.37708	0.363539	0.241183	0.616649	-0.697479
3166					472.301	489.313	0.00237766	0.00412905	1.47533	0.382271	0.246372	0.575837	-0.796267
3168					472.281	551.344	0.0538975	0.0508516	0.616108	0.671062	0.34806	1.0599	0.0839246
3169					472.277	552.347	0.0128376	0.0122052	0.555991	0.742468	0.371343	1.05181	0.0728773
3170					472.276	551.845	0.0354802	0.0344782	0.555854	0.840743	0.400796	1.02906	0.0413304
3171					472.271	553.821	0.00465736	0.00493831	0.110791	0.701372	0.358151	0.943107	-0.0845059
3172					472.267	552.848	0.00309746	0.00290969	0.574761	0.738867	0.370209	1.06453	0.090217
3173					472.265	542.831	0.00250958	0.00244727	0.441769	0.888076	0.414018	1.02546	0.0362675
3174			LysoPE(0:0/24:6(6Z,9Z,12Z,15Z,18Z,21Z))	-1.5394434785098	472.26	554.323	0.00258744	0.0029364	0.154302	0.539337	0.30255	0.881163	-0.18252
3176					472.14	660.183	5.19298e-05	2.75908e-05	0.524614	0.182414	0.238274	1.88214	0.912374
3177			Valnemulin	-11.5024159236115	472.13	565.36	0.00117344	0.00123503	0.0499251	0.847624	0.402755	0.950131	-0.0738023
3181			1-Hexadecylthio-2-hexadecanoylamino-1,2-dideoxy-sn-glycero-3-phosphocholine	-23.8904086942993	471.789	736.574	0.0774894	0.0759472	0.0499798	0.933626	0.426203	1.02031	0.0290018
3182			2,4-Dichloro-cis,cis-mucote	-11.8714714595642	471.761	210.953	0.00198554	4.27564e-05	0.767877	0.306406	0.238317	46.4386	5.53725
3189					471.737	253.979	0.0347466	0.000664244	0.825571	0.306905	0.238317	52.31	5.70901
3192					471.736	361.98	0.0162553	0.000674238	0.677182	0.295878	0.238314	24.1092	4.59151
3195			Tramadol	-1.87318214893831	471.728	264.195	0.00119902	0.00131177	0.489978	0.497943	0.287326	0.914048	-0.129658
3198					471.718	362.973	0.0220538	0.000992817	0.721828	0.29125	0.238313	22.2133	4.47335
3200			9-Fluoro-16alpha-hydroxyandrost-4-ene-3,11,17-trione	-2.87438876225988	471.611	335.164	0.00183581	0.00173114	0.467812	0.891487	0.414948	1.06046	0.0846901
3201					471.608	251.981	0.0717516	0.00187446	0.659989	0.302971	0.238316	38.2785	5.25846
3202					471.608	353.985	0.00702185	0.000705448	0.682291	0.260923	0.238305	9.95375	3.31524
3203					471.476	360.977	0.165611	0.00941741	0.562075	0.290593	0.238313	17.5856	4.13632
3204					471.471	355.981	0.00369791	0.000326068	0.472646	0.258677	0.238305	11.3409	3.50347
3208			PE(22:5(4Z,7Z,10Z,13Z,16Z)/P-18:1(11Z))	15.4221848656936	471.325	776.571	0.00255706	0.0024732	0.16827	0.93156	0.425661	1.03391	0.0481072
3209					471.211	587.373	0.0058677	0.00593551	0.396995	0.947164	0.429727	0.988575	-0.0165771
3210			Gyromitrin	-1.43908330385251	471.208	101.071	0.0750277	0.096391	0.219365	0.0804462	0.238139	0.778368	-0.361476
3212			Clidinium	-10.1283024310877	471.205	353.195	0.00387262	0.00501169	1.15764	0.468322	0.276211	0.772718	-0.371986
3215					471.204	574.36	0.0145813	0.0140884	0.493663	0.817782	0.394164	1.03499	0.0496114
3216					471.2	587.875	0.00421544	0.00395887	0.544599	0.728724	0.366992	1.06481	0.0905926
3217					471.199	573.357	0.0574346	0.0548536	0.582139	0.758021	0.376196	1.04705	0.0663313
3218					471.193	575.835	0.00436902	0.00452836	0.256385	0.838158	0.400056	0.964812	-0.0516798
3219					471.192	573.859	0.0399953	0.0377007	0.606001	0.67393	0.349029	1.06086	0.0852393
3220					471.18	574.862	0.00371825	0.00333102	0.772969	0.552514	0.307261	1.11625	0.158659
3221					471.18	576.336	0.00259332	0.00290286	0.00432138	0.61595	0.329338	0.89337	-0.16267
3222					470.949	564.844	0.00263198	0.00232147	0.529285	0.553453	0.307594	1.13376	0.181113
3223			4-Amino-2-hydroxylamino-6-nitrotoluene	7.81910628157568	470.946	184.073	0.0804794	0.0751815	0.0186155	0.697714	0.35695	1.07047	0.0982418
3224					470.936	588.376	0.00106757	0.000882738	0.77342	0.486739	0.28312	1.20938	0.274273
3227			3-Hydroxy-1-phenyl-1-eicosanone	-12.9754240013355	470.413	389.336	0.00191162	0.00163763	0.691904	0.484482	0.282265	1.16731	0.223185
3229					470.388	551.389	0.00163277	0.00455304	1.23657	0.13556	0.238237	0.35861	-1.47951
3230			PC(14:0/22:4(7Z,10Z,13Z,16Z))	-4.54563975087256	470.382	782.566	0.0821983	0.0609283	0.0932574	0.312626	0.238318	1.3491	0.431996
3231			Dodecanoylcarnitine	-1.95267745364221	470.148	344.279	0.00299556	0.00284702	0.0414991	0.941014	0.428131	1.05217	0.0733696
3232			Dodecamide	-1.44783768161481	470.144	200.201	0.00411475	0.0071309	1.26935	0.0456961	0.237956	0.577031	-0.79328
3234			Hydroxydestruxin B	12.6961488371554	470.126	610.389	0.00163474	0.00143931	0.703071	0.699123	0.357413	1.13578	0.183683
3235			2-O-Protocatechuoylalphitolic acid	12.8158576000998	470.123	609.386	0.00684418	0.00630636	0.603018	0.6833	0.352173	1.08528	0.118069
3236					470.122	609.887	0.0050643	0.00465381	0.616882	0.716317	0.363012	1.08821	0.121951
3237					470.12	596.373	0.0133248	0.0122177	0.709085	0.624745	0.332321	1.09062	0.125144
3238					470.115	595.871	0.0339961	0.0320236	0.607958	0.724148	0.36553	1.06159	0.0862313
3239			Glycosyl-4,4'-diaponeurosporenoate	11.488406689944	470.004	595.37	0.0472258	0.0456388	0.533002	0.8348	0.399093	1.03477	0.0493117
3240					469.873	597.847	0.00328754	0.00345314	0.247248	0.82698	0.396838	0.952045	-0.070898
3242					469.87	596.874	0.00355203	0.00327935	0.62644	0.684103	0.35244	1.08315	0.115234
3243			5-O-beta-D-Mycaminosyltylonolide	-15.5710718299712	469.868	598.349	0.00205883	0.00238661	0.134982	0.579648	0.316711	0.862658	-0.213139
3244			PS(14:0/24:0)	-11.774295436214	469.861	820.597	0.00139151	0.0013202	0.332316	0.910058	0.419962	1.05402	0.0758994
3245					469.85	586.857	0.00211907	0.00184375	0.833568	0.518816	0.295046	1.14932	0.200786
3249					469.068	652.453	0.000650378	0.00186356	0.699447	0.248836	0.238302	0.348998	-1.51871
3251					469.056	631.9	0.00420666	0.00344758	0.869386	0.416799	0.257202	1.22018	0.287093
3252			2,3,23-Triacetylsericic acid	23.8492285856591	469.033	631.399	0.00546216	0.00492026	0.589494	0.65158	0.341405	1.11014	0.150739
3254					468.817	632.402	0.00123003	0.00113545	0.370205	0.822275	0.395473	1.0833	0.115428
3255			Lolicine B	11.7094793478214	468.814	618.386	0.0105599	0.00969557	0.585417	0.689483	0.35423	1.08915	0.123205
3256			Calebassone	-3.45972931840719	468.808	617.383	0.0357041	0.0340691	0.518334	0.810511	0.392034	1.04799	0.0676262
3257					468.803	617.884	0.0260431	0.0247211	0.56812	0.789818	0.385887	1.05348	0.075159
3258			Lolitriol	6.51488518066967	468.799	620.362	0.00150927	0.00152895	0.246217	0.9683	0.435143	0.987129	-0.0186897
3260					468.798	618.888	0.00272082	0.00263315	0.489738	0.887467	0.413851	1.03329	0.0472496
3261					468.798	619.86	0.00228371	0.00234306	0.160891	0.924616	0.423833	0.974666	-0.0370196
3262			Calcidiol	-12.4850718437141	468.795	401.336	0.00145691	0.00167298	0.0142596	0.781376	0.383344	0.870847	-0.199508
3263			Pfaffic acid	-17.2804879988024	468.783	441.329	0.00522443	0.00467871	0.192719	0.792794	0.386779	1.11664	0.159164
3264					468.777	441.83	0.00218949	0.00190987	0.131903	0.764581	0.37822	1.14641	0.197119
3265					468.529	432.815	0.00105829	0.000844457	0.225568	0.614726	0.32892	1.25322	0.325636
3266					468.528	636.422	0.00602125	0.00938034	1.43398	0.0796146	0.238137	0.641901	-0.639578
3267			Argiotoxin 636	16.9155875225734	468.526	637.425	0.00118624	0.00254647	1.59717	0.0913174	0.238168	0.465835	-1.10211
3268			3,5-Dichloro-4-hydroxy-2-methoxy-6-methylbenzoic acid	0.353228308796536	468.425	250.987	0.0216661	0.0225199	0.14978	0.724398	0.36561	0.962088	-0.0557598
3269					467.748	641.874	0.00153513	0.00170959	0.0219369	0.700371	0.357823	0.897953	-0.155287
3271			Notoginsenoside T1	-21.289397598337	467.74	653.412	0.00399376	0.00368284	0.489549	0.753484	0.374788	1.08442	0.116927
3272					467.738	639.897	0.0201062	0.0191269	0.533556	0.812284	0.392554	1.0512	0.0720323
3273					467.738	653.913	0.00315858	0.00277288	0.741095	0.675308	0.349493	1.1391	0.187895
3274			PA(14:1(9Z)/18:4(6Z,9Z,12Z,15Z))	-9.75994859350381	467.735	639.396	0.0267504	0.0249439	0.573248	0.738691	0.370153	1.07242	0.100873
3275					467.731	640.399	0.00858372	0.00776819	0.680404	0.626816	0.333019	1.10498	0.144023
3276					467.726	640.901	0.00213833	0.00206258	0.357618	0.903186	0.418117	1.03672	0.0520323
3277					467.726	642.375	0.000858915	0.00114316	0.346854	0.429004	0.261514	0.751353	-0.412437
3279					467.693	630.883	0.000911234	0.000835201	0.540393	0.82224	0.395463	1.09104	0.125698
3281			2-(Dimethylamino)acetonitrile	-1.66851538638746	467.611	85.0759	0.0769304	0.0685221	0.184074	0.592696	0.3213	1.12271	0.166986
3283			Vecuronium	-6.66251907384194	467.466	558.435	0.00547155	0.00692906	1.43155	0.0116161	0.236723	0.789652	-0.340711
3285			Dolichosterone	-0.670077581363922	467.452	463.341	0.00549059	0.00482343	0.178828	0.76967	0.379782	1.13832	0.186902
3286					467.23	463.843	0.00242791	0.00200609	0.123704	0.646557	0.339669	1.21027	0.275324
3287					467.204	414.376	0.00290751	0.0014484	0.31916	0.312844	0.238318	2.00739	1.00532
3288			14-Demethyllanosterol	-12.3110164282309	467.196	413.373	0.0135612	0.00797754	0.318228	0.323358	0.23832	1.69992	0.765464
3289			DG(14:1(9Z)/18:4(6Z,9Z,12Z,15Z)/0:0)	4.4514209677721	467.193	559.438	0.001735	0.00237635	1.46082	0.00848508	0.236117	0.730113	-0.453808
3290			Gymnodimine	-7.13808571033205	467.172	508.339	0.00240617	0.00667524	1.76359	0.0462735	0.237962	0.360462	-1.47208
3291			N-Arachidonoyl GABA	-8.62666436565637	467.06	390.297	0.00298564	0.00184217	0.0772968	0.469218	0.276538	1.62072	0.696639
3292			24-Methylenecycloartanol	-11.4070832589265	466.954	441.404	0.00139933	0.000716321	0.207584	0.399716	0.251405	1.9535	0.966062
3293			N-Oleoyl GABA	-2.32474790213028	466.942	368.315	0.0146651	0.00932437	0.297186	0.354666	0.239595	1.57277	0.653309
3294			(E)-26,27-Dinorergosta-4,22-dien-3-one	9.26072954921055	466.933	369.319	0.00295355	0.00181875	0.183106	0.387923	0.247939	1.62394	0.699498
3296					466.662	661.409	0.0198229	0.0179502	0.69826	0.650909	0.341174	1.10433	0.143168
3297					466.662	675.424	0.00263514	0.00232615	0.692107	0.714623	0.362465	1.13283	0.179934
3298					466.661	661.91	0.0155505	0.0141968	0.609642	0.689615	0.354274	1.09535	0.131395
3299			Pavoninin 1	-21.3345851871851	466.661	662.412	0.00656509	0.00577083	0.735634	0.558959	0.309536	1.13763	0.186037
3300					466.659	663.886	0.000990699	0.00114926	0.227574	0.680148	0.351118	0.862035	-0.214182
3301					466.656	254.247	0.00251634	0.00303737	0.821039	0.323697	0.23832	0.82846	-0.271495
3302					466.656	675.926	0.00211323	0.00197783	0.585118	0.845336	0.402105	1.06846	0.0955301
3303					466.654	662.913	0.00159789	0.00157642	0.417505	0.964139	0.434085	1.01362	0.0195187
3305					466.51	80.9477	0.0227495	0.0296293	1.25765	0.0891186	0.238162	0.767803	-0.381191
3306			1-Methylnicotimide	-10.5317297905659	466.39	138.077	0.0415643	0.0449673	0.0954793	0.469866	0.276774	0.924323	-0.113532
3307					466.378	356.978	0.00645452	0.000393635	0.243069	0.338217	0.238322	16.3972	4.03538
3309			Idoxuridine	11.6797616358593	466.132	354.983	0.0402055	0.0036087	0.665975	0.333332	0.238322	11.1413	3.47784
3310			8-Amino-7-oxononoate	-1.01966216483049	466.125	188.128	0.00282638	0.00340788	0.304745	0.506887	0.290635	0.829366	-0.269919
3311			N-tert-Butyloxycarbonyl-deacetyl-leupeptin	21.0698205567947	466.123	485.355	0.00398814	0.00346194	0.143537	0.759164	0.37655	1.15199	0.204134
3313					466.121	142.117	0.028087	0.0273265	0.0922116	0.845092	0.402035	1.02783	0.0396001
3314			Boschnialactone	-1.16742829632191	466.121	155.106	0.00444948	0.00486442	0.760902	0.799039	0.388641	0.9147	-0.12863
3316			Gabapentin	-1.34754564446205	466.098	172.133	0.00729813	0.00834346	0.341769	0.59933	0.323616	0.874712	-0.19312
3317					465.893	485.856	0.0018468	0.00149231	0.19271	0.679926	0.351044	1.23755	0.307482
3319			2-Oxooctadecanoic acid	-2.15556840102155	465.859	299.257	0.00230296	0.0028103	0.885628	0.193968	0.23828	0.819471	-0.287236
3320					465.858	697.939	0.00123847	0.00097758	0.854957	0.562988	0.310949	1.26687	0.341272
3321			Lasonolide A	9.5377282535806	465.855	697.438	0.00140449	0.0012476	0.5219	0.772095	0.380523	1.12575	0.170885
3322			Cyclopassifloside II	-21.6633457692927	465.594	683.422	0.0138259	0.0128759	0.51412	0.764736	0.378268	1.07378	0.102697
3323					465.594	684.425	0.00492515	0.00443031	0.609759	0.648938	0.340492	1.1117	0.152761
3324			Guanosine 3'-diphosphate 5'-triphosphate	-10.2370207606772	465.591	683.924	0.011045	0.0102339	0.54202	0.738843	0.370202	1.07927	0.11005
3326			9-Hexadecenoylcarnitine	-2.1604794853654	465.312	398.326	0.00747078	0.00803888	0.1421	0.532478	0.300064	0.929331	-0.105736
3327			(25S)-26-Oxocholest-4-en-3-one	8.00113477035429	465.295	399.329	0.00123857	0.00145331	0.224918	0.264602	0.238307	0.852244	-0.230661
3328			cis-5-Tetradecenoylcarnitine	-2.38025664878107	465.287	370.294	0.0041994	0.00453517	0.184084	0.533421	0.300408	0.925963	-0.110973
3329					465.287	725.555	0.0227389	0.0196341	0.181694	0.724545	0.365657	1.15813	0.211801
3331			L-Leucine	-0.572868753038493	465.055	132.102	0.0596809	0.0736137	0.0898556	0.436589	0.264374	0.810732	-0.302704
3332			3-Hydroxy-11Z-octadecenoylcarnitine	-2.37976864349037	465.055	442.352	0.00789849	0.00820981	0.00888435	0.73853	0.370103	0.962079	-0.0557722
3334			Testosterone decanoate	6.78791901429378	465.05	443.355	0.00141327	0.00153917	0.068684	0.60034	0.323967	0.918199	-0.123122
3335					465.041	397.294	0.00206698	0.00211683	0.111127	0.882956	0.412616	0.976452	-0.0343796
3336			3-Hydroxy-9-hexadecenoylcarnitine	-2.53318224686367	465.039	414.32	0.00699523	0.0069763	0.279371	0.980917	0.438328	1.00271	0.00390959
3337			Diosgenin	7.23341316011259	465.005	415.324	0.00108563	0.00121447	0.000587926	0.512046	0.292525	0.893914	-0.161792
3338			3alpha,12alpha-Dihydroxy-5beta-pregn-20-one diacetate	-8.04620152591996	464.815	419.276	0.000988942	0.00121953	0.468938	0.349598	0.23877	0.810922	-0.302365
3339			3,7-Dihydroxy-25-methoxycucurbita-5,23-dien-19-al	6.17224414051331	464.787	487.381	0.00112399	0.00115272	0.425708	0.905728	0.418801	0.975074	-0.0364171
3340					464.786	486.378	0.00567831	0.00557381	0.458097	0.896057	0.41619	1.01875	0.0267985
3341					464.779	458.346	0.0119239	0.0119164	0.353584	0.996312	0.442166	1.00063	0.000904985
3342			(3beta,17alpha,23S)-17,23-Epoxy-3,29-dihydroxy-27-norlanost-8-en-24-one	6.17446089814757	464.772	459.35	0.00242605	0.00255231	0.135809	0.757636	0.376077	0.950532	-0.0731935
3343			Theasapogenol A	-0.660793726694366	464.76	507.368	0.0029269	0.00223272	0.0233216	0.537926	0.30204	1.31091	0.39057
3344			PE(18:2(9Z,12Z)/P-18:1(11Z))	22.2722254025693	464.738	726.559	0.0125195	0.00757789	0.450858	0.38349	0.246704	1.6521	0.724304
3345					464.545	705.435	0.00879102	0.0084176	0.556209	0.853669	0.404465	1.04436	0.0626214
3346					464.544	705.937	0.0073324	0.00691822	0.554479	0.798595	0.388509	1.05987	0.0838839
3348			norerythromycin	1.16085234325282	464.519	706.438	0.00317912	0.00304176	0.344834	0.867973	0.408474	1.04516	0.0637218
3349			Phenylacetaldehyde	-0.89707015389236	464.515	121.065	0.00491232	0.00558581	0.224086	0.479455	0.280349	0.87943	-0.18536
3362			1-Isothiocyanatobutane	-1.45507558435457	464.281	116.053	0.0156538	0.0329439	1.04009	0.219033	0.238291	0.475164	-1.0735
3366					464.249	88.0214	0.00230342	0.00285696	0.0293343	0.441314	0.266137	0.806249	-0.310702
3367			4,4-Difluoro-17beta-hydroxy-17alpha-methyl-androst-5-en-3-one	-0.88703413331454	464.247	339.213	0.0016841	0.00270036	0.143612	0.291013	0.238313	0.623655	-0.681179
3368			Neosaxitoxin	1.55396629509243	464.247	316.137	0.00127035	0.00228157	0.163911	0.260517	0.238305	0.556787	-0.844803
3369			Ondansetron	-17.6201625910101	464.246	294.155	0.000586393	0.000976956	0.100192	0.340001	0.238323	0.600224	-0.736426
3370			Rocuronium	-7.67056321241443	464.225	530.404	0.00299652	0.00286351	0.681416	0.810579	0.392053	1.04645	0.0655027
3371					464.217	340.393	0.00102805	0.00144885	1.48391	0.00664751	0.2355	0.709562	-0.494999
3373			Metenamine	-1.02350933575923	464.002	141.113	0.503144	0.450983	0.472981	0.637739	0.336689	1.11566	0.157899
3374			Ganoderiol I	5.52107620300662	463.989	503.376	0.00375551	0.00376881	0.436491	0.983467	0.438967	0.99647	-0.00510115
3375					463.986	502.373	0.0153458	0.0146396	0.562437	0.752172	0.37438	1.04824	0.0679717
3376			Iriomoteolide 1a	-7.07135583438714	463.972	507.328	0.000599182	0.00071455	0.0532118	0.503466	0.289375	0.838544	-0.254041
3377					463.711	727.949	0.00464501	0.00423278	0.674562	0.726449	0.366266	1.09739	0.134077
3378					463.679	727.448	0.00562158	0.00509674	0.611141	0.670451	0.347854	1.10298	0.141401
3380			Isorenieratene	-4.3024318306072	463.427	529.381	0.0019209	0.00126609	0.072587	0.441109	0.266061	1.51718	0.601397
3381			Glycidyl oleate	-2.29335220528128	463.296	339.289	0.00984988	0.0112792	0.833292	0.643611	0.338677	0.873279	-0.195485
3382			7,10,13,16-Docosatetraenoylethanolamine	8.88323554401368	463.058	376.324	0.00299126	0.00355542	0.241472	0.539768	0.302705	0.841324	-0.249267
3383			5-(10-Nonadecenyl)-1,3-benzenediol	-13.3039116637819	463.044	375.321	0.0152618	0.0196643	0.531688	0.265581	0.238307	0.776119	-0.36565
3384			4,5-Dimethyl-2-octylthiazole	-16.8177387806464	462.949	226.159	0.0128132	0.0283467	1.63734	0.0658947	0.238086	0.452016	-1.14555
3385			4,5-Dihydrovomifoliol	-9.94796114425905	462.921	227.162	0.00171838	0.00452538	1.63705	0.0558961	0.238034	0.379721	-1.39699
3386					462.916	546.398	0.0187558	0.032583	0.489239	0.34948	0.23876	0.575632	-0.796781
3387			2-Hexaprenyl-6-methoxy-1,4-benzoquinone	-23.156901454219	462.916	547.402	0.00535688	0.00509962	0.536329	0.785758	0.384666	1.05045	0.0710048
3388					462.914	574.43	0.00155703	0.00129128	0.811871	0.489366	0.284112	1.20581	0.269999
3389					462.913	326.341	0.00702301	0.00911205	0.624082	0.0983664	0.238183	0.770738	-0.375687
3390			3-O-alpha-Mycarosylerythronolide B	14.139719486269	462.91	547.355	0.00479723	0.0124449	1.28112	0.128596	0.238229	0.385479	-1.37528
3391			LysoPC(20:3(5Z,8Z,11Z))	-5.89036574493137	462.901	546.352	0.0169106	0.045854	1.46239	0.117391	0.238215	0.368793	-1.43912
3393			1-Stearoylglycerophosphocholine	-10.8627161270407	462.772	525.373	0.0351592	0.0931298	1.50482	0.122062	0.238221	0.377529	-1.40534
3394			Neurine	-1.86227480707091	462.666	104.107	0.00389822	0.00715699	1.83348	0.0633033	0.238074	0.544672	-0.876539
3395			Prednimustine	10.7288135804337	462.65	646.277	0.00132993	0.00340908	1.31513	0.147266	0.238248	0.390116	-1.35803
3396					462.649	526.376	0.00583057	0.0158606	1.44788	0.124335	0.238224	0.367613	-1.44374
3397			Ficonitine	10.0314890075089	462.647	631.329	0.0011261	0.00344121	1.41456	0.112897	0.238208	0.327241	-1.61158
3398			Flaccidin B	18.243952285848	462.644	749.461	0.00327982	0.00296806	0.755724	0.699554	0.357554	1.10504	0.144096
3399					462.635	562.325	0.000873943	0.00393176	1.61629	0.102772	0.238191	0.222278	-2.16957
3400					462.635	749.962	0.00266097	0.00248544	0.451119	0.803401	0.389935	1.07062	0.0984526
3403			7,8-Dihydro-7,8-dihydroxykynurete	2.21207891922013	462.38	224.056	0.00263648	0.00276652	0.225028	0.499954	0.288074	0.952993	-0.0694619
3404					462.353	665.448	0.000534661	0.00102368	1.345	0.047454	0.237972	0.522294	-0.937065
3405					462.121	302.275	0.00119649	0.00186577	1.55103	0.0103891	0.236529	0.641288	-0.640955
3406			PS(14:1(9Z)/15:0)	-2.57519630198845	462.115	692.448	0.000921377	0.00215721	1.34969	0.138942	0.23824	0.427115	-1.2273
3408			A-Nor-5alpha-cholestan-2-one	9.01167537550535	461.798	373.35	0.0025046	0.00245726	0.170557	0.9377	0.427268	1.01927	0.0275317
3409					461.721	590.425	0.0197344	0.0192837	0.501728	0.899871	0.417222	1.02338	0.0333349
3410					461.616	372.346	0.0135603	0.0124445	0.417654	0.657479	0.343435	1.08966	0.123875
3411			Ubiquinone-6	-21.4808272225822	461.603	591.428	0.00604647	0.00582302	0.528256	0.855845	0.405079	1.03837	0.0543263
3412					461.593	592.431	0.000750158	0.000691947	0.828527	0.795966	0.387726	1.08413	0.116532
3413					461.579	618.456	0.000887689	0.000729523	0.637391	0.479949	0.280538	1.21681	0.283101
3415			Ginsenoside F3	-19.3307655656171	461.569	771.474	0.00159619	0.00151316	0.643725	0.844743	0.401936	1.05487	0.0770707
3416			PA(10:0/21:0)	-16.5691198925403	460.504	635.454	0.00651925	0.0061213	0.587869	0.750406	0.373829	1.06501	0.0908691
3417			PE(14:0/14:1(9Z))	10.1590220609875	460.495	634.451	0.0199222	0.0185142	0.661343	0.693608	0.355596	1.07605	0.105744
3418			PE(14:0/14:0)	-4.67792558589508	460.49	636.457	0.00118549	0.00105357	0.501113	0.654945	0.342564	1.12521	0.170197
3419			Piperidione	-1.38312095722141	460.256	170.117	0.00475674	0.00623478	0.765287	0.1714	0.238267	0.762937	-0.390365
3422			3beta-(1-Pyrrolidinyl)-5alpha-pregne-11,20-dione	6.01897595659684	459.975	386.308	0.00113484	0.00120211	0.5093	0.626347	0.332861	0.944035	-0.0830875
3423			3-Isopropylcatechol	-0.843614404437038	459.973	153.091	0.00355482	0.00359379	0.0344717	0.920395	0.422716	0.989156	-0.0157306
3424					459.728	352.245	0.000618014	0.000855534	0.799525	0.19595	0.238281	0.722372	-0.469185
3425			1-(2,6,6-Trimethyl-2-cyclohexen-1-yl)-1,6-heptadien-3-one	-1.69134037106855	459.705	233.19	0.00404826	0.00421063	0.282182	0.406252	0.253649	0.961439	-0.0567332
3426			2,4,12-Octadecatrienoic acid isobutylamide	-2.5220282569349	459.442	334.31	0.00651985	0.00490855	0.104553	0.369304	0.24277	1.32826	0.409541
3427					459.44	335.313	0.000754114	0.000484219	0.438294	0.350155	0.238814	1.55738	0.639123
3428			Pederin	-23.7420560791829	459.173	504.305	0.0110837	0.0190776	1.47038	0.149231	0.23825	0.580978	-0.783444
3429					459.171	483.326	0.0190218	0.0327168	1.45296	0.156967	0.238256	0.581408	-0.782378
3430					459.171	678.477	0.019574	0.0181373	0.6377	0.701441	0.358173	1.07921	0.109976
3431					459.171	679.48	0.00698429	0.00620635	0.722683	0.568158	0.31275	1.12535	0.170369
3432					459.169	484.329	0.00286972	0.00507692	1.38816	0.175948	0.23827	0.56525	-0.82304
3433			LysoPE(0:0/22:6(4Z,7Z,10Z,13Z,16Z,19Z))	-11.5461012081232	459.164	526.287	0.00296326	0.00534894	1.55123	0.142557	0.238244	0.55399	-0.852069
3434			Neuromedin N (1-4)	11.9378589251585	459.163	505.308	0.00248543	0.00445855	1.43075	0.166207	0.238263	0.557452	-0.843081
3435					459.035	680.483	0.0011452	0.00110112	0.559633	0.898967	0.416978	1.04003	0.0566204
3436			Desmosine	-9.52463854160052	458.932	527.29	0.000479888	0.00101842	1.40757	0.204849	0.238285	0.47121	-1.08556
3437			Montanol	-9.22865803636681	458.906	353.265	0.000800606	0.00120765	1.09604	0.0114138	0.236694	0.662945	-0.593039
3438			Hydnocarpic acid	-1.94679886400083	458.639	253.216	0.00185413	0.00170061	0.714243	0.437216	0.264609	1.09028	0.124694
3440					458.622	278.247	0.00922708	0.0108843	0.146508	0.642524	0.33831	0.847745	-0.238298
3441			4-Methyl-4-aza-5-pregnene-3,20-dione	7.6553105603142	458.397	330.245	0.0044696	0.00825018	1.47079	0.371018	0.243254	0.541758	-0.884278
3445			Spicamycin	22.4001223075331	458.098	622.406	0.00520196	0.0115612	1.5231	0.176606	0.23827	0.449949	-1.15217
3446					458.077	623.41	0.00129343	0.00322508	1.45543	0.218744	0.238291	0.401053	-1.31813
3447					457.954	288.769	0.000633679	0.000665898	0.403509	0.822755	0.395613	0.951616	-0.0715487
3448			PS(15:0/16:0)	8.7984662510342	457.837	722.503	0.0177935	0.0162704	0.731624	0.621353	0.331174	1.09362	0.129106
3449			PG(16:0/16:0)	-14.451292159697	457.836	723.507	0.00642317	0.0062454	0.567366	0.884152	0.412944	1.02846	0.0404916
3450			beta-Sitosterol	-12.3148406003512	457.836	415.388	0.00583859	0.00351014	0.329941	0.296653	0.238314	1.66335	0.734093
3452			B-Norcholest-4-en-3-one	9.05613360852784	457.824	371.334	0.00309227	0.00141731	0.0559144	0.125449	0.238225	2.18179	1.12551
3453					457.306	674.437	0.00243303	0.00759016	1.63362	0.0542213	0.238023	0.320551	-1.64137
3456					457.16	350.326	0.00024498	0.000125868	0.557274	0.242015	0.2383	1.94633	0.960754
3457			N-Acetyl-leu-leu-leu-leu-tyr-amide	-5.07045360948067	457.034	675.441	0.000564153	0.00210869	1.50565	0.0749458	0.238121	0.267537	-1.90219
3458				-1.91867166642536	457.002	265.252	0.000973613	0.000895122	0.543934	0.841567	0.401031	1.08769	0.121264
3459			alpha-Sinensal	-1.83024846563214	456.772	219.174	0.00593189	0.00716733	0.646451	0.183423	0.238274	0.827629	-0.272944
3460					456.754	302.767	0.00482417	0.00559792	0.770992	0.171317	0.238267	0.861779	-0.21461
3461			Pregn-21-al	0.0291139114511989	456.725	303.268	0.00140757	0.00198731	1.33997	0.00385319	0.233454	0.708278	-0.497612
3462			PC(15:0/20:5(5Z,8Z,11Z,14Z,17Z))	-11.4702104346938	456.635	766.529	0.0147991	0.0140277	0.669916	0.720811	0.364459	1.05499	0.0772315
3463			(9Z)-Octadecenoic acid	-2.1257305871017	456.525	283.263	0.00509423	0.00457571	0.392635	0.470373	0.276959	1.11332	0.154866
3464					456.509	767.533	0.00610578	0.00582426	0.578646	0.787509	0.385193	1.04834	0.0681003
3466					456.504	355.412	0.000899133	0.00138818	1.25745	0.011697	0.236734	0.647706	-0.626589
3467					456.5	354.409	0.00710127	0.00915278	1.19814	0.0169722	0.237243	0.77586	-0.366132
3468			Linoleoyl ethanolamide	-2.35521615405317	456.232	324.289	0.014102	0.0130396	0.121488	0.674599	0.349254	1.08148	0.113
3469					455.942	325.292	0.00111801	0.000744641	0.938332	0.209525	0.238287	1.50141	0.586322
3471					455.696	548.348	0.00198533	0.00188787	0.777967	0.896038	0.416185	1.05163	0.0726259
3472			Arachidyl carnitine	-2.61573703582641	455.695	456.404	0.00135335	0.00435106	1.01295	0.238265	0.238298	0.311039	-1.68483
3473			Trilobolide	22.0997172791415	455.685	523.265	0.00390266	0.00411628	1.14892	0.883676	0.412813	0.948104	-0.0768834
3474					455.679	465.404	0.00195169	0.00155891	0.44883	0.439618	0.265506	1.25196	0.324186
3475			alpha-Zearalenol	-12.2946979408599	455.665	321.166	0.00230167	0.00106956	0.749631	0.418984	0.257928	2.15198	1.10567
3476			Gentamicin X2	14.0132227758015	455.56	483.273	0.000976395	0.00109356	0.965741	0.792815	0.386785	0.892858	-0.163497
3477			N-Nitrosomethylvinylamine	-1.19351989586446	455.459	87.0552	0.0336136	0.0466071	0.708751	0.0592214	0.238053	0.721213	-0.471503
3478					455.456	501.283	0.00335391	0.00347796	1.00796	0.917983	0.422076	0.964332	-0.0523987
3479					455.437	546.341	0.0356468	0.0339792	1.09903	0.887511	0.413863	1.04908	0.0691183
3480			Fexofedine	-15.7266911888632	455.436	502.287	0.00104071	0.0012052	0.876671	0.634216	0.335499	0.863519	-0.2117
3482			3-O-alpha-Mycarosylerythronolide B	-6.06014125987027	455.435	547.344	0.0113056	0.0113672	1.11801	0.987711	0.440028	0.994582	-0.00783815
3484					455.425	810.555	0.00658755	0.00648789	0.486201	0.939588	0.42776	1.01536	0.0219929
3485					455.407	811.559	0.00304658	0.00267197	0.795544	0.514319	0.293374	1.1402	0.189287
3487					455.151	580.396	0.00156756	0.00230211	0.933311	0.321027	0.238319	0.680921	-0.554441
3488			PA(14:0/20:5(5Z,8Z,11Z,14Z,17Z))	3.4114812581715	454.337	667.436	0.00355728	0.00565996	1.47996	0.0976257	0.238181	0.6285	-0.670016
3489			Lolitrem E	-9.64543175243005	454.334	688.414	0.00142596	0.00249728	1.41753	0.0895271	0.238163	0.571004	-0.808428
[truncated: 8,504 more rows]

## Sheet: NEG-after pre-processing
id	MS2 name	MS2 score	MS1 name	MS1 ppm	rt	mz	MEAN severe_COPD	MEAN non-severe_COPD	VIP	P-VALUE	Q-VALUE	FOLD CHANGE	LOG_FOLDCHANGE
1	(+)-12-methyl myristic acid	0.999269769230769			470.315	241.217	0.455452	0.533015	0.652669	0.259031	0.327597	0.854482	-0.226878
2	L-Lactic acid	0.999257307692308			31.5343	89.0245	3.38597	1.60962	0.396109	0.491627	0.391961	2.10358	1.07285
3	Isobutyric acid	0.998900846153846			645.6	87.0452	0.536044	0.515064	0.860197	0.419958	0.361213	1.04073	0.0575974
4	Uric acid	0.997756846153846			36.3625	167.021	0.721646	0.835265	1.6365	0.823852	0.516747	0.863972	-0.210943
5	Myristic acid	0.997656923076923			442.382	227.202	10.4415	10.6848	0.141256	0.577815	0.428561	0.977226	-0.033236
6	Stearic acid	0.997590384615384			556.762	283.264	5.13909	4.87485	0.505697	0.735474	0.488387	1.05421	0.0761567
7	Lauric acid	0.997521846153846			378.906	199.17	3.36469	3.72697	0.300255	0.418848	0.360719	0.902795	-0.14753
8	Palmitic acid	0.997243153846154			502.838	255.233	115.829	114.547	0.321488	0.917087	0.543446	1.01119	0.0160593
9	Glycolic acid	0.996844615384615			2.28005	75.0088	0.23363	0.237774	0.179349	0.772737	0.50074	0.982573	-0.0253634
10	17-Octadecynoic Acid	0.996157692307692			498.802	279.233	0.610224	0.446723	1.10505	0.260872	0.327741	1.366	0.449958
11	2-Methylbutyric acid	0.993975769230769			645.7	101.061	2.65657	2.52864	0.819452	0.362482	0.337892	1.05059	0.0712015
12	(R)-Equol	0.991486769230769			181.103	241.085	0.385499	0.880427	1.24065	0.0607112	0.272411	0.437854	-1.19148
13	Tridecanoic acid	0.989504307692308			410.421	213.186	0.414377	0.36907	0.555082	0.358327	0.336389	1.12276	0.167052
15	17-phenyl-trinor-PGE2	0.986553			264.954	385.2	0.46399	1.06922	0.967809	0.0545751	0.265852	0.43395	-1.2044
16	delta2-trans-Hexadecenoic Acid	0.984760923076923			465.207	253.217	1.93767	2.15396	1.1151	0.812752	0.513359	0.899586	-0.152667
18	Malic acid	0.979659307692308			27.7306	133.014	0.555435	0.546282	0.993574	0.982163	0.560399	1.01676	0.0239721
19	y-Linolenic acid	0.979030230769231			444.785	277.217	0.714419	0.439465	0.921834	0.604317	0.439577	1.62566	0.701021
20	D-Myoinositol 4-phosphate	0.973809846153846			27.6974	259.022	0.0794172	0.24176	1.20775	0.335876	0.332312	0.328496	-1.60605
21	L-Norleucine	0.971939692307692			57.7002	130.088	1.29124	0.835347	0.866444	0.615025	0.443909	1.54576	0.628313
22	Nonanoic acid	0.970904461538462			287.265	157.124	0.736852	0.863598	0.90555	0.118444	0.305136	0.853235	-0.228984
23	Methanesulfonate	0.968953846153846			508.096	94.9809	0.849958	1.00014	1.19814	0.330043	0.332028	0.84984	-0.234738
24	Arachidonic acid	0.964165230769231			470.33	303.233	2.52302	4.58507	1.30992	0.333965	0.33222	0.550268	-0.861794
25	9Z,12Z-Linoleic acid	0.964045307692308			478.12	279.233	10.3539	9.81678	1.0505	0.917417	0.543536	1.05472	0.0768594
26	Pyrophosphate	0.963276			28.0757	176.936	3.47819	7.76265	1.40326	0.0117011	0.157789	0.448067	-1.15821
27	1-(9Z,12Z-Octadecadienoyl)-2-hydroxy-sn-glycero-3-phosphoethanolamine	0.959365461538461			392.62	476.278	0.246618	0.538257	1.3038	0.149888	0.313442	0.45818	-1.12601
28	3-methyl pyruvic acid	0.956193692307692			35.0273	101.024	0.290307	0.241442	0.381066	0.800284	0.509496	1.20239	0.265907
29	Confertifoline	0.953265769230769			429.969	233.155	0.177738	0.163173	0.348792	0.410223	0.356838	1.08926	0.123346
32	Capric acid	0.940659076923077			318.15	171.139	0.445849	0.48584	1.16869	0.0505309	0.260953	0.917688	-0.123924
34	(4Z,7Z,10Z,13Z,16Z,19Z)-4,7,10,13,1 6,19-Docosahexaenoic acid	0.933891230769231			457.146	327.233	0.784655	0.646739	1.03217	0.798814	0.509037	1.21325	0.278876
35	Arachidonic acid ethyl ester	0.932389153846154			494.915	331.267	0.105817	0.103887	0.306452	0.885946	0.534863	1.01858	0.0265631
36	Phosphoric acid	0.927418076923077			704.311	96.9697	0.0782384	0.0818462	0.139387	0.896729	0.537871	0.95592	-0.0650382
37	Phenylalanine	0.926628769230769			139.845	164.072	0.61994	0.441565	1.22697	0.676051	0.467369	1.40396	0.489504
38	13-HpOTrE(r)	0.925131076923077			442.383	309.205	0.148499	0.159095	0.708144	0.215461	0.32354	0.933403	-0.0994274
40	Dehydroabietic acid	0.920079846153846			430.296	299.202	0.101283	0.0795797	0.0594641	0.531013	0.408439	1.27272	0.347915
43	Isokobusone	0.905160230769231			278.908	221.155	0.188023	0.205037	0.410663	0.335624	0.3323	0.917022	-0.124972
44	Acamprosate	0.890556			144.065	180.034	0.184063	1.44621	1.14248	0.0812799	0.288473	0.127272	-2.97401
45	DL-2-hydroxy stearic acid	0.878616			417.397	299.259	0.127484	0.130036	0.025929	0.776156	0.501844	0.980376	-0.0285926
46	Albuterol	0.861420153846154			165.817	238.145	0.0772741	0.055857	0.209734	0.762647	0.497455	1.38343	0.468247
48	Phosphatidylethanolamine lyso 16:0	0.842200538461538			413.909	452.278	0.220973	0.19242	1.3611	0.842353	0.522291	1.14839	0.199617
49	PG(16:0/0:0)[U]	0.831348692307692			383.141	483.273	0.0823372	0.288801	1.22712	0.082649	0.289307	0.2851	-1.81046
50	Cellotetraose	0.830251			36.37	665.216	0.0829978	0.469928	1.11704	0.375787	0.342565	0.176618	-2.50129
53	Maltotriose	0.815839692307692			36.0682	503.162	0.106662	0.539576	1.18798	0.361032	0.33737	0.197678	-2.33878
54	Phosphatidylethanolamine lyso 20:4	0.812512153846154			394.773	500.278	0.514032	0.638144	1.01143	0.497785	0.394587	0.805511	-0.312023
55	cis-9,10-Epoxystearic acid	0.798985769230769			416.853	297.243	0.119377	0.124964	0.272735	0.492671	0.392409	0.955293	-0.0659849
56	PE(18:1(9Z)/0:0)	0.791709769230769			418.772	478.294	0.46908	0.841007	1.32584	0.136026	0.310201	0.557759	-0.842285
57	Oleic acid	0.767078307692308			515.187	281.248	5.55238	4.87229	0.470682	0.687778	0.471653	1.13958	0.188508
60	Glutathione	0.748736076923077			35.2868	306.077	0.0952194	0.558485	0.811562	0.340502	0.332531	0.170496	-2.55219
61	L-a-Lysophosphatidylserine	0.736827846153846			400.389	524.299	0.282778	0.305645	1.06496	0.870169	0.53039	0.925184	-0.112188
62	3-hydroxy-tetradecanoic acid	0.723808076923077			323.829	243.196	0.0261608	0.0249309	0.60855	0.722695	0.484008	1.04933	0.0694713
63	3-METHYGLUTARIC ACID	0.723196846153846			592.303	145.052	5.57103	3.27008	1.30641	0.0718442	0.282027	1.70364	0.768617
65	Phosphatidylglyceride 20:4-22:6	0.716086538461538			491.858	841.506	0.0320468	0.0393638	0.842749	0.631226	0.450336	0.814118	-0.29669
66	Gly Leu Phe	0.714450846153846			215.004	334.177	0.0093678	0.195087	1.10016	0.30352	0.330602	0.0480187	-4.38026
67	Phosphatidylcholine 14:0-18:2	0.696784692307692			493.98	788.548	0.474007	0.517496	0.345749	0.702278	0.476854	0.915962	-0.12664
68	Dihomo-alpha-linolenic acid (20:3(n-3))	0.695866846153846			495.589	305.249	0.506391	0.689785	1.31803	0.505041	0.397642	0.734129	-0.445894
72	3-hydroxy-hexadecanoic acid	0.673737769230769			375.308	271.228	0.158518	0.193287	0.762211	0.0395276	0.244059	0.820119	-0.286095
74	GLYCERALDEHYDE	0.650835692307692			645.023	89.0245	0.158463	0.140147	0.0178369	0.45797	0.377396	1.13069	0.17721
75	Phosphatidylcholine lyso 18:1	0.631225153846154			428.331	580.362	0.52996	0.272332	1.15141	0.56174	0.421666	1.94601	0.96052
76	Phosphatidylethanolamine alkenyl 18:1-22:5	0.619630307692308			509.634	774.54	0.199572	0.646697	1.15511	0.10269	0.299334	0.308602	-1.69618
77	Dichlorprop	0.617599923076923			2.54466	232.975	2.60229	2.60823	0.301091	0.927282	0.546188	0.99772	-0.00329317
78	Phosphatidylglyceride 16:0-18:2	0.616330307692308			507.642	745.504	0.47748	1.59482	1.36685	0.106042	0.300693	0.299394	-1.73988
79	Arachidonyl dopamine	0.613141076923077			424.607	438.299	0.0238297	0.0386417	1.62244	0.307368	0.330824	0.616684	-0.697396
80	Ile Gln Lys Glu	0.605108846153846			173.458	515.283	0.00836001	0.162349	1.06078	0.246086	0.326532	0.0514941	-4.27945
82	7Z, 10Z, 13Z, 16Z, 19Z-docosapentaenoic acid	0.597264769230769			483.549	329.249	0.316193	0.402763	1.27616	0.675055	0.467002	0.785058	-0.349129
83	Phosphatidylglyceride 18:1-18:1	0.576780230769231			509.562	773.536	0.404441	1.53702	1.45933	0.0643848	0.275874	0.263133	-1.92614
85	12-OPDA	0.533937692307692			459.033	291.197	0.0785818	0.0719831	0.212814	0.42454	0.363238	1.09167	0.126537
86	Phosphatidylglyceride 18:1-20:4	0.533438076923077			505.128	795.521	0.104872	0.482549	1.3163	0.112613	0.303153	0.21733	-2.20204
87	Melibiose	0.52006			34.5271	377.086	0.281389	1.17611	1.34541	0.313312	0.331155	0.239254	-2.06338
88	Leu Glu Phe Glu	0.513585230769231			158.669	535.241	0.00421081	0.202261	1.13109	0.305515	0.330718	0.0208187	-5.58597
92	Heptadecanoic acid	0.466969153846154			531.605	269.248	0.206403	0.209706	0.257384	0.896755	0.537879	0.984249	-0.0229044
93	Phosphatidylglyceride 18:1-18:2	0.46484			503.653	771.521	0.457974	1.30478	1.23389	0.165475	0.3165	0.350997	-1.51047
94	Leu Lys Val Glu	0.455698538461538			157.031	486.293	0.0102481	0.273654	1.00543	0.302602	0.330549	0.037449	-4.73893
95	Phosphatidylglyceride 18:1-22:6	0.449866076923077			499.623	819.521	0.159524	0.546603	1.28468	0.159755	0.31544	0.291847	-1.77672
101	PS(18:1(9Z)/0:0)	0.381197615384615			376.713	522.283	0.0299161	0.0489389	1.09596	0.165918	0.316579	0.611295	-0.71006
104			2-Hydroxycyclohexan-1-one	1.24754434412474	719.556	113.061	0.0174845	0.0150123	1.02254	0.0429462	0.249975	1.16467	0.219926
105			alpha-D-Ribose 1,2-cyclic phosphate 5-phosphate	11.7788088429015	719.422	290.971	0.0309224	0.03098	0.0616747	0.967925	0.556798	0.99814	-0.00268529
106					718.756	359.015	0.0402639	0.0412758	0.0745758	0.78051	0.503242	0.975484	-0.0358093
109			Menadiol disulfate	22.2557405581701	718.754	332.982	0.042023	0.0407002	0.189696	0.719807	0.483008	1.0325	0.0461447
111					718.75	344.946	0.0216958	0.017899	0.543258	0.626962	0.448659	1.21212	0.277537
114			1,2,3-Trihydroxybenzene	1.27820844276459	718.351	125.025	0.0211409	0.0233562	0.452585	0.644829	0.455619	0.90515	-0.143771
115			Chlorpyrifos	2.85831272952906	718.35	347.92	0.0286725	0.0321906	0.228114	0.412651	0.357939	0.890711	-0.16697
116					717.949	380.941	0.0348509	0.0501152	0.782984	0.0410542	0.246787	0.695416	-0.524051
118					717.415	218.999	0.0259608	0.0377891	0.389482	0.208187	0.322709	0.686993	-0.541633
123					717.147	150.948	0.0104435	0.0264222	0.871097	0.0351695	0.235387	0.395255	-1.33915
129					716.612	377.967	0.0437118	0.0412139	0.0050991	0.777167	0.502169	1.06061	0.0848896
130					716.347	129.928	0.0114484	0.0115354	0.0284299	0.944371	0.550711	0.99245	-0.0109344
138			Glutarate	0.282686866332589	714.795	131.035	0.0494415	0.0320885	1.09163	0.0485056	0.258272	1.54078	0.623665
143					713.318	127.931	0.0234737	0.0183359	1.26547	0.1464	0.312679	1.28021	0.356378
147			Benzoate	1.17676052636981	712.145	121.03	0.0970755	0.150765	0.629449	0.134271	0.309748	0.643885	-0.635125
148			Ethyl isovalerate	1.43824667909233	711.975	129.092	0.0364903	0.043691	0.963791	0.447135	0.372923	0.835191	-0.259822
153					711.136	209.949	0.0400894	0.0350057	0.69019	0.530611	0.408273	1.14522	0.195631
154					710.686	271.934	0.0298645	0.034228	0.256174	0.355351	0.3353	0.872515	-0.196749
164			Hippurate	1.08665641124584	708.452	178.051	0.0731384	0.063593	0.512007	0.205604	0.322402	1.1501	0.201762
165			Undecanoic acid	0.750562456380632	708.418	185.155	0.0128496	0.0103389	0.488136	0.263843	0.327968	1.24284	0.313641
174			4-Chlorophenol	1.44436463538744	707.077	126.996	0.034303	0.0396729	0.0207759	0.540947	0.412503	0.864646	-0.209819
182			Avocadene 1-acetate	0.326703755629351	705.69	327.254	0.0480022	0.0555542	0.399675	0.432341	0.366638	0.864061	-0.210794
184			Brunfelsamidine	1.01937022302352	705.425	108.057	0.0162414	0.0158447	0.886305	0.415789	0.359352	1.02504	0.0356749
185			Sulfate	0.607446804731695	705.423	96.9602	0.146119	0.204134	0.815553	0.0301828	0.223487	0.715799	-0.482374
186					704.849	256.236	0.0160514	0.0161422	0.46055	0.979012	0.559607	0.994375	-0.00813831
187			(-)-11-Hydroxy-9,15,16-trioxooctadecanoic acid	0.292899279544434	704.578	341.197	0.0194007	0.0232482	0.97618	0.192198	0.320682	0.834504	-0.261009
191			Nonoic acid	0.509836685872887	703.375	157.124	0.12727	0.128537	0.250417	0.958515	0.554386	0.990146	-0.0142872
197			Oxamate	0.810874561976949	701.5	88.0041	0.0245628	0.022125	0.0196995	0.496078	0.393862	1.11018	0.150798
206			Xylitol	-0.0998761280647596	698.343	151.061	0.016472	0.0156511	0.635371	0.516684	0.402459	1.05245	0.0737537
210			1,2,3-Trihydroxybenzene	1.36392431427641	697.266	125.025	0.0252461	0.0223132	0.476634	0.56889	0.424753	1.13144	0.178165
211			2,4,5-Trichlorophenoxyacetic acid	12.2095144339269	696.928	252.926	0.0424268	0.0324164	0.573015	0.295499	0.330124	1.30881	0.388251
214			trans-4-Hydroxycyclohexanecarboxylate	0.978210289583585	695.58	143.071	0.0482826	0.0435508	0.38402	0.620971	0.446285	1.10865	0.148806
215					695.28	129.928	0.0127948	0.011322	0.102926	0.442397	0.370933	1.13008	0.176429
217					694.948	132.982	0.0613029	0.0756556	0.247407	0.472651	0.383676	0.810289	-0.303492
219			Methylselenopyruvate	4.30787376292998	694.766	180.942	0.0424844	0.0526236	0.60365	0.350099	0.333918	0.807325	-0.308779
224			Cycloheptanecarboxylic acid	0.93036532876009	694.236	141.092	0.0125142	0.0157464	1.0538	0.233255	0.325367	0.794733	-0.331458
225			Decanoic acid	1.27015013397638	694.061	171.139	0.0371622	0.0351503	0.0158296	0.777544	0.502291	1.05724	0.0802984
227			3-Methyl-2-oxobutanoic acid	1.66933118640253	693.437	115.04	0.113803	0.12296	0.162873	0.630522	0.45006	0.925525	-0.111656
237			4-Hydroxyphenylacetate	0.879637500986252	692.235	151.04	0.0142263	0.0124546	0.414404	0.53703	0.410909	1.14225	0.191877
242			10-Oxodecanoate	0.465775460378452	689.738	185.118	0.0186028	0.0137854	1.16036	0.220462	0.324081	1.34946	0.432381
245			Hippurate	1.12524088265465	687.144	178.051	0.0625118	0.0719111	0.803051	0.329425	0.331997	0.869293	-0.202085
247			L-Aspartate 4-semialdehyde	1.24225366669463	686.528	116.035	0.0322	0.0556945	0.695165	0.243269	0.326286	0.578153	-0.790477
249			CAI-1	0.17521462165855	685.501	213.186	0.0247356	0.0155813	0.848408	0.0687153	0.279576	1.58752	0.666774
251			Xylitol	-0.153627029781076	685.232	151.061	0.0193576	0.0182147	0.132882	0.63634	0.452334	1.06274	0.0877951
256			Ethyl isovalerate	1.43746765938249	684.697	129.092	0.0543473	0.049694	0.380335	0.654272	0.459227	1.09364	0.129137
257					683.377	274.908	0.0293845	0.0245226	0.415738	0.44855	0.373513	1.19826	0.260945
259			2-Hydroxymucote semialdehyde	-15.0121657984947	683.352	141.017	0.728181	0.838067	0.412926	0.2886	0.329692	0.868882	-0.202767
268					680.436	146.966	1.8446	2.40146	0.708663	0.452332	0.375082	0.768114	-0.380608
269			4-Hydroxybenzoate	1.17508136911783	680.345	137.025	0.0394585	0.042044	0.400015	0.7385	0.489413	0.938504	-0.0915658
271					679.045	142.02	0.0272403	0.0247668	0.913992	0.653844	0.459065	1.09987	0.137332
273			Nonoic acid	0.625756168846441	678.719	157.124	0.17442	0.16226	0.571969	0.329727	0.332012	1.07494	0.104257
277			2-Hydroxy-1,4-benzoquinone	1.92376228062716	678.063	123.009	0.024809	0.0215019	0.230482	0.602962	0.439024	1.1538	0.206397
278			Molybdate	1.365736357448	677.716	162.894	0.0209735	0.0224588	0.291355	0.627463	0.448856	0.933866	-0.0987131
281			Propanoate	-0.151355257072174	676.865	73.0295	0.0157991	0.0156975	0.0261189	0.970722	0.55751	1.00647	0.00930609
286			1,2,3-Trihydroxybenzene	1.30143759069501	676.286	125.025	0.0630403	0.0397475	0.561418	0.285091	0.329465	1.58602	0.66541
289					674.779	129.928	0.0138975	0.0146553	0.146721	0.661975	0.462135	0.948295	-0.0765916
290					674.366	127.931	0.027167	0.0278537	0.34103	0.893786	0.537054	0.975346	-0.0360139
291			Diacetyl	0.471511910075028	673.801	85.0296	0.0340503	0.0412895	0.520836	0.0727083	0.282673	0.824672	-0.278108
293			9-Oxononoic acid	1.32057872906939	673.518	171.103	0.0292643	0.046786	0.684401	0.204502	0.322268	0.625494	-0.676932
301					670.495	271.934	0.0238846	0.0245306	0.204655	0.869481	0.530193	0.973664	-0.038504
302					670.254	105.046	0.0348687	0.0342671	0.117809	0.90212	0.539361	1.01756	0.0251071
313					667.889	301.981	0.0350644	0.0312982	1.02904	0.127372	0.307862	1.12033	0.163925
314					667.821	177.967	0.0494319	0.0506576	0.0290596	0.618349	0.445239	0.975804	-0.0353364
315			3,5-Dichloro-2-methylmucote	-22.3252182066299	667.544	222.952	0.0715768	0.0806437	0.636981	0.452307	0.375072	0.887569	-0.172068
316			4-Methyl-2-oxopentanoate	1.57321683355632	667.5	129.056	0.0823739	0.0910297	0.648728	0.289237	0.329733	0.904912	-0.14415
317					667.466	156.895	0.0146066	0.0133525	0.205411	0.61501	0.443903	1.09392	0.129513
318					667.323	195.933	0.0275664	0.0284313	0.548597	0.720584	0.483278	0.969581	-0.0445667
320					667.08	132.982	0.0372258	0.0447163	0.741023	0.425365	0.363601	0.83249	-0.264496
323			Brunfelsamidine	1.06291639773386	666.756	108.057	0.0435351	0.0438185	0.0157272	0.902917	0.53958	0.993533	-0.00935986
326			8-Hydroxy-2-chlorodibenzofuran	-14.6294289710954	666.687	217.003	1.04137	1.15906	0.671457	0.0772518	0.285879	0.89846	-0.154474
331					664.519	171.911	0.038508	0.0389153	0.0781912	0.918659	0.543871	0.989534	-0.0151793
333			Ethyl isovalerate	1.40880757328867	662.388	129.092	0.0722033	0.0830107	0.722513	0.317757	0.331395	0.869807	-0.201233
334			Nonoic acid	0.523510678387938	662.112	157.124	0.1797	0.180927	0.145752	0.949368	0.552016	0.993218	-0.009817
341					659.818	343.921	0.0640224	0.0586776	1.21868	0.0867961	0.291699	1.09109	0.125768
344					659.633	351.902	0.0159635	0.0167423	0.0716492	0.652612	0.458596	0.953483	-0.0687214
345					659.578	270.939	0.0183856	0.0178772	0.742679	0.837458	0.520837	1.02844	0.0404531
347					659.408	181.938	0.748904	0.826856	0.258396	0.250906	0.326941	0.905725	-0.142855
348					659.391	266.925	0.0317214	0.0426421	1.395	0.041796	0.248062	0.743898	-0.426823
350					659.157	416.848	0.0145404	0.0137723	0.459557	0.524611	0.405782	1.05577	0.0783019
351					659.09	216.909	0.147056	0.150074	0.105494	0.671402	0.465652	0.979886	-0.0293146
352			Bis(2-methyl-3-furanyl)tetrasulfide	1.49252185595947	659.021	288.95	0.0680502	0.0703466	0.23323	0.40457	0.354252	0.967356	-0.0478815
355					658.56	336.868	0.024078	0.0306082	1.32096	0.00468257	0.156058	0.78665	-0.346206
356					658.541	183.934	0.0198902	0.0209162	0.435419	0.590575	0.433919	0.950946	-0.0725642
359					658.305	331.871	0.0295565	0.026278	0.409756	0.292816	0.329958	1.12476	0.169619
360					658.274	189.94	0.043954	0.0376023	0.929665	0.157024	0.31491	1.16892	0.225176
361			Sulfate	0.672728677118842	658.27	96.9602	0.794359	0.741865	0.314928	0.58627	0.432123	1.07076	0.098635
364					657.99	117.955	0.102414	0.141046	0.544618	0.566802	0.423855	0.726104	-0.461752
365					657.979	336.878	0.0223185	0.0243892	0.018684	0.515577	0.402006	0.915098	-0.128002
368			4-Chlorophenol	1.53951499528161	657.805	126.996	0.057462	0.0546784	0.333988	0.894866	0.537354	1.05091	0.0716357
369					657.786	258.943	0.114942	0.104401	0.728554	0.177244	0.318483	1.10097	0.138781
371					657.707	365.903	0.0850826	0.078853	0.796471	0.265503	0.328093	1.079	0.1097
373					657.542	400.873	0.0458357	0.0365908	1.68913	0.00396307	0.155758	1.25266	0.32499
374					657.519	196.895	0.0143093	0.0170856	1.06133	0.0674615	0.278543	0.837504	-0.255833
375					657.493	186.965	0.0205014	0.0246854	0.60772	0.149853	0.313435	0.830507	-0.267935
376					657.455	293.915	0.0910173	0.0670591	1.5792	0.00249911	0.154623	1.35727	0.440709
379					657.075	413.884	0.0164402	0.0194038	0.786861	0.0788211	0.286915	0.847266	-0.239114
380					657.073	134.916	0.0522564	0.0437581	0.471513	0.456842	0.376935	1.19421	0.256059
381					657.054	181.947	0.357198	0.399473	1.13227	0.200832	0.321814	0.894171	-0.161377
382			Dacthal	-23.2139119799203	656.933	328.887	0.0660974	0.0815105	1.36401	0.0210682	0.194718	0.810906	-0.302393
383			Indole-5,6-quinone	1.05150301287501	656.701	146.025	0.138702	0.119514	0.44943	0.443928	0.371578	1.16055	0.214803
384					656.694	174.989	0.126141	0.126962	0.208401	0.862294	0.528125	0.993539	-0.00935162
385			6-Oxo-2-hydroxy-7-(4'-chlorophenyl)-3,8,8-trichloroocta-2E,4E,7E-trienoate	-21.4840745298573	656.682	378.902	0.0508805	0.0561699	0.860192	0.221751	0.324217	0.905832	-0.142685
386					656.656	210.972	0.0460969	0.0472615	0.217333	0.800953	0.509705	0.975359	-0.0359949
387					656.656	323.878	0.0378891	0.0354366	0.687557	0.658606	0.460867	1.06921	0.0965412
388			Cryolite	16.304804500072	656.653	208.937	0.281701	0.263217	0.934039	0.246587	0.326575	1.07023	0.0979152
389					656.626	328.906	0.0334769	0.0475603	1.5577	0.0103081	0.157506	0.703883	-0.506592
391					656.454	296.899	0.0257246	0.0224515	0.726123	0.277573	0.32896	1.14578	0.196335
392			5-Aminolevulite	1.58252214667289	656.444	130.051	0.0341506	0.0186107	1.03387	0.118431	0.305131	1.835	0.875779
393			1,2,3-Trihydroxybenzene	1.27363473630186	656.424	125.025	0.037794	0.0285927	0.297786	0.414869	0.358939	1.32181	0.40251
394					656.415	216.924	0.043018	0.0441977	0.256956	0.925936	0.545828	0.97331	-0.0390283
395			Profenofos	-20.2758875619415	656.376	370.92	0.059521	0.0534131	0.539019	0.207037	0.322573	1.11435	0.156203
397					656.121	435.856	0.0174316	0.0185703	0.362137	0.600132	0.437866	0.938681	-0.0912929
398					656.112	400.885	0.0224351	0.0264891	0.954907	0.159516	0.315395	0.846956	-0.239642
399					655.873	154.928	0.0586612	0.0755075	1.658	0.00647273	0.156518	0.776892	-0.364213
400					655.816	405.903	0.03612	0.0404148	1.3604	0.0479336	0.257484	0.893732	-0.162086
401					655.812	320.924	0.0675319	0.074306	0.765951	0.218796	0.323903	0.908835	-0.13791
402					655.767	293.924	0.139932	0.150596	0.556232	0.160235	0.315532	0.929186	-0.105961
403					655.652	309.856	0.0118465	0.0123735	0.336734	0.738168	0.4893	0.957416	-0.0627825
405					655.569	174.969	0.021949	0.0232155	0.241676	0.585458	0.431783	0.945446	-0.0809328
406					655.434	288.907	0.0329475	0.0289039	0.253034	0.629367	0.449606	1.1399	0.188903
407					655.385	231.924	0.0242733	0.0181508	0.674637	0.154326	0.31437	1.33731	0.419339
408					655.385	312.856	0.0365108	0.0368482	0.11055	0.948615	0.55182	0.990842	-0.0132731
409					655.358	427.872	0.0303216	0.0271565	0.715092	0.425022	0.36345	1.11655	0.159052
411					655.255	201.969	0.0164838	0.0188193	0.694649	0.24575	0.326503	0.875897	-0.191167
413			Potassium acetate	-0.230674189927406	655.089	96.9697	0.820867	0.980878	1.55122	0.0278324	0.216954	0.83687	-0.256925
415					655.015	338.884	0.0361852	0.0354891	0.393947	0.864383	0.528728	1.01961	0.0280223
417					654.995	397.92	0.0358587	0.0306011	0.8026	0.151225	0.313727	1.17181	0.228738
419					654.994	263.95	0.0320747	0.040737	1.38732	0.0796921	0.287476	0.787362	-0.344902
423			2,3-Dimercaptopropane-1-sulfonic acid	13.1991004003358	654.792	186.959	0.0244691	0.0223859	0.689724	0.462284	0.379147	1.09306	0.128373
424					654.782	392.903	0.0699841	0.0614383	1.0947	0.0624044	0.274047	1.1391	0.187888
426					654.722	208.947	0.177413	0.212698	1.63162	0.0127711	0.159301	0.83411	-0.261691
427					654.71	285.943	0.0945723	0.087098	0.49422	0.298991	0.330335	1.08582	0.118778
428					654.608	203.929	0.060035	0.049776	0.75588	0.235591	0.325588	1.2061	0.270352
430			Cacodylate	24.2142957697445	654.474	136.962	0.0388097	0.0458337	1.27379	0.0736723	0.28338	0.846751	-0.239991
431					654.375	320.915	0.0755955	0.0684028	0.677309	0.458694	0.377691	1.10515	0.144246
435					654.221	238.901	0.0262523	0.0324369	1.22585	0.0632459	0.274834	0.809336	-0.30519
436					654.209	350.878	0.0304383	0.0342944	0.43994	0.400117	0.352191	0.88756	-0.172084
437			D-Ribose	-10.597958251927	654.19	149.044	0.0498673	0.0672995	0.698714	0.0834123	0.289762	0.740975	-0.432503
440					654.107	312.942	0.0542697	0.0424764	1.20591	0.0827773	0.289384	1.27764	0.353486
441					654.088	78.9591	0.112971	0.129779	1.3469	0.108626	0.301691	0.870488	-0.200104
442					654.034	118.952	0.069787	0.0832353	1.48808	0.0228396	0.200502	0.838431	-0.254236
443					653.913	315.906	0.0487032	0.0549291	1.45354	0.040572	0.245941	0.886656	-0.173554
446			Mercury(2+)	10.4035439763041	653.628	200.965	0.536505	0.538408	0.133232	0.967881	0.556787	0.996465	-0.00510873
447					653.582	266.905	0.0224588	0.028495	1.66032	0.00456554	0.156016	0.788167	-0.343426
449					653.484	323.899	0.0157798	0.0195922	0.16604	0.419583	0.361046	0.80541	-0.312205
450					653.432	365.884	0.0173297	0.0168465	0.701361	0.901893	0.539298	1.02868	0.0407987
451					653.413	427.885	0.0239445	0.0260781	0.374451	0.390322	0.347894	0.918184	-0.123144
453					653.331	148.944	0.027776	0.0253711	0.478384	0.548761	0.415976	1.09479	0.130651
455			Phosphoramide mustard	-0.555078913731904	653.22	218.986	0.0545576	0.0354674	0.913131	0.147228	0.312863	1.53825	0.621286
456					653.163	110.97	0.339076	0.312522	0.520566	0.257871	0.327506	1.08497	0.117654
461					653.043	129.928	0.054202	0.0461604	0.277187	0.407863	0.355763	1.17421	0.23169
462					652.984	230.929	0.0199086	0.0261168	1.67766	0.0100572	0.157446	0.76229	-0.391588
463					652.854	285.932	0.06133	0.0730285	1.3417	0.055434	0.266822	0.839809	-0.251866
465			CAI-1	0.352554267649069	652.75	213.186	0.0290117	0.0406885	1.20074	0.280906	0.329187	0.713019	-0.487987
467					652.596	337.889	0.0197406	0.0141276	0.909967	0.172352	0.317689	1.39731	0.482649
468					652.583	146.947	0.107816	0.101804	0.323562	0.501173	0.396019	1.05905	0.0827772
470					652.439	253.906	0.049564	0.0490037	0.0806959	0.88243	0.533873	1.01144	0.0164039
472			6-Oxo-2-hydroxy-7-(4'-chlorophenyl)-3,8,8,8-tetrachloroocta-2E,4E-dienoate	-6.58242741718088	652.38	414.884	0.0243768	0.0170467	1.89812	0.00129533	0.15184	1.43	0.516016
474			6-Hydroxyl-1,6-dihydropurine ribonucleoside	-3.75681140149101	652.351	269.088	0.019782	0.0210004	0.0298066	0.361445	0.337519	0.941978	-0.0862345
476					652.347	258.913	0.0208098	0.029496	1.32192	0.0239177	0.204397	0.70551	-0.503261
477					652.341	195.948	0.0314609	0.0302926	0.404763	0.75033	0.493384	1.03857	0.0545941
478					652.337	178.973	0.142595	0.177221	1.58914	0.0119484	0.157833	0.80462	-0.31362
480			Selenohomocystine	-23.2918500257771	652.06	362.928	0.0537761	0.0472425	1.16029	0.0694995	0.280207	1.1383	0.186879
481					651.947	367.936	0.0223609	0.0291662	1.60661	0.0216945	0.196832	0.766672	-0.383319
482					651.939	260.976	0.0610262	0.0786596	1.69985	0.00769789	0.15671	0.775827	-0.366193
483					651.809	340.916	0.00939765	0.0105166	0.706027	0.348027	0.333514	0.893598	-0.162303
484					651.541	312.932	0.0313687	0.0403263	1.77052	0.00391719	0.155735	0.777871	-0.362397
485					651.539	252.911	0.0280958	0.0355195	1.69272	0.00712315	0.156628	0.790998	-0.338254
487					651.523	185.963	0.0177967	0.0190939	0.64595	0.362095	0.337753	0.932062	-0.101503
488					651.408	394.935	0.00833736	0.0100924	1.5023	0.0275882	0.216236	0.826104	-0.275604
489					651.29	265.929	0.0191161	0.0196868	0.0900548	0.761684	0.497139	0.971011	-0.0424407
492					651.213	342.906	0.0313366	0.0336473	1.32436	0.0404012	0.245638	0.931327	-0.10264
493			Folpet	10.7539233367381	651.179	293.899	0.0249923	0.0279288	0.152073	0.830031	0.518613	0.894859	-0.160267
494					651.152	402.919	0.0101957	0.0105951	0.363555	0.599416	0.437572	0.962296	-0.055448
495					650.995	307.925	0.101758	0.0887821	1.20796	0.0664971	0.277728	1.14616	0.196802
496					650.97	198.963	0.0177626	0.0178991	0.019846	0.907333	0.540792	0.992375	-0.011043
497					650.953	375.927	0.00983403	0.0104764	0.741116	0.291212	0.329858	0.938683	-0.0912904
498					650.941	180.952	0.108075	0.0158477	0.948766	0.0871597	0.2919	6.81958	2.76968
499			Dixanthogen	-8.21442654536615	650.832	240.947	0.0258357	0.021906	0.433299	0.65676	0.46017	1.17939	0.238036
500					650.811	334.914	0.0181156	0.0246753	1.79319	0.00159346	0.152909	0.734161	-0.445831
501					650.798	307.914	0.0206869	0.0205692	0.0963815	0.904088	0.539902	1.00572	0.00823138
502			6-hydroxychlorzoxazone	17.9831818978446	650.787	183.984	0.0414874	0.0430458	0.712122	0.493881	0.392926	0.963798	-0.0531978
503					650.787	282.958	0.0757554	0.0975694	1.74588	0.0063836	0.156501	0.776426	-0.36508
505					650.671	441.884	0.0157021	0.0113382	2.10168	0.000695012	0.147092	1.38489	0.469768
506					650.555	260.903	0.017863	0.0173852	0.209193	0.900685	0.538965	1.02748	0.0391128
507					650.544	335.909	0.0378359	0.0362473	0.863177	0.388766	0.347332	1.04383	0.0618817
508					650.484	173.966	0.629175	0.184519	1.47563	0.0107065	0.157594	3.40981	1.76969
509					650.457	166.937	0.0233683	0.0220707	0.657911	0.405967	0.354895	1.05879	0.0824161
512					650.413	364.961	0.0235631	0.0331897	1.76887	0.00584403	0.156389	0.709954	-0.494202
513					650.412	305.922	0.0115004	0.0112711	0.109266	0.671485	0.465682	1.02034	0.0290511
514			Chlorbromuron	-13.9814518665721	650.41	290.95	0.0823958	0.0900354	1.59447	0.0179367	0.183463	0.915149	-0.127921
515					650.408	235.94	0.0394024	0.0357498	1.52332	0.0249717	0.20801	1.10217	0.14035
516			Sulfur mustard	0.245644511377479	650.395	156.965	0.0187776	0.0188122	0.0619371	0.983664	0.560775	0.998161	-0.00265615
517					650.32	334.933	0.0274576	0.0250602	1.62922	0.0145053	0.168432	1.09567	0.131808
518			Oxalate	1.12105212714536	650.312	88.9881	1.38947	1.37398	0.359471	0.785529	0.504845	1.01127	0.0161742
521					650.212	277.951	0.254758	0.249257	0.675537	0.358116	0.336312	1.02207	0.031493
522					650.152	329.907	0.0348183	0.0292808	1.15719	0.0712954	0.281609	1.18911	0.249888
523			Dodecanoic acid	0.893756953838303	650.123	199.171	0.0842641	0.0781555	0.178433	0.643946	0.455279	1.07816	0.108572
524					649.88	389.928	0.026211	0.0216802	0.969111	0.118252	0.305073	1.20898	0.273796
525					649.875	275.932	0.0122706	0.0111338	1.02304	0.357643	0.33614	1.10211	0.140262
526					649.874	292.922	0.015217	0.0128896	1.23289	0.0244168	0.206131	1.18057	0.239485
527					649.856	140.978	0.692118	0.0125038	0.130963	0.339117	0.332466	55.3525	5.79058
529			4-Mercapto-5-methyl-3(2H)-thiophenone	-20.9417185083187	649.738	144.976	0.0121905	0.0121653	0.292668	0.988428	0.561964	1.00208	0.00299384
530					649.66	201.906	0.0526309	0.049466	0.465765	0.522619	0.40495	1.06398	0.0894732
531					649.624	172.97	0.0165408	0.0146609	0.028068	0.512171	0.400604	1.12823	0.174059
532			2,4,5-Trichlorophenoxyacetic acid	22.8835969660165	649.623	252.929	0.0321134	0.0325507	0.605006	0.733012	0.487549	0.986566	-0.0195124
533					649.611	207.945	0.0250254	0.0224256	1.51885	0.0144821	0.168316	1.11593	0.158245
535					649.5	247.938	0.0124821	0.0109509	1.47808	0.0675086	0.278582	1.13982	0.188809
536			2,5-Dichloro-4-oxohex-2-enedioate	-10.7351611508623	649.378	224.934	0.0158862	0.0145759	0.385702	0.531433	0.408612	1.0899	0.124194
537			2-[(2R,5Z)-2-Carboxy-4-methylthiazol-5(2H)-ylidene]ethyl phosphate	-8.91571183669528	649.351	265.987	0.0186616	0.0185465	0.0216474	0.876001	0.532054	1.00621	0.00892573
538			Dehydroalanine	1.35606111887665	649.349	86.0248	0.1711	0.174724	0.287319	0.568797	0.424713	0.979258	-0.0302395
539			Undecanoic acid	0.526052373735144	649.344	185.155	0.0508582	0.0482465	0.391365	0.340261	0.33252	1.05413	0.0760555
540					649.343	249.956	0.101105	0.0978397	0.983778	0.124874	0.307134	1.03338	0.0473647
541					649.338	438.899	0.00950434	0.0109405	1.2531	0.0607927	0.272491	0.868728	-0.203024
542			4-Chlorobenzaldehyde	24.6673101914491	649.327	138.999	0.0186581	0.0188881	0.507901	0.686326	0.471126	0.987825	-0.0176721
543					649.318	347.933	0.0209465	0.0217097	0.719856	0.411076	0.357226	0.964846	-0.0516287
544					649.312	180.926	0.0168246	0.0166807	0.105981	0.836484	0.520546	1.00863	0.0123912
545			Tungstate	2.18381149224376	649.297	248.939	0.0311658	0.0329042	0.712861	0.260078	0.327679	0.947168	-0.0783081
546					649.226	411.91	0.0360988	0.0344573	0.490705	0.368372	0.339986	1.04764	0.0671415
547					649.09	220.945	0.0393378	0.041052	0.731395	0.3003	0.330413	0.958242	-0.0615388
548			Phosphoenol-4-deoxy-3-tetrulosote	-7.27292208959013	649.084	196.984	0.0494309	0.043412	0.679629	0.348663	0.333627	1.13865	0.187321
549					649.083	359.954	0.074653	0.0726311	0.758844	0.350345	0.333968	1.02784	0.0396126
551					649.079	317.943	0.0796501	0.0753038	1.71657	0.00237143	0.154459	1.05772	0.0809533
553					649.074	354.904	0.00716675	0.0071028	0.133981	0.882094	0.533779	1.009	0.0129311
554					649.073	286.916	0.0209783	0.0217858	0.677138	0.580533	0.429711	0.962934	-0.054491
555					649.072	162.94	0.0513146	0.055347	0.710006	0.385381	0.346099	0.927142	-0.109138
556					649.066	122.968	0.0263676	0.0270623	0.19073	0.607459	0.440855	0.974331	-0.0375158
557					649.066	222.937	0.0531497	0.052885	0.14928	0.808148	0.51194	1.00501	0.00720303
558			Nitroglycerin	-3.59096757480379	649.063	225.995	0.0343836	0.0345373	0.2731	0.958826	0.554466	0.995548	-0.00643657
559					649.032	451.902	0.0105448	0.00891158	1.6481	0.0215541	0.196365	1.18327	0.242781
560					649.009	289.948	0.0661137	0.0646926	0.566162	0.346977	0.333326	1.02197	0.0313502
561					648.976	100.986	0.116686	0.12564	0.953443	0.0515329	0.262221	0.928732	-0.106665
562					648.85	344.932	0.0195815	0.021922	1.42253	0.0539754	0.265161	0.893237	-0.162886
563					648.831	386.943	0.0241266	0.0278823	1.49841	0.0539253	0.265103	0.865302	-0.208725
564					648.82	326.909	0.014696	0.0184894	0.26714	0.603379	0.439194	0.794837	-0.33127
565					648.819	304.94	0.0455204	0.0489113	1.27039	0.100089	0.298227	0.930673	-0.103654
566					648.819	423.907	0.0108314	0.0098914	1.03262	0.244158	0.326364	1.09504	0.13098
567					648.817	262.929	0.0276748	0.0283656	0.618823	0.540597	0.412361	0.975648	-0.0355666
568					648.817	314.911	0.017889	0.0187764	0.567437	0.0591085	0.270795	0.95274	-0.0698458
569					648.817	262.955	0.0574555	0.0627536	1.55983	0.0363739	0.237926	0.915573	-0.127253
570					648.816	395.913	0.0112687	0.0103349	0.783435	0.160534	0.315589	1.09035	0.124792
571					648.814	190.955	0.02421	0.0224934	1.24377	0.0663365	0.27759	1.07632	0.106101
572					648.813	162.96	0.06274	0.0586416	1.01659	0.172551	0.317722	1.06989	0.0974612
573					648.813	355.92	0.0206713	0.0202905	0.0640909	0.567908	0.424331	1.01877	0.0268249
574					648.813	396.914	0.0104983	0.0112014	0.658246	0.407162	0.355442	0.937231	-0.0935232
575					648.809	244.963	0.0250891	0.0245873	0.190227	0.581189	0.429988	1.02041	0.0291476
576					648.809	468.946	0.0113887	0.0131834	1.22662	0.0835478	0.289842	0.863866	-0.21112
577					648.808	410.904	0.0101378	0.0118103	1.08644	0.0922963	0.294592	0.858389	-0.220296
578			5-O-phosphonato-alpha-D-ribofuranosyl Diphosphate(5-)	18.4962488870038	648.808	383.915	0.0208116	0.0176457	1.65342	0.00592229	0.156406	1.17941	0.238069
579					648.808	520.901	0.00671803	0.0082629	1.49036	0.0381791	0.241523	0.813035	-0.29861
580					648.807	493.912	0.0115798	0.010628	1.24071	0.149714	0.313405	1.08956	0.123748
581					648.807	426.935	0.0121213	0.0140286	1.37818	0.0840106	0.290114	0.864044	-0.210823
582					648.806	371.951	0.0322804	0.0328813	0.480146	0.544335	0.41401	0.981726	-0.0266078
583			2-Furylmercury chloride	-9.46974312217385	648.803	302.948	0.0295601	0.0326239	1.46988	0.0356669	0.236449	0.906085	-0.142282
584					648.803	368.92	0.0157609	0.0176111	1.35041	0.0512168	0.261825	0.894943	-0.160132
585					648.802	399.946	0.0288269	0.0270446	1.36454	0.0329326	0.230344	1.0659	0.0920775
586					648.796	331.959	0.0860224	0.0868392	0.30798	0.688648	0.471968	0.990594	-0.0136341
587					648.796	465.918	0.0165963	0.0151669	1.17892	0.0494311	0.259518	1.09425	0.129938
588					648.794	384.951	0.0143097	0.0157155	1.07294	0.145516	0.31248	0.910547	-0.135195
589					648.788	344.958	0.0275542	0.0323726	1.37466	0.0112977	0.157714	0.851158	-0.232501
590					648.783	477.915	0.00858327	0.00871746	0.127405	0.818698	0.51518	0.984607	-0.0223799
592					648.772	290.924	0.0319978	0.0340506	0.945237	0.285677	0.329503	0.939715	-0.0897047
593					648.736	384.891	0.0115852	0.0112114	0.579143	0.611579	0.442522	1.03334	0.047309
594					648.717	453.954	0.0188433	0.0192038	0.506333	0.690417	0.472607	0.981228	-0.0273402
595					648.688	268.924	0.0077812	0.00838342	0.510392	0.439332	0.369634	0.928165	-0.107546
596					648.678	505.91	0.00874791	0.00727354	1.2153	0.0187044	0.186366	1.2027	0.26628
597					648.667	413.962	0.0339044	0.0374042	1.11091	0.0207193	0.193562	0.906435	-0.141725
598					648.616	437.923	0.0199002	0.0199711	0.0125397	0.932086	0.547469	0.996451	-0.00512936
599					648.614	347.99	0.0473852	0.0482761	0.313013	0.491954	0.392101	0.981547	-0.0268703
600					648.585	481.949	0.0151908	0.0142494	0.529477	0.318491	0.331435	1.06607	0.0922999
601					648.58	193.977	0.0160413	0.0143267	1.27279	0.130063	0.308619	1.11967	0.163078
602					648.553	280.979	0.0178413	0.0219278	1.25358	0.022839	0.200501	0.813637	-0.297542
603			Lead nitrate	-7.09311658926305	648.553	330.943	0.0186952	0.0194618	0.835717	0.349893	0.333876	0.96061	-0.0579769
604					648.549	182.989	0.12454	0.123832	0.0864617	0.767235	0.498954	1.00571	0.00821723
605					648.548	429.993	0.0141777	0.015494	1.08713	0.210913	0.323027	0.915044	-0.128086
606			Di-2-thienyl disulfide	16.4561418779462	648.547	228.932	0.0338812	0.0343781	0.380757	0.715387	0.48147	0.985547	-0.0210039
607					648.547	307.998	0.0308807	0.031905	0.069411	0.61895	0.445479	0.967895	-0.0470771
608					648.547	495.965	0.0142277	0.0153171	0.99354	0.22121	0.32416	0.928878	-0.10644
609					648.546	216.934	0.0359471	0.0345952	1.22367	0.130303	0.308685	1.03908	0.0553019
610			Bismuth subsalicylate	-6.09365243615108	648.546	360.99	0.0104483	0.0130973	1.85038	0.00211613	0.154073	0.797747	-0.325997
611					648.546	450.922	0.00919471	0.0104994	1.43969	0.112034	0.302946	0.875739	-0.191427
613			3,5-Dichloro-L-tyrosine	-16.3450914292258	648.544	247.985	0.0167356	0.0171418	0.339942	0.618375	0.44525	0.976307	-0.0345938
614					648.543	320.971	0.0268757	0.0289878	0.993546	0.128056	0.308057	0.927138	-0.109144
615					648.542	332.935	0.0254963	0.0255683	0.0227936	0.944262	0.550682	0.997185	-0.00406623
616					648.541	390.001	0.0238209	0.0248061	0.654286	0.445345	0.372174	0.960284	-0.0584668
617					648.541	426.961	0.0122672	0.0127277	0.509322	0.775978	0.501787	0.963819	-0.053166
618					648.541	441.957	0.024823	0.0245225	0.515899	0.76689	0.498842	1.01225	0.0175699
619			Etidronic acid	16.8141868047607	648.539	204.971	0.259276	0.261227	0.445731	0.778208	0.502504	0.992535	-0.0108106
621			Ribose-1-arsenate	-6.16608873569906	648.537	272.958	0.0318262	0.0306772	0.69013	0.213155	0.323282	1.03746	0.0530501
622					648.533	250.932	0.0854442	0.0815128	1.11129	0.079472	0.287335	1.04823	0.0679563
623					648.529	519.926	0.00830308	0.00891716	0.933664	0.396872	0.350675	0.931135	-0.102938
624					648.525	498.902	0.00823343	0.00893311	1.07697	0.405836	0.354834	0.921675	-0.11767
625			Decanoic acid	1.2681403957524	648.497	171.139	0.111906	0.107153	0.563629	0.431186	0.366139	1.04436	0.0626193
626					648.49	110.981	0.0197327	0.0201827	0.344832	0.537886	0.411258	0.977706	-0.0325278
627					648.49	463.865	0.0111519	0.00949066	1.38503	0.0749578	0.2843	1.17504	0.232712
628					648.439	310.935	0.0477988	0.0490191	0.566704	0.589129	0.433317	0.975105	-0.036371
629			2,4,6-Trichloro-4'-biphenylol	-24.0131325227559	648.411	270.942	0.0806013	0.0812749	0.281963	0.913478	0.542468	0.991712	-0.0120068
630			8-Hydroxy-2,3,4-trichlorodibenzofuran	-23.2159332122227	648.386	284.922	0.012507	0.0102952	1.51727	0.0165964	0.178039	1.21483	0.280759
631					648.349	338.93	0.0342235	0.0333492	0.500717	0.449992	0.374113	1.02622	0.0373343
632					648.315	150.963	0.138516	0.130227	1.72886	0.0332661	0.231125	1.06365	0.0890214
633					648.299	376.907	0.0234104	0.024862	0.927059	0.319974	0.331513	0.941613	-0.0867938
634			6,6'-Dibromoindigotin	24.3579115988457	648.282	416.898	0.00961591	0.00934958	0.486327	0.79775	0.508704	1.02849	0.0405214
635					648.282	535.957	0.00643792	0.00673021	0.620369	0.558982	0.420466	0.956569	-0.0640587
636					648.28	404.902	0.0177533	0.0170958	0.67909	0.394742	0.349674	1.03845	0.0544378
637					648.28	458.91	0.0206788	0.0224081	0.986432	0.255135	0.327287	0.922826	-0.11587
638					648.279	164.978	0.030424	0.0307446	0.357957	0.713601	0.480846	0.989571	-0.0151242
639					648.279	256.927	0.037553	0.0367374	0.531953	0.473502	0.384054	1.0222	0.0316761
640					648.279	298.938	0.056833	0.0613636	0.639991	0.283169	0.329338	0.926168	-0.110654
641			Photinus luciferin	-12.4666112530274	648.279	278.987	0.0199647	0.0188087	0.458034	0.498685	0.394968	1.06146	0.0860555
642					648.279	466.954	0.00653803	0.00790062	1.38883	0.0904352	0.293647	0.827533	-0.273112
643					648.279	482.871	0.00710058	0.00674877	0.0984125	0.577719	0.428521	1.05213	0.0733127
644					648.279	392.938	0.0409936	0.0433379	0.907376	0.35785	0.336215	0.945907	-0.0802303
645					648.279	510.865	0.00706032	0.00686387	0.253751	0.730563	0.486713	1.02862	0.0407112
647			Hydroflumethiazide	12.9165391969452	648.278	329.988	0.0116405	0.0110227	0.1697	0.461059	0.378651	1.05605	0.0786813
648					648.278	444.894	0.0107472	0.0108604	0.00914054	0.850284	0.524628	0.989581	-0.0151106
649			Quercetin 3,3',7-trissulfate	12.0617637863291	648.278	540.912	0.0104535	0.0118967	0.94133	0.224174	0.324468	0.87869	-0.186574
650					648.278	246.981	0.34778	0.360519	0.939924	0.243208	0.326281	0.964666	-0.0518992
651			Pipobroman	-13.9355264707573	648.278	352.946	0.0706897	0.0741218	0.910261	0.312013	0.331084	0.953696	-0.0683985
652			L-Homocysteic acid	1.08221353283194	648.277	182.013	0.0513315	0.0135692	0.480705	0.338964	0.332459	3.78294	1.91951
653			1,6-phthalenedisulfonic acid	16.5735930955453	648.277	286.974	0.165831	0.170188	0.717291	0.517221	0.402679	0.974401	-0.0374127
654					648.277	188.939	0.0234092	0.0231824	0.0836105	0.820192	0.515635	1.00978	0.0140447
655					648.277	474.941	0.0237543	0.0261875	1.11515	0.178741	0.318718	0.907088	-0.140685
656					648.277	486.904	0.0190135	0.0183618	0.00750892	0.541735	0.412849	1.03549	0.0503191
657					648.276	434.949	0.04338	0.0492923	1.12055	0.119037	0.305328	0.880056	-0.184332
658					648.275	556.944	0.00831214	0.0096984	1.23627	0.200385	0.321757	0.857064	-0.222526
659					648.275	143.992	0.558497	0.600647	1.28148	0.0569493	0.268508	0.929825	-0.104969
660					648.275	502.936	0.0198614	0.0199353	0.415274	0.934455	0.548097	0.996293	-0.00535762
661					648.275	516.951	0.019471	0.0214792	1.07267	0.266403	0.32816	0.906505	-0.141613
662			Asparagusate	-22.6904806610655	648.274	148.97	0.0506821	0.0542167	1.00674	0.138931	0.310928	0.934806	-0.0972606
663					648.273	420.933	0.0281908	0.0282617	0.206804	0.950885	0.552411	0.997494	-0.00362031
664					648.272	147.963	0.0294627	0.0300106	0.50536	0.626651	0.448536	0.981744	-0.0265812
665					648.272	380.941	0.0489773	0.0478292	0.499698	0.420462	0.361437	1.024	0.0342218
666					648.271	526.897	0.0105399	0.0103874	0.322341	0.856103	0.526329	1.01469	0.0210335
667					648.27	213.971	0.029213	0.0315927	1.34742	0.0864834	0.291526	0.924676	-0.112979
668					648.27	368.977	0.0743395	0.0795491	1.05358	0.204848	0.32231	0.93451	-0.0977173
669					648.27	544.946	0.014398	0.0148342	0.407124	0.667171	0.464079	0.970594	-0.0430597
670					648.269	295.974	0.00801235	0.00901921	1.05684	0.145245	0.312418	0.888365	-0.170776
671					648.266	532.982	0.0125257	0.0146255	1.21228	0.166634	0.316706	0.856428	-0.223596
672					648.261	492.99	0.0198682	0.0214847	0.894827	0.404717	0.35432	0.924762	-0.112847
673					648.261	568.908	0.0108859	0.0111036	0.522465	0.754014	0.494609	0.980397	-0.0285627
674					648.26	450.98	0.0332601	0.0361943	1.11238	0.214605	0.323445	0.918934	-0.121967
675			Fluazim	-1.27048838079444	648.231	462.944	0.0278816	0.0288119	0.73726	0.344258	0.332858	0.96771	-0.0473539
676					648.23	366.925	0.0203841	0.0193553	1.12055	0.102379	0.299205	1.05315	0.0747125
678					648.222	396.972	0.0440926	0.0439624	0.244741	0.938149	0.549074	1.00296	0.0042662
679					648.177	378.889	0.0185033	0.0176027	0.712804	0.693517	0.473724	1.05116	0.0719854
680					648.153	584.939	0.00821537	0.00890717	0.842813	0.332883	0.332167	0.922332	-0.116642
681			Glycine	0.782620637853123	648.144	74.0248	0.0498523	0.0449816	0.971678	0.161333	0.315739	1.10828	0.148323
682					648.143	80.0118	0.0170202	0.0182418	1.04737	0.109307	0.301947	0.933036	-0.0999959
683			5,8-Dihydro-6-(4-methyl-3-pentenyl)-1,2,3,4-tetrathiocin	23.4572398560138	648.121	263.012	0.101255	0.107793	1.14262	0.165644	0.31653	0.939349	-0.090267
684			Athidathion	-4.59616991506499	648.097	328.984	0.183126	0.191001	0.94525	0.194444	0.320985	0.958768	-0.0607464
685					648.082	564.874	0.00477721	0.00511472	0.621469	0.582367	0.430484	0.934012	-0.0984868
686					648.055	448.928	0.0156949	0.0149245	1.01708	0.232476	0.325293	1.05162	0.0726179
687			Oxapyrazon	12.2639465910049	648.024	335.967	0.00693619	0.00857398	1.71978	0.0174009	0.181357	0.808982	-0.305821
688			2-oxoglutarate(2-)	-16.2767193579529	648.013	142.996	0.0230847	0.025215	1.22045	0.0452215	0.253551	0.915513	-0.127347
689					648.013	410.987	0.0617371	0.0712055	1.28911	0.0360876	0.237333	0.867028	-0.205849
690					648.012	126.976	0.0237337	0.025164	0.949411	0.278324	0.329012	0.943161	-0.0844235
691					648.011	108.007	0.0218967	0.0238843	1.31346	0.120389	0.30576	0.916782	-0.12535
692					648.011	181.01	0.374176	0.397088	1.14455	0.0682681	0.279211	0.9423	-0.0857416
693			Chlormephos	9.72958573852032	648.011	232.965	0.154215	0.148161	1.46191	0.0328927	0.23025	1.04087	0.0577853
695					648.011	427.019	0.0184642	0.021756	1.31537	0.0816013	0.288671	0.848696	-0.236681
696					648.01	146.966	4.62782	4.93059	1.33527	0.0573005	0.268889	0.938593	-0.0914278
697			Lythidathion	-4.67446775491827	648.01	314.969	0.119063	0.121388	0.648614	0.384008	0.345595	0.980846	-0.0279015
698					648.01	438.982	0.0257224	0.0271363	0.820349	0.310339	0.330991	0.947895	-0.0772001
699					648.009	275.979	0.0224762	0.0227599	0.104346	0.700246	0.476132	0.987533	-0.0180988
700					648.008	490.938	0.00944295	0.00939301	0.0257182	0.95862	0.554413	1.00532	0.00765072
701					648.008	345.016	0.0932917	0.102959	1.21667	0.0747759	0.284171	0.906108	-0.142245
703					648.004	560.978	0.00672535	0.00681762	0.463266	0.890868	0.536241	0.986466	-0.0196587
704			2-Chloro-1,1,1-trifluoroethane	1.80883529960893	648.002	116.973	0.202683	0.209397	0.19448	0.74939	0.493071	0.967936	-0.0470169
705					648.001	356.979	0.0678582	0.0712082	1.0047	0.170647	0.317402	0.952954	-0.0695208
706					647.975	326.932	0.0559276	0.049336	1.39339	0.0704031	0.28092	1.13361	0.180918
707					647.966	530.93	0.00888643	0.00793475	0.913148	0.0482998	0.25799	1.11994	0.16342
708					647.958	192.973	0.433272	0.418348	1.4877	0.0492069	0.259219	1.03567	0.0505682
709			DuP 697	-4.66466470583869	647.949	408.935	0.0378497	0.0361074	0.974921	0.188126	0.320115	1.04825	0.0679844
710					647.862	574.994	0.00533113	0.006139	1.12907	0.375759	0.342555	0.868403	-0.203563
711					647.745	274.976	0.364397	0.36348	0.118627	0.900779	0.538991	1.00252	0.00363497
712			Diclomezine	0.285303273960839	647.744	252.994	0.0469371	0.0435532	1.16963	0.238182	0.325828	1.0777	0.107951
714					647.74	386.954	0.0224688	0.0209405	1.22275	0.138992	0.310943	1.07298	0.101624
715					647.739	157.971	0.0840629	0.0902385	1.34929	0.0575363	0.269143	0.931564	-0.102273
716					647.739	281.958	0.00896084	0.00927381	0.828587	0.445111	0.372075	0.966252	-0.0495287
718					647.736	346.902	0.00908682	0.00833273	0.607193	0.162686	0.315992	1.0905	0.124986
719			2,5-Furandicarboxylate	-13.3581313526417	647.734	154.997	0.0219456	0.0233614	0.811855	0.371396	0.341046	0.939396	-0.0901945
720			Succinic anhydride	0.151900312836791	647.733	99.0087	0.564416	0.603172	1.43067	0.0469842	0.256145	0.935746	-0.0958111
721					647.731	244.929	0.0875015	0.0800453	1.61045	0.0280906	0.217706	1.09315	0.128491
722					647.503	478.975	0.0633221	0.0583369	0.905835	0.249227	0.3268	1.08546	0.118301
723					647.491	432.894	0.0100871	0.00940498	0.38409	0.528816	0.407531	1.07253	0.101021
724			Allitridin	-18.7250904665205	647.476	176.984	0.0164647	0.0162857	0.174423	0.905528	0.540298	1.01099	0.015768
726					647.475	304.95	0.0812213	0.075402	1.73614	0.0195783	0.189601	1.07718	0.107255
728					647.472	388.912	0.0133616	0.0133264	0.00974704	0.97477	0.558536	1.00265	0.00381267
729					647.471	356.907	0.0103093	0.0103287	0.0751218	0.98388	0.560829	0.998126	-0.00270664
730					647.471	404.944	0.0125235	0.0128871	0.247287	0.661063	0.461792	0.971786	-0.0412889
731			2-Hydroxymucote semialdehyde	-14.9144523208402	647.468	141.017	11.0571	11.3385	0.704496	0.593823	0.435266	0.975184	-0.0362537
732					647.459	282.968	0.0149312	0.0419291	1.12337	0.0809583	0.288274	0.356106	-1.48962
733					647.449	387.026	0.0415009	0.0511955	1.28981	0.0983121	0.297441	0.810635	-0.302875
735			4-Carboxy-4'-sulfoazobenzene	-1.92315481100451	647.304	305.023	0.120829	0.150534	0.81785	0.151963	0.313882	0.80267	-0.317121
736					647.283	224.906	0.0249557	0.0240479	1.01241	0.187222	0.319986	1.03775	0.0534576
737					647.251	306.909	0.0201796	0.0199343	0.414664	0.673771	0.466528	1.01231	0.017648
738					647.229	170.991	0.154063	0.15489	0.14308	0.778531	0.502608	0.994656	-0.00773058
739					647.212	456.9	0.00819292	0.00749523	0.563851	0.300504	0.330425	1.09308	0.128404
740			Selenophosphoric acid	10.3364113749726	647.207	160.893	0.0570175	0.0534881	1.07938	0.178273	0.318645	1.06598	0.0921866
741					647.2	374.897	0.0106369	0.00996049	0.618718	0.406757	0.355257	1.06791	0.0947939
742					647.199	159.894	0.0514379	0.0488816	1.24215	0.211646	0.323111	1.0523	0.0735409
743					647.192	322.941	0.0323612	0.0319759	0.423867	0.75757	0.495785	1.01205	0.0172817
745			6-endo-Hydroxycineole	1.17098816388157	646.985	169.124	0.0137343	0.0122946	0.619086	0.404327	0.35414	1.1171	0.159762
746					646.984	334.924	0.0300708	0.0244176	1.1481	0.167139	0.316795	1.23152	0.300438
747			Chloropicrin	12.6988634895079	646.952	161.894	0.0318336	0.0306836	0.68619	0.519062	0.403456	1.03748	0.0530838
748					646.947	132.93	0.0166725	0.0153253	0.95444	0.544022	0.41387	1.08791	0.121555
749					646.943	158.893	0.030362	0.0290141	0.966675	0.387404	0.346837	1.04646	0.065515
750					646.942	367.926	0.0162615	0.0114961	1.64014	0.0176309	0.182271	1.41453	0.500318
751			Molybdate	1.3494280195347	646.941	162.894	0.0806479	0.0778491	0.939142	0.431466	0.36626	1.03595	0.0509573
752					646.941	164.896	0.032754	0.0308842	1.14138	0.311854	0.331075	1.06054	0.0848011
753					646.938	156.895	0.0464062	0.0440422	0.929565	0.394559	0.349587	1.05368	0.0754316
755					646.899	130.931	0.0432394	0.038863	1.04901	0.283856	0.329384	1.11261	0.153949
756					646.895	158.127	0.0263245	0.0295473	0.773385	0.398867	0.351608	0.890928	-0.16662
757					646.699	337.879	0.0220787	0.0189596	1.32113	0.0972555	0.296963	1.16451	0.219729
759			Selenocystine	-3.03554156608944	646.685	334.905	0.0519826	0.0443669	1.61406	0.0385992	0.242326	1.17165	0.228546
760					646.676	342.896	0.0255384	0.0205991	1.46369	0.0345343	0.234	1.23978	0.310084
763					646.669	240.871	0.0184335	0.01855	0.277345	0.9512	0.552493	0.99372	-0.00908885
764					646.668	240.938	0.0706362	0.0699687	0.300918	0.677699	0.467975	1.00954	0.0136978
765					646.649	237.871	0.0105075	0.00935079	0.939245	0.460819	0.378554	1.1237	0.168262
766					646.637	454.874	0.0148473	0.0117765	0.940908	0.18515	0.319686	1.26076	0.334295
767					646.616	89.9914	0.0247819	0.021907	1.42442	0.0247411	0.207235	1.13123	0.177891
768					646.43	416.908	0.0091025	0.00751378	1.36827	0.0975255	0.297086	1.21144	0.276723
769					646.414	419.882	0.00837238	0.0085981	0.167923	0.812361	0.513239	0.973748	-0.0383803
770					646.411	243.912	0.0141134	0.0112011	1.94685	0.00674472	0.156567	1.26001	0.33343
771					646.41	364.879	0.0175082	0.0133231	1.46503	0.0468907	0.256011	1.31413	0.394104
772					646.407	256.236	0.0526992	0.0541056	0.239478	0.913683	0.542524	0.974007	-0.0379953
773					646.406	252.901	0.0582201	0.056277	0.853315	0.745886	0.4919	1.03453	0.0489712
775			Nonoic acid	0.604605494217105	646.404	157.124	0.257945	0.248141	0.39089	0.401958	0.353045	1.03951	0.0559032
776					646.404	312.923	0.0203762	0.0186125	1.0804	0.401221	0.352704	1.09475	0.130606
777			2-Hydroxycyclohexan-1-one	1.25732884127939	646.404	113.061	0.0255355	0.0250708	0.446635	0.776377	0.501915	1.01854	0.0264967
779					646.38	285.923	0.0299879	0.0284162	1.22709	0.264529	0.32802	1.05531	0.0776683
780			Octanoic acid	0.91454250425856	646.378	143.108	0.144673	0.146	0.353752	0.821932	0.516164	0.990908	-0.0131764
781					646.375	234.872	0.0087796	0.00819507	0.819293	0.715061	0.481356	1.07133	0.0993989
782			None-4,6-dione	1.57881778180306	646.289	155.108	0.0158769	0.0176212	0.732138	0.183604	0.319458	0.901011	-0.150383
783			3,5-Dichloro-4-hydroxy-2-methoxy-6-methylbenzoic acid	2.15285191638838	646.25	248.973	0.386348	0.381588	0.603452	0.696893	0.474935	1.01247	0.0178861
784					646.193	230.919	0.0396191	0.0353267	1.57221	0.0434625	0.25081	1.12151	0.165438
785					646.178	228.906	0.0160175	0.0134085	1.52097	0.0209792	0.194426	1.19458	0.256504
786			Phytuberin	0.0774342542512403	646.149	293.176	0.0187804	0.0182399	0.687387	0.381573	0.344696	1.02963	0.0421278
788			Cycloheptanecarboxylic acid	0.667491931693495	646.142	141.092	0.0287134	0.0287002	0.133206	0.995288	0.563666	1.00046	0.000659439
790			(9Z)-Octadecenoic acid	-0.128428259529628	646.142	281.249	0.014474	0.0176498	1.19082	0.0774187	0.28599	0.820064	-0.286192
791			Ethyl isovalerate	1.43988597963435	646.135	129.092	0.118347	0.113604	0.910695	0.25804	0.327519	1.04175	0.0590145
792					646.132	194.906	0.0500998	0.0495997	0.137819	0.825765	0.517326	1.01008	0.0144734
793			5-Valerolactone	1.20474682053518	646.119	99.0452	0.0254785	0.0190374	1.23519	0.00867162	0.157058	1.33834	0.420441
794					646.113	118.942	0.258906	0.23516	1.31993	0.0351384	0.23532	1.10098	0.138787
795					646.111	364.951	0.0255951	0.0266798	0.769061	0.456623	0.376846	0.959345	-0.0598785
796			Hexadecanoic acid	0.122786151368223	646.109	255.233	0.25412	0.227893	1.22836	0.0368074	0.238812	1.11508	0.157153
797					646.102	138.911	0.0144956	0.0131236	1.12338	0.213934	0.32337	1.10454	0.14345
798			2,2-Bis(bromomethyl)propane-1,3-diol	23.3854753009986	646.102	258.904	0.0174703	0.0170224	0.0486889	0.711965	0.480273	1.02631	0.037473
799			Sulfanilamide	-18.3302489788373	646.078	171.02	0.0828563	0.0860132	0.141286	0.845161	0.523121	0.963298	-0.0539461
801			Caespitol	-13.9679283053956	646.044	428.978	0.0176227	0.0155559	0.486167	0.492869	0.392493	1.13286	0.179972
802					645.916	120.938	0.00778268	0.00804786	0.214462	0.791198	0.506642	0.96705	-0.0483375
803			Cryolite	16.2984316283299	645.87	208.937	0.0905025	0.0717039	1.71128	0.0251619	0.208643	1.26217	0.335907
804			Hexanoic acid	1.59667597602642	645.869	115.077	0.238974	0.231121	0.553784	0.423742	0.362887	1.03398	0.0482068
805					645.868	174.989	0.103087	0.0779091	1.66852	0.0377118	0.240615	1.32317	0.403993
807					645.851	167.932	0.0227536	0.0257743	0.431007	0.419449	0.360987	0.882802	-0.179839
808					645.85	350.869	0.0146951	0.0125274	1.39848	0.164789	0.316376	1.17304	0.230248
809					645.85	394.832	0.00472476	0.00448862	0.731448	0.530078	0.408053	1.05261	0.0739684
810			Ethyl tiglate	1.67125247023984	645.832	127.077	0.0321361	0.0313227	0.184627	0.797898	0.50875	1.02597	0.0369854
811					645.825	171.911	0.0541922	0.0472017	1.45409	0.0765876	0.285429	1.1481	0.199248
812					645.788	85.0044	0.515663	0.526365	0.207406	0.500769	0.395848	0.979669	-0.0296335
813					645.786	143.916	0.0102313	0.00935922	0.940788	0.166398	0.316664	1.09318	0.128536
814					645.782	102.064	0.119583	0.113934	0.855902	0.292647	0.329948	1.04958	0.0698146
815					645.779	372.851	0.00913799	0.00854102	0.258928	0.522677	0.404974	1.06989	0.0974682
816					645.614	284.268	0.0218254	0.0218072	0.30972	0.994328	0.563429	1.00083	0.00120321
817					645.611	88.0486	0.020486	0.0193728	0.732729	0.426862	0.364257	1.05746	0.0806033
819			Diacetyl	0.597686908344563	645.605	85.0296	0.0464946	0.0461745	0.391005	0.885015	0.534601	1.00693	0.00996641
820			4-Hydroxymethylphenylhydrazine	1.68392701899979	645.605	137.072	0.0142081	0.0158032	0.671686	0.274411	0.32874	0.899069	-0.153496
821			Propanoate	-0.0960212447760504	645.585	73.0295	0.025354	0.0258069	0.095582	0.775383	0.501595	0.982452	-0.0255417
822			Octadecanoic acid	-0.0343547101174649	645.55	283.264	0.111936	0.110664	0.433956	0.916369	0.543252	1.01149	0.0164889
823					645.533	147.947	0.0237375	0.019422	1.36067	0.1215	0.306109	1.2222	0.289476
824			(S)-9-Hydroxy-10-undecenoic acid	0.768606732708052	645.509	199.134	0.0141075	0.012919	0.612628	0.293547	0.330004	1.09199	0.126963
827			10-Oxodecanoate	0.59565067362805	645.349	185.118	0.0203801	0.0193362	0.32143	0.322015	0.33162	1.05399	0.0758591
830			9-Oxononoic acid	1.31512034461097	645.333	171.103	0.0567366	0.0567092	0.417591	0.993174	0.563143	1.00048	0.000696059
831					645.311	176.901	0.0206925	0.0199298	0.427359	0.528405	0.40736	1.03827	0.0541838
832			1,6-Dimethylphthalene	-24.6272238440489	645.309	155.083	0.0177657	0.0179957	0.39842	0.884943	0.534581	0.987218	-0.01856
833			Pyridoxal	1.13427929916766	645.309	166.051	0.0249778	0.0256445	0.874969	0.344305	0.332866	0.974001	-0.0380051
834					645.3	143.021	0.0651456	0.0740563	1.51907	0.0378225	0.240831	0.879678	-0.184953
835					645.295	136.892	0.0662368	0.063261	0.333992	0.478148	0.386107	1.04704	0.0663172
836			4-Oxoproline	1.54528743231636	645.289	128.036	0.0851666	0.0951663	1.11061	0.134038	0.309687	0.894924	-0.160163
837					645.283	135.895	0.0182909	0.017775	0.269469	0.68819	0.471802	1.02903	0.0412791
838					645.282	323.869	0.00828561	0.00739748	0.764342	0.113424	0.303439	1.12006	0.163575
839			Tris(2-chloroethyl)phosphate	5.43851183242907	645.266	282.948	0.0706114	0.0711392	0.236069	0.895335	0.537485	0.99258	-0.0107444
840			Ethyl 3-oxohexanoate	0.521325658130241	645.26	157.087	0.0474083	0.0476536	0.108606	0.887781	0.535378	0.994852	-0.00744642
841					645.253	260.873	0.0285295	0.0252897	1.49897	0.0137553	0.164588	1.12811	0.173904
842					645.247	789.551	0.0247936	0.0181287	0.776596	0.203265	0.322116	1.36764	0.451692
843			PS(14:0/22:1(13Z))	4.28874422215036	645.16	788.548	0.0583826	0.0441457	0.86219	0.17817	0.318629	1.3225	0.403266
845			Dihydro-4,4-dimethyl-2,3-furandione	1.53165445100457	645.082	127.04	0.0238575	0.0246878	0.0648294	0.545638	0.41459	0.966365	-0.0493598
846			Azelaic acid	1.42812888994404	645.079	187.098	0.0253938	0.0254371	0.0606354	0.975802	0.558797	0.998296	-0.00246064
848			5-Hydroxy-2-furoic acid	-17.2412676081094	645.072	127.001	0.185892	0.209006	1.46652	0.0286982	0.219439	0.889411	-0.169078
849					645.071	154.919	0.0183335	0.0181558	0.0586369	0.959681	0.554686	1.00978	0.0140458
850			Acrylic acid	0.177069882132938	645.069	71.0138	0.0142525	0.0131565	0.218509	0.32614	0.331832	1.0833	0.115439
851			3-Hydroxyanthranilate	1.32931723602137	645.068	152.036	0.0184461	0.022215	1.36738	0.00664093	0.156549	0.830344	-0.268219
852			L-Leucine	1.35482106051766	645.066	130.088	0.0232506	0.0250834	0.289937	0.453687	0.375641	0.926932	-0.109464
853					645.066	172.958	0.0156381	0.0142936	0.303959	0.574621	0.427204	1.09406	0.129696
855			Hydroxypyruvate	0.500433742604547	645.066	103.004	0.0938226	0.0867652	0.409162	0.330075	0.332029	1.08134	0.112818
856			Trimetaphosphoric acid	-1.47670292081729	645.064	238.891	0.0227457	0.0195479	1.74437	0.00754727	0.15669	1.16359	0.218581
857					645.063	200.945	0.232942	0.227124	0.104435	0.794555	0.507701	1.02562	0.0364903
858			Glyoxylate	0.0549977933128712	645.06	72.9931	0.0523205	0.0532572	0.0547736	0.866894	0.529451	0.982411	-0.0256007
859			trans-4-Hydroxycyclohexanecarboxylate	0.802027928014477	645.055	143.071	0.0496565	0.0456882	0.998056	0.138433	0.310805	1.08686	0.120161
861			PI(16:0/22:4(10Z,13Z,16Z,19Z))	3.84435647553329	645.047	885.553	0.0303155	0.0334587	0.895564	0.774618	0.501348	0.906055	-0.142329
862			(R)-2,3-Dihydroxypropane-1-sulfote	-0.312936640765385	645.043	155.002	0.125917	0.134215	0.436183	0.207093	0.32258	0.938176	-0.09207
863			5,6-Dihydrothymine	1.23106247445255	645.042	127.051	0.0243936	0.0251582	0.241444	0.705002	0.477821	0.969605	-0.044531
864			4-Hydroxybutanoic acid	1.28264447989318	645.036	103.04	0.0586152	0.0495248	0.0912251	0.481334	0.387504	1.18355	0.243125
865					645.033	208.977	0.0166882	0.0143007	1.40512	0.0323092	0.228857	1.16695	0.222739
867			4-Methyl-2-oxopentanoate	1.58477417119682	645.029	129.056	0.0803243	0.0792222	0.367691	0.835243	0.520175	1.01391	0.019931
868			Glycolate	0.640892146200792	645.024	75.0088	0.10995	0.0971451	1.30309	0.107581	0.301292	1.13181	0.178638
870			L-Aspartate 4-semialdehyde	1.37631434193766	645.023	116.035	0.0357745	0.0408045	0.85517	0.0993472	0.297902	0.87673	-0.189796
872			PS(22:2(13Z,16Z)/22:6(4Z,7Z,10Z,13Z,16Z,19Z))	-4.14725266408866	645.023	886.557	0.0139831	0.0152586	1.01298	0.812208	0.513192	0.916412	-0.125932
873			3-Methyl-2-oxobutanoic acid	1.70019529100857	645.011	115.04	0.0945785	0.0931265	0.438295	0.75762	0.495801	1.01559	0.0223217
874			Oxamate	0.893053489736651	644.999	88.0041	0.0885866	0.0844668	0.440256	0.294928	0.330089	1.04877	0.0687045
877					644.983	216.909	0.0684487	0.0547629	1.51774	0.0288269	0.219801	1.24991	0.321825
878					644.975	109.052	0.71002	0.724716	0.448309	0.37413	0.341994	0.979722	-0.0295561
880			PI(16:0/20:2(11Z,14Z))	4.14856689061951	644.96	861.553	0.0242187	0.0483495	1.45181	0.157365	0.314977	0.500909	-0.997378
881			1-Hexadecanoyl-2-(9Z-octadecenoyl)-sn-glycero-3-phospho-sn-glycerol	2.51209299506391	644.955	747.52	0.015094	0.0258256	1.0012	0.0921168	0.294503	0.584457	-0.77483
882			ortho-Anisidine	1.55802074292408	644.888	122.061	0.0866361	0.0846879	0.452856	0.59704	0.436595	1.02301	0.0328133
883			4-Oxocyclohexanecarboxylate	0.651025904244901	644.885	141.056	0.0231929	0.0231688	0.0803027	0.98522	0.561164	1.00104	0.00150196
884			Iodide	24.2018584920552	644.82	125.9	0.0151594	0.0125534	1.11905	0.225785	0.324633	1.20759	0.272136
885			Sodium methallylsulfote	-19.891265381065	644.811	156.991	0.181502	0.210142	0.999817	0.076151	0.285131	0.863712	-0.211378
886			Sulfate	0.609370714106528	644.808	96.9602	1.44023	1.3235	1.45011	0.00745184	0.156677	1.0882	0.12194
888					644.805	98.956	0.0516986	0.0468108	1.71	0.00363054	0.155579	1.10442	0.143284
889					644.803	793.583	0.0494373	0.048848	0.312015	0.954259	0.553286	1.01206	0.0173004
890			Phenylalanine	1.00847279188275	644.803	164.072	0.0174072	0.0172905	0.0450614	0.899044	0.538512	1.00674	0.00969787
891			Fumarate	0.926066114434395	644.802	115.004	0.0175921	0.0189724	0.449511	0.34583	0.333128	0.927245	-0.108978
893			Tyramine	0.571679487298469	644.797	136.077	0.0151695	0.0124258	0.626069	0.31028	0.330988	1.2208	0.287832
894					644.795	181.938	0.0938418	0.0869042	1.15417	0.192498	0.320722	1.07983	0.110804
895			Phytate	0.373115979191861	644.795	311.296	0.0205566	0.0190535	0.670959	0.781076	0.503424	1.07889	0.10955
896			Gyromitrin	0.622495778162499	644.793	99.0565	0.00797225	0.00833972	0.523384	0.465879	0.380646	0.955937	-0.0650126
902			Oligomycin C	20.3984398101805	644.775	773.537	0.00773934	0.0226696	1.05671	0.0969456	0.29682	0.341397	-1.55048
906			PS(20:0/22:6(4Z,7Z,10Z,13Z,16Z,19Z))	-3.75294231786164	644.765	862.557	0.0112936	0.0222576	1.38127	0.162579	0.315972	0.507406	-0.978789
910					644.764	123.902	0.05213	0.0464397	1.00207	0.370699	0.340802	1.12253	0.166755
911			1-Hexadecanoyl-2-(9Z-octadecenoyl)-sn-glycero-3-phospho-1'-myo-inositol	2.35249212972357	644.764	835.536	0.00797552	0.0109042	0.559048	0.34611	0.333176	0.731419	-0.451229
915			PE(DiMe(11,3)/MonoMe(11,5))	-2.5484324483398	644.757	836.543	0.00442398	0.00571494	0.435701	0.453264	0.375466	0.774108	-0.369392
918					644.747	751.551	0.0206168	0.0185864	0.369769	0.679981	0.468812	1.10924	0.149571
920			2-Ethyl-5-methylthiophene	2.21132919606022	644.727	125.043	0.0312282	0.0301565	0.645079	0.481146	0.387422	1.03554	0.05038
925					644.684	863.569	0.0305128	0.0312677	0.338632	0.924445	0.545428	0.975859	-0.035255
927			Bacteriopheophytin	-3.13896582118368	644.615	887.566	0.00996579	0.0114218	1.04746	0.670763	0.465415	0.872527	-0.196728
929			PE(DiMe(11,3)/MonoMe(13,5))	-3.54619771591621	644.543	864.573	0.0157153	0.0164616	0.355661	0.85481	0.525952	0.954669	-0.066927
931					644.538	134.895	0.284366	0.33237	0.869165	0.23928	0.325929	0.855571	-0.225041
933			PE(22:5(4Z,7Z,10Z,13Z,16Z)/P-18:1(11Z))	1.61063806123238	644.535	774.546	0.01343	0.0182145	0.858059	0.187454	0.320019	0.737323	-0.439631
937			PA(22:1(13Z)/19:2(10Z,13Z))	-17.5867494970491	644.529	767.546	0.00641847	0.00654457	0.0787715	0.956791	0.553941	0.980731	-0.0280705
944			5-Hydroxyferulic acid methyl ester	1.51925385439296	644.49	209.046	0.167494	0.178908	0.209839	0.688551	0.471933	0.9362	-0.0951108
946					644.288	110.055	0.0260154	0.0272786	0.385552	0.282829	0.329316	0.953691	-0.0684062
947			2,5-Dichloro-2,5-cyclohexadiene-1,4-diol	-21.5731364943346	644.282	178.963	0.105057	0.0974594	0.800172	0.510552	0.399935	1.07795	0.108294
949					643.992	111.031	0.108819	0.106766	0.336391	0.586799	0.432344	1.01923	0.0274797
950			Pyruvate	1.0846316861684	643.893	87.0088	0.146611	0.137551	0.366282	0.482774	0.388133	1.06587	0.0920349
951			Azomycin	1.54410284682602	643.726	112.015	0.0576992	0.0720682	1.29007	0.0723416	0.2824	0.80062	-0.32081
952					642.708	158.939	0.431056	0.391009	0.995491	0.16552	0.316508	1.10242	0.140675
953			Acetylenedicarboxylate	-20.1155300438537	642.399	112.986	0.27286	0.330073	1.40052	0.0503127	0.260672	0.826666	-0.274623
954					642.39	109.992	0.335177	0.260258	1.2339	0.050123	0.260426	1.28787	0.364982
955					642.389	114.934	0.310458	0.314034	0.232588	0.877739	0.532547	0.988613	-0.0165228
956					642.389	116.929	6.19594	6.14041	0.671441	0.822215	0.51625	1.00904	0.0129878
957			Isoxazolin-5-one	0.0505080948174317	642.368	84.0091	0.223065	0.271808	1.10919	0.00866795	0.157057	0.820671	-0.285124
965			DNOC	6.76940683544945	639.453	197.022	0.319299	0.339538	0.279791	0.626042	0.448295	0.940395	-0.0886618
967			2,5-Dimethyl-1,4-dithiane-2,5-diol	19.5308865315371	639.053	179.024	0.27732	0.278714	0.288189	0.963474	0.55566	0.994998	-0.00723461
980			Pyrimidine	0.711238552099189	638.51	79.0302	0.558347	0.56189	0.00205703	0.97046	0.557444	0.993694	-0.00912577
984			Tuliposide A	8.99727159154202	638.264	277.095	0.148459	0.165514	0.334655	0.2901	0.329788	0.896953	-0.156895
990					637.816	117.929	0.81482	0.871827	0.352282	0.768805	0.499465	0.934612	-0.0975604
997			2-Aminobenzimidazole	0.791797172835311	636.912	132.057	2.5402	4.52943	0.70259	0.0273219	0.215443	0.56082	-0.834389
998					636.552	161.914	0.691146	0.764321	0.347493	0.283113	0.329334	0.904261	-0.145189
999			Dinoseb	5.34192190680759	636.365	239.069	0.406962	0.386897	0.53592	0.780625	0.503279	1.05186	0.0729449
1001					636.229	135.04	0.294102	0.393467	0.893595	0.272465	0.328602	0.747462	-0.419927
1021			Echinorine	-7.68393542146081	634.847	173.083	0.580139	1.00135	0.781574	0.0115491	0.157761	0.579356	-0.787478
1022			L-Rhamnose	8.69770106996976	634.58	163.063	0.907305	0.874102	0.281452	0.890031	0.536007	1.03799	0.0537859
1023			Mevinphos	-1.93938383801648	634.58	223.037	0.36401	0.404652	0.415104	0.291426	0.329871	0.899563	-0.152704
1025					634.375	103.018	1.51624	1.42518	0.602414	0.75026	0.493361	1.06389	0.0893539
1032			beta-Cymaropyranose	8.87500581782896	634.148	161.083	0.575885	0.441105	0.383801	0.170955	0.317454	1.30555	0.38466
1035			Brunfelsamidine	0.836439989408242	634.076	108.057	0.229806	0.248904	0.160292	0.790185	0.506322	0.923273	-0.115171
1044			3-Hydroxyhexobarbital	4.5528588797013	633.721	251.105	0.209152	0.189961	0.482045	0.588067	0.432874	1.10102	0.138846
1046			4-Chloroacetanilide	-9.99515493745546	633.623	168.02	0.387794	0.458865	0.0104804	0.660681	0.461649	0.845116	-0.242779
1056					633.273	170.036	0.439682	0.189596	1.20831	0.0577371	0.269358	2.31905	1.21353
1058			Dichlorodifluoromethane	-2.065802013798	633.264	118.927	0.465222	0.476257	0.318402	0.413695	0.35841	0.97683	-0.0338206
1060			2,4-Dinitrotoluene	7.3610793768838	633.114	181.027	0.390861	0.297206	1.31902	0.136049	0.310207	1.31512	0.395191
1068					633.007	201.958	0.248352	0.243417	0.100081	0.817619	0.51485	1.02027	0.0289525
1071					632.97	214.859	0.0555982	0.0575409	0.414677	0.727524	0.485671	0.966238	-0.0495499
1072					632.97	193.027	0.505134	0.484602	0.603668	0.784486	0.504513	1.04237	0.0598671
1075					632.836	115.921	0.19897	0.218154	0.404484	0.289447	0.329746	0.912065	-0.132791
1076					632.817	218.852	0.0167985	0.0186239	0.568755	0.502496	0.396575	0.901984	-0.148827
1077			Chloral hydrate	7.76758030602533	632.797	162.914	0.0724367	0.0702874	0.0275473	0.742824	0.490872	1.03058	0.0434544
1082			3H-1,2-Dithiole-3-thione	-7.50712790984185	632.742	132.924	0.0644382	0.0593482	0.363052	0.362356	0.337847	1.08577	0.118712
1084					632.73	217.854	0.158718	0.162872	0.207563	0.759291	0.496352	0.974501	-0.0372648
1087					632.706	99.9259	0.0822516	0.0861351	0.0480392	0.554924	0.418692	0.954914	-0.0665573
1089					632.703	134.895	0.133107	0.160994	1.31959	0.0415247	0.247599	0.826782	-0.27442
1090					632.701	118.933	0.126333	0.129193	0.336122	0.653967	0.459111	0.977864	-0.0322949
1097					632.669	216.854	0.73625	0.756615	0.266402	0.657261	0.460359	0.973084	-0.0393634
1100			(-)-Annoine	-11.0084052599138	632.498	264.1	0.309451	0.335425	0.485205	0.812205	0.513191	0.922563	-0.116281
1109					632.327	159.939	0.0803967	0.0762283	0.5979	0.620874	0.446246	1.05468	0.0768092
1120			Urocate	0.838769440662075	632.033	137.036	0.204752	0.247345	0.716924	0.430908	0.366018	0.827798	-0.27265
1123					631.936	158.939	0.81757	0.818758	0.201952	0.952856	0.552923	0.998549	-0.00209468
1150			Jatrophone	10.5425393492092	631.174	311.169	0.0681512	0.0673808	0.267977	0.91034	0.541614	1.01143	0.0164028
1154			2-Oxoadipate	8.67889878103688	631.142	159.031	3.52631	2.68302	0.0244893	0.353019	0.334551	1.31431	0.394301
1159			AA861	9.90213102133697	631.125	325.184	0.0616001	0.0596678	0.324367	0.773638	0.501032	1.03238	0.0459803
1161			Flucytosine	-7.78596547222479	631.113	128.026	0.64693	0.564091	0.168107	0.625998	0.448278	1.14686	0.197683
1197			1-phthaleneacetic acid sodium salt	-1.34957289108328	630.553	207.042	0.65437	0.81429	0.706627	0.525937	0.406335	0.803608	-0.315437
1204			3-Propylmalate	7.64993303173713	630.318	175.063	0.559723	0.456163	0.251272	0.59793	0.436961	1.22702	0.295164
1206			2-Octenedioic acid	8.38102618572609	630.317	171.068	1.8494	2.14292	0.334028	0.654658	0.459374	0.86303	-0.212517
1223			N-Formimino-L-glutamate	6.34671076935676	629.813	173.058	0.292338	0.192136	0.954029	0.197463	0.321383	1.52151	0.605508
1253					629.164	106.041	35.5527	39.848	0.251862	0.664936	0.463245	0.892208	-0.164547
1254			Felbamate	4.89831730052206	629.052	237.089	0.437929	0.368697	0.99348	0.434638	0.367628	1.18777	0.24826
1256			2-(Acetamidomethylene)succite	7.14367981817478	628.995	186.042	1.28036	1.67993	0.43354	0.362174	0.337781	0.762151	-0.39185
1268			Lapachenole	-11.5104834892072	628.213	239.105	0.263922	0.294348	0.432975	0.610151	0.441945	0.896632	-0.157411
1274			p-Benzoquinone	-11.4831069208118	627.636	107.013	1.08801	0.567432	0.680559	0.202925	0.322075	1.91743	0.939173
1279			Dibenzo-p-dioxin	-14.6870519590292	626.048	183.042	0.73744	0.856744	0.168319	0.738934	0.489559	0.860748	-0.216338
1282			Agaritine	4.15691913709174	625.216	266.116	0.188312	0.216395	0.620364	0.347811	0.333475	0.870225	-0.20054
1287			L-Dihydroanticapsin	6.912950560574	624.981	200.094	0.396458	0.345308	0.0163463	0.438983	0.369486	1.14813	0.199286
1296					618.541	264.968	0.149403	0.102096	0.0834568	0.212871	0.32325	1.46335	0.549278
1300					613.418	116.929	5.10469	4.90957	0.372836	0.880704	0.533386	1.03974	0.0562271
1301					613.169	114.934	0.300779	0.330713	0.640521	0.323755	0.33171	0.909489	-0.136872
1302					611.318	95.0251	0.337189	0.404859	0.482471	0.276144	0.328861	0.832857	-0.26386
1309			Tetrahydropteridine	0.933217771894311	610.504	135.068	0.149723	0.16139	0.420975	0.429029	0.365202	0.927709	-0.108256
1311			Imidazolone	0.0656360213722037	610.455	83.0251	2.56782	2.50441	0.383277	0.901468	0.539181	1.02532	0.0360786
1316			3,4-Dihydroxyphenylethyleneglycol	8.42215255531284	610.19	169.052	0.868761	0.777488	0.46694	0.634265	0.451525	1.11739	0.160138
1325			Phthalate	8.61781838577654	609.748	165.021	0.289473	0.310631	0.344446	0.772976	0.500818	0.931886	-0.101775
1327			N-acetyl-L-2-aminoadipate(2-)	1.37451121771034	609.672	200.058	0.441959	0.422675	0.152443	0.857508	0.526738	1.04562	0.064365
1328			4-Pyridoxate	7.08493164833733	609.666	182.047	1.70319	1.80651	0.000307392	0.786309	0.505093	0.942807	-0.0849652
1329			2-Amino-3-carboxymucote semialdehyde	7.47237263322513	609.663	184.027	0.538529	0.536025	0.0380619	0.979536	0.559739	1.00467	0.00672363
1333			Porphobilinogen	5.25304188846798	609.535	225.089	0.606091	0.586637	0.281195	0.883277	0.534112	1.03316	0.0470664
1337			Dipropyl disulfide	2.97707985888735	609.399	149.047	0.44416	0.579113	0.672621	0.176973	0.31844	0.766967	-0.382764
1343			Dihydroclavaminic acid	6.79609154755147	609.385	199.074	0.551245	0.599523	0.094828	0.620993	0.446294	0.919473	-0.121122
1344			Lichenin	8.99647729019475	609.383	161.047	1.12058	1.04499	0.598338	0.7267	0.485388	1.07234	0.10076
1346					609.268	184.063	1.21299	1.50152	0.0792372	0.479024	0.386492	0.807844	-0.307851
1358			Fosetyl	-14.7313239035831	609.126	109.004	0.317825	0.310488	0.173298	0.903913	0.539854	1.02363	0.0336943
1360			(5-Phenyl-1,2,4-triazol-3-yl)urea	0.24220428629267	609.1	202.073	0.223246	0.270233	0.795366	0.175543	0.318211	0.826125	-0.275568
1372			Felbamate	4.9246468810448	608.858	237.089	0.31646	0.384835	0.892214	0.225067	0.32456	0.822325	-0.282219
1376			D-Glucono-1,5-lactone	8.06746497158003	608.84	177.042	0.223165	0.215405	0.0976808	0.82242	0.516313	1.03603	0.0510605
1379					608.826	102.01	0.770297	0.668524	0.729169	0.526124	0.406413	1.15224	0.204435
1386			Agaritine	4.13968908966295	608.688	266.116	0.178466	0.170502	0.0343742	0.753668	0.494494	1.04671	0.0658592
1387			Gallate	8.65361069637545	608.654	169.016	0.499798	0.533863	0.39653	0.710878	0.479892	0.936192	-0.0951235
1388			Hydantoin-5-propiote	7.62049670336995	608.629	171.042	0.492206	0.448162	0.241966	0.779091	0.502788	1.09828	0.135242
1401			3-Propylmalate	7.59447549674305	608.476	175.063	0.440884	0.469348	0.186674	0.704395	0.477605	0.939354	-0.0902588
1403			4-Chloro-ortho-toluidine	-11.9577131907779	608.387	140.026	0.54872	0.589184	0.0273242	0.694686	0.474144	0.931323	-0.102647
1412			Pyrazinoic acid	0.897407490178853	608.091	123.02	0.365788	0.473154	0.458961	0.232681	0.325312	0.773085	-0.371301
1417			L-2,3-Dihydrodipicolite	8.46611914526644	607.915	168.032	1.08608	1.43459	0.074516	0.314506	0.33122	0.757068	-0.401506
1420			Deoxymannojirimycin	8.58373925794109	607.758	162.079	0.13211	0.13295	0.58713	0.964032	0.555803	0.993679	-0.00914788
1422					607.537	117.929	0.454398	0.403606	0.158537	0.70898	0.479225	1.12584	0.171008
1433					606.97	162.067	0.0921296	0.115121	0.247779	0.238454	0.325853	0.800287	-0.32141
1435			Benzamide	-10.7376301829338	606.952	120.044	0.752479	1.55329	0.694781	0.295175	0.330104	0.484443	-1.0456
1436			N-Formylmaleamic acid	9.14489659990763	606.69	142.016	0.955014	1.01979	0.0479001	0.782615	0.503916	0.936484	-0.0946734
1438					606.23	117.01	2.14902	2.46905	0.128071	0.710903	0.479901	0.870383	-0.200277
1440					605.936	193.027	0.275963	0.284891	0.258804	0.796714	0.508379	0.96866	-0.045938
1442			5-Methyl-2'-deoxycytidine	5.19586672769157	605.759	240.1	0.167066	0.140311	0.863027	0.262845	0.327892	1.19069	0.251793
1446					604.29	161.914	0.192682	0.248256	0.226158	0.343054	0.33265	0.776142	-0.365608
1449			5-Ureido-4-imidazole carboxylate	16.2932989579197	604.014	169.039	0.507919	0.620863	0.33842	0.426495	0.364096	0.818086	-0.289675
1458					598.962	92.0255	2.3279	1.8793	0.369575	0.558047	0.420058	1.2387	0.308831
1460			3,5-Dichloro-4-hydroxy-2-methoxy-6-methylbenzoic acid	1.80250518652656	598.663	248.973	13.2194	10.8955	0.809734	0.408988	0.356276	1.21329	0.278922
1461			4-(2-Aminophenyl)-2,4-dioxobutanoate	6.18117486715873	598.464	206.047	0.225929	0.260537	0.354167	0.392897	0.348819	0.867167	-0.205618
1462			(R)-3-((R)-3-Hydroxybutanoyloxy)butanoate	7.40064763436684	598.455	189.078	0.102475	0.0745993	1.08013	0.0955017	0.296148	1.37367	0.458038
1466			2-Methyl-3-hydroxy-5-formylpyridine-4-carboxylate	7.93710187680641	598.139	180.032	0.682017	0.665313	0.0495267	0.888218	0.5355	1.02511	0.0357729
1468					598.093	176.047	0.126762	0.0926162	0.341127	0.198966	0.321577	1.36868	0.452785
1470			Phenylacetaldehyde	-10.7015242030795	597.986	119.049	0.314826	0.168183	1.20454	0.229751	0.325028	1.87192	0.904521
1471					597.898	103.018	0.59648	0.67598	0.00876369	0.591077	0.434127	0.882393	-0.180506
1475			Hypoxanthine	0.721979145802993	597.872	135.031	0.791198	0.345289	1.25054	0.0222521	0.198649	2.29141	1.19624
1483			Brunfelsamidine	0.839675144870671	597.646	108.057	0.13945	0.116952	0.469187	0.399449	0.35188	1.19237	0.253829
1488			N-Acetylimidazole	0.373709181464119	597.509	109.041	0.350926	0.256494	0.413023	0.338526	0.332439	1.36817	0.452243
1490			3-Methyleneoxindole	-9.30061592723946	597.097	144.044	1.31092	1.32294	0.359981	0.979461	0.55972	0.990916	-0.0131655
1491			Proclavaminic acid	6.5785777558566	597.078	201.089	0.223683	0.17676	0.0419066	0.390209	0.347853	1.26546	0.339659
1493			N-Formimino-L-glutamate	6.34983259053172	596.941	173.058	0.233317	0.170888	1.43761	0.189376	0.320291	1.36532	0.449236
1494					596.918	107.025	0.503299	0.554133	0.500963	0.702916	0.477081	0.908263	-0.138819
1496					596.843	130.029	1.29542	1.06183	0.055677	0.440309	0.370049	1.22	0.286876
1502			L-Dihydroanticapsin	6.85945866773671	596.829	200.094	0.444234	0.356919	0.0461839	0.400166	0.352214	1.24463	0.315722
1507					596.603	144.057	0.654865	0.513379	0.0428075	0.409273	0.356406	1.2756	0.351174
1508			Echinorine	-7.72081137036643	596.567	173.083	0.300275	0.331589	0.222281	0.637684	0.452857	0.905563	-0.143114
1510					596.406	118.041	3.65218	1.36512	1.75399	0.0108822	0.157631	2.67536	1.41973
1511					596.391	91.0302	0.758483	0.704272	0.0228045	0.811272	0.512904	1.07697	0.106983
1514			N-Formyl-L-aspartate	8.39289575276307	596.092	160.026	0.359271	0.18228	1.39369	0.00834985	0.15695	1.97098	0.978914
1517			Diallyl disulfide	3.64693652478227	596.007	145.016	2.74353	0.98523	1.71882	0.0114293	0.157739	2.78466	1.4775
1522			(E)-4-Isothiocyanato-1-(methylthio)-1-butene	3.17789077236911	595.735	158.011	0.763994	0.811008	0.23124	0.860187	0.527515	0.942029	-0.0861562
1529			(S)-ATPA	5.49977663949127	595.39	227.105	0.265898	0.218691	0.195975	0.547761	0.415533	1.21586	0.281982
1531			Isosorbide mononitrate	7.22512119263316	595.201	190.037	0.250628	0.201872	0.991045	0.087584	0.292132	1.24152	0.312108
1532			4-Acetylimidazo[4,5-c]pyridine	0.425172821622123	595.125	160.052	0.311707	0.394292	0.164649	0.47379	0.384182	0.790548	-0.339075
1534			Sevelamer	-11.8297869437286	594.951	148.052	0.59561	0.449984	0.886277	0.253587	0.327162	1.32363	0.404494
1539					594.576	156.057	0.268278	0.180822	0.146857	0.241843	0.32616	1.48365	0.569154
1540			Uracil	0.545036085003359	594.557	111.02	0.287183	0.198318	0.792753	0.261389	0.327781	1.44809	0.534154
1542					594.415	202.037	0.240003	0.195742	0.554119	0.144113	0.31216	1.22612	0.294099
1543			Succite	12.4232227480934	594.386	117.021	3.87491	2.81346	0.846005	0.23733	0.32575	1.37728	0.461819
1549			N-Hydroxy-2-acetamidofluorene	-11.5336169909066	593.782	238.085	0.304622	0.321351	0.442711	0.823103	0.51652	0.947941	-0.0771315
1551			Hydralazine	0.353624528225562	593.617	159.068	1.44133	1.19975	0.0445335	0.442921	0.371154	1.20136	0.264666
1553			Urocate	0.792291389246715	593.571	137.036	0.174405	0.134629	0.772851	0.0936784	0.295274	1.29545	0.373451
1555			Tetrahydropteridine	0.951465450341314	593.194	135.068	0.111115	0.189235	1.05204	0.043815	0.251372	0.58718	-0.768124
1558			2-Benzimidazolylguanidine	0.0239339627139895	593.105	174.079	0.409961	0.5409	0.0959389	0.247138	0.326622	0.757923	-0.399877
1559					593.06	158.072	0.148077	0.173838	0.387309	0.504337	0.397347	0.851806	-0.231403
1563			3-Fluorocatechol	-18.8454382029565	592.846	127.018	0.180503	0.174111	0.0272863	0.772948	0.500808	1.03671	0.0520138
1565			Phenicarbazide	0.167748741481096	592.59	150.067	0.0783288	0.0867712	0.166099	0.728678	0.486067	0.902706	-0.147672
1567			Isoniazid	0.587875665245368	592.547	136.052	0.5599	0.399624	0.504233	0.109836	0.302144	1.40107	0.486524
1579			Benzoin	-12.5914760822844	592.03	211.074	0.989419	0.428016	1.31351	0.0345008	0.233925	2.31164	1.20892
1582			B-Norcholest-4-en-3-one	22.8400029461499	591.999	369.325	0.0584863	0.0548909	0.209823	0.804153	0.510701	1.0655	0.0915316
1583			L-Mimosine	6.56091170992081	591.997	197.058	0.755716	0.618429	0.466096	0.426221	0.363976	1.22199	0.289236
1584			L-Anticapsin	6.58312758662696	591.997	198.079	1.01689	0.662905	0.659509	0.197637	0.321405	1.53399	0.617288
1586			2-Hydroxyxanthone	-12.6556879804068	591.997	211.037	0.317178	0.234214	1.0947	0.141749	0.311608	1.35422	0.437465
1593					591.88	134.036	2.32622	2.52199	0.404453	0.751288	0.493703	0.922374	-0.116576
1594					591.879	116.026	6.0578	5.29164	0.500849	0.495324	0.393541	1.14479	0.195079
1596			Erythritol	12.0085016372867	591.862	121.052	0.436749	0.83844	0.671647	0.179653	0.31886	0.520906	-0.940904
1598			Flucytosine	-7.79225784482023	591.735	128.026	0.445262	0.46465	0.148191	0.850224	0.524611	0.958275	-0.0614887
1605			L-Rhamnose	8.64948545282419	591.683	163.063	0.412319	0.396695	0.477254	0.844947	0.523058	1.03939	0.0557316
1608			3-(3,4-Dihydroxyphenyl)lactate	7.09970770426723	591.529	197.047	0.235451	0.251828	0.0605014	0.507924	0.398844	0.934968	-0.0970117
1609					591.497	370.328	0.00662808	0.00622352	0.535397	0.874512	0.53163	1.06501	0.0908606
1612			Deisopropylatrazine	-1.8237560299785	591.485	172.039	0.311001	0.137946	0.866877	0.0681348	0.279102	2.25452	1.17282
1616			3-Hydroxykynurenine	5.47602021968249	591.472	223.074	0.84833	0.457725	0.917957	0.126921	0.307732	1.85336	0.890145
1620					591.337	120.02	4.54222	5.05636	0.0636465	0.515858	0.402121	0.898319	-0.1547
1623			5-Methyl-2'-deoxycytidine	5.08203994670911	591.195	240.1	0.172619	0.201458	0.299131	0.309486	0.330943	0.856848	-0.222889
1626			N-carbamoyl-beta-alaninate	17.0086726052662	591.071	130.041	4.8868	3.97817	0.403672	0.491532	0.39192	1.2284	0.296785
1627					590.992	123.031	0.406452	0.321697	0.855963	0.363868	0.338388	1.26346	0.337382
1631			L-Hexahydro-3-imino-1,2,4-oxadiazepine-3-carboxylic acid	-11.141653644805	590.942	158.055	0.336643	0.287802	0.311706	0.531721	0.408731	1.1697	0.226142
1633			2-Aminobenzimidazole	0.743960876150076	590.933	132.057	1.58786	1.6013	0.362469	0.968325	0.5569	0.99161	-0.0121556
1642					590.638	146.072	0.244086	0.309155	0.250138	0.240111	0.326004	0.789527	-0.340939
1645			Deoxymannojirimycin	8.60239409638871	590.504	162.079	0.118819	0.117538	0.741723	0.967694	0.556739	1.0109	0.015635
1646			Purine	0.607896680907215	590.457	119.036	0.485628	0.423144	0.516705	0.555074	0.418757	1.14767	0.198702
1647			Pyrazimide	0.602845583548848	590.39	122.036	2.0471	1.46169	0.739797	0.249287	0.326805	1.40051	0.485947
1651			7-Methylxanthine	0.0819189445096343	590.383	165.042	0.172318	0.158309	0.464128	0.645843	0.456009	1.08849	0.122331
1652			2-(Acetamidomethylene)succite	7.12963688481833	590.25	186.042	0.978313	0.651178	1.17139	0.100378	0.298352	1.50237	0.587244
1653			Pyrazinoic acid	0.88267105704945	590.116	123.02	0.374355	0.249242	1.10496	0.137754	0.310637	1.50197	0.586859
1657			Cyclopeptine	-10.1468595093968	590.115	279.111	0.147537	0.129985	0.620183	0.324972	0.331772	1.13503	0.182734
1658			2-Aminomucote	9.15958076909346	589.991	156.032	1.52289	1.24053	0.469133	0.483053	0.388255	1.22761	0.295858
1661					589.72	264.968	0.09359	0.0902068	0.182037	0.837847	0.520952	1.0375	0.0531167
1662			L-Dopachrome	7.6385583164688	589.586	192.032	0.306973	0.243595	0.601797	0.0890732	0.292933	1.26018	0.333628
1663			N-acetyl-L-2-aminoadipate(2-)	1.34682171920275	589.586	200.058	0.564374	0.446244	0.220928	0.599909	0.437775	1.26472	0.338819
1664			Ascorbate	7.74955054785359	589.581	175.026	0.512585	0.441301	0.104145	0.534203	0.409752	1.16153	0.216028
1669			Lichenin	8.97736461207816	589.318	161.047	1.48941	0.837107	1.12307	0.0231435	0.201622	1.77924	0.831258
1672					589.072	162.067	0.0966977	0.0784166	0.571221	0.346815	0.333297	1.23313	0.302323
1675			beta-Cymaropyranose	8.88491175845471	588.919	161.083	0.238946	0.222907	0.692296	0.748156	0.492659	1.07196	0.100245
1677			Dithranol	-12.2899888968228	588.779	225.053	0.446787	0.494391	0.0305129	0.54028	0.412232	0.903712	-0.146064
1680					588.53	117.01	1.54655	1.40816	0.573953	0.820845	0.515834	1.09828	0.13524
1684			3-Propylmalate	7.64229052909363	588.395	175.063	0.382743	0.297671	0.281465	0.278605	0.329031	1.28579	0.362657
1688			Pterin	0.131785931338874	587.722	162.042	0.224317	0.220049	0.24377	0.932147	0.547485	1.0194	0.027717
1690			meso-Tartaric acid	9.03595248933038	587.37	149.01	0.290254	0.277936	0.0500552	0.800843	0.509671	1.04432	0.0625602
1696			Phthalate	8.5569400567281	585.763	165.021	0.340342	0.421004	0.251163	0.191032	0.320521	0.808406	-0.306848
1698					585.564	158.939	0.159532	0.15698	0.293102	0.954453	0.553336	1.01625	0.0232571
1699			(Z)-But-1-ene-1,2,4-tricarboxylate	7.21617854606907	585.196	187.026	0.197268	0.217191	0.0863961	0.461541	0.378847	0.908268	-0.138811
1703					583.026	193.027	0.218351	0.196196	0.258578	0.393864	0.349259	1.11292	0.15435
1706			Glyphosate-monoammonium	5.50293488628686	582.322	185.034	0.250422	0.337467	0.914107	0.0872932	0.291973	0.742063	-0.430386
1711			(S)-ACPA	6.06362232381349	580.406	213.053	0.477185	0.57484	0.517345	0.481238	0.387462	0.830117	-0.268613
1714			1-phthaleneacetic acid sodium salt	-1.34026195628674	576.413	207.042	0.384724	0.40082	0.0940947	0.793155	0.50726	0.959842	-0.0591316
1717					575.383	135.971	0.391251	0.531551	0.591523	0.107599	0.301299	0.736055	-0.442114
1718			2,3-Dihydroxy-p-cumate	6.42470360626128	574.74	195.068	0.141094	0.141303	0.711291	0.992467	0.562968	0.998523	-0.00213243
1719			(-)-Annoine	-11.0008026583984	574.65	264.1	0.175162	0.206317	0.496316	0.342132	0.332607	0.848993	-0.236175
1720			(5-Phenyl-1,2,4-triazol-3-yl)urea	0.2481594902786	574.439	202.073	0.231699	0.240958	0.249772	0.816542	0.514521	0.961571	-0.0565342
1722			Dihydroclavaminic acid	6.84235231767166	574.115	199.074	0.707825	0.557597	0.832591	0.350019	0.333901	1.26942	0.344169
1723			2-Benzimidazolylguanidine	0.0763194730934302	574.086	174.079	0.318183	0.336497	0.12199	0.831487	0.51905	0.945576	-0.0807349
1728			4-Hydroxy-4-methylglutamate	7.36574221590371	573.062	176.058	0.121181	0.121045	0.292951	0.994532	0.563479	1.00112	0.00161569
1730			3-(3,4-Dihydroxyphenyl)lactate	7.07091034321727	572.754	197.047	0.235051	0.255574	0.163078	0.625591	0.448117	0.919699	-0.120766
1733					572.163	105.046	0.218622	0.169811	0.423221	0.280766	0.329178	1.28744	0.364507
1736			4,4'-Thiobis-2-butanone	11.7433197535678	571.898	173.066	0.22705	0.24987	0.314706	0.625328	0.448013	0.908673	-0.138167
1737			L-Dopachrome	7.65989054473465	571.77	192.032	0.251105	0.268388	0.174922	0.559212	0.420567	0.935601	-0.0960342
1738			Phezopyridine	0.0518670923155772	571.695	212.094	0.256429	0.22711	0.498089	0.488056	0.390425	1.1291	0.17517
1739			L-Dihydroanticapsin	6.87062489279183	571.367	200.094	0.298363	0.361888	0.425781	0.46419	0.379916	0.824464	-0.278472
1741					570.538	264.968	0.144528	0.12325	0.185832	0.45693	0.376971	1.17264	0.229766
1742					570.467	146.072	0.283567	0.228938	0.673256	0.125276	0.307253	1.23862	0.308735
1743			Tetrahydropteridine	0.97176116974674	570.318	135.068	0.152822	0.134871	0.150385	0.500692	0.395816	1.1331	0.180271
1746			Echinorine	-7.69282152694635	570.27	173.083	0.283323	0.295737	0.0216613	0.824338	0.516894	0.958024	-0.0618668
1747			Hydantoin	0.309541416255569	570.14	99.0201	0.80871	0.496452	0.846084	0.0884901	0.292622	1.62898	0.703967
1754					569.706	134.072	0.222566	0.202338	0.252721	0.633527	0.451237	1.09997	0.137468
1756					569.5	117.929	0.3178	0.359512	0.776108	0.548929	0.41605	0.883978	-0.177918
1757			2-Octenedioic acid	8.36731448010965	569.465	171.068	1.14232	1.42071	1.22885	0.341377	0.332572	0.804048	-0.314646
1762			Urocate	0.857566263804524	569.22	137.036	0.1498	0.221747	0.933079	0.226608	0.324716	0.675545	-0.565876
1764			Deisopropylatrazine	-1.75006761158327	569.19	172.039	0.355672	0.300736	0.00322483	0.668956	0.464744	1.18267	0.242047
1765			2,3-Dimethylmaleate	9.34824594572942	569.189	143.036	1.79194	1.94727	0.383906	0.660925	0.461741	0.92023	-0.119934
1769			4-Acetylimidazo[4,5-c]pyridine	0.385429066148106	568.934	160.052	0.280869	0.227221	0.562737	0.374383	0.342081	1.2361	0.3058
1770			Hydralazine	0.396545735850971	568.93	159.068	1.08932	1.19323	0.910862	0.577575	0.42846	0.912913	-0.131451
1779					568.704	142.041	0.608431	0.770916	1.18871	0.332959	0.332171	0.789231	-0.34148
1782			Cis-2-coumarate	-10.8924540823266	568.508	162.031	0.271277	0.263144	0.244679	0.910968	0.541785	1.03091	0.0439138
1785			Brunfelsamidine	0.796337618274962	568.378	108.057	0.153458	0.113095	0.411771	0.336783	0.332356	1.35689	0.440303
1787			5-Methylcytosine	0.650380948480318	568.285	124.052	0.278774	0.220323	1.05925	0.138715	0.310875	1.2653	0.339476
1794					568.064	117.01	2.20393	2.27422	0.210277	0.944277	0.550686	0.969093	-0.0452926
1806					567.595	144.057	0.527642	0.641652	0.89636	0.453902	0.375729	0.822317	-0.282233
1807			(S)-Ureidoglycine	-12.3432171075779	567.595	132.04	0.688482	0.900897	0.747158	0.18581	0.319782	0.764218	-0.387943
1821			1-Chloro-2-methylpropene	-19.3516780733211	567.12	89.0146	0.779793	0.490169	0.460853	0.204022	0.322209	1.59087	0.669812
1827			3-Dehydroquite	7.52102449029558	567.038	189.042	0.275251	0.269352	0.570328	0.904366	0.539979	1.0219	0.0312573
1830			Allicin	3.47974915033511	566.945	161.011	0.412616	0.628	0.370302	0.206716	0.322535	0.657031	-0.605966
1838			Nicotimide	1.0577292294961	566.63	121.041	0.238369	0.196887	0.720635	0.392208	0.348572	1.21069	0.275828
1839			Lichenin	9.00506322643342	566.63	161.047	1.03909	1.50346	1.34673	0.032166	0.22851	0.691137	-0.532956
1848			Dithranol	-12.2063997999917	566.25	225.053	0.392849	0.458667	0.534497	0.445887	0.372401	0.856501	-0.223473
1856					565.983	156.04	0.90202	0.812232	0.00496932	0.81226	0.513208	1.11055	0.151268
1857					565.98	85.0044	0.18749	0.155525	0.885393	0.438254	0.369176	1.20553	0.269664
1860			Pteridine	0.834570429782698	565.836	131.036	12.3398	12.5937	0.216545	0.951072	0.552459	0.979839	-0.0293839
1868			Diallyl disulfide	3.63199729641769	565.633	145.016	1.86568	1.68441	0.454485	0.708126	0.478924	1.10761	0.147456
1870					565.596	103.018	0.561116	0.580562	0.131664	0.767585	0.499068	0.966504	-0.0491517
1874			Thymine	1.02220224223849	565.503	125.036	0.106012	0.130349	0.532715	0.245453	0.326477	0.81329	-0.298158
1875					565.503	172.027	0.693291	0.776784	0.596563	0.58783	0.432775	0.892515	-0.164052
1882			N-Formylmaleamic acid	9.13331193348819	565.187	142.016	1.7142	1.24867	0.631426	0.217975	0.323815	1.37282	0.457139
1887			2,4-Dihydroxypteridine	0.933832414728562	565.022	163.026	0.469234	0.45389	0.0107573	0.845217	0.523137	1.03381	0.0479654
1890					564.919	133.041	0.283817	0.314849	0.239025	0.52273	0.404996	0.901439	-0.149699
1894			Ascorbate	7.75201080374624	564.707	175.026	0.430933	0.398177	0.171377	0.535888	0.410442	1.08227	0.114056
1896			Pyrazimide	0.620566044568254	564.104	122.036	2.42563	1.91101	0.769258	0.358482	0.336446	1.26929	0.344024
1900			1-phthaleneacetic acid sodium salt	-1.39205484257294	563.75	207.042	0.499257	0.472631	0.594768	0.717552	0.482224	1.05634	0.0790682
1910			6-Acetamido-3-oxohexanoate	7.07856344609869	562.909	186.079	1.06268	1.12666	0.0244334	0.735167	0.488282	0.943215	-0.0843409
1911			5-Methyl-2'-deoxycytidine	5.21993677063588	562.819	240.1	0.151982	0.133192	0.0888632	0.402867	0.353466	1.14108	0.190394
1915			1,2-Diamino-4-nitrobenzene	0.727940051285471	562.684	152.047	0.125327	0.127642	0.00323831	0.945473	0.550999	0.981863	-0.0264069
1917			Cytosine	0.331469606827411	562.477	110.036	0.154405	0.198559	0.987871	0.0651393	0.276547	0.777629	-0.362846
1921					561.946	249.97	0.149717	0.138722	0.131942	0.848484	0.5241	1.07926	0.110042
1922			Methyldopa anhydrous	6.05529185710776	561.918	210.079	0.367849	0.455284	0.0778932	0.484318	0.388805	0.807956	-0.307651
1927			2-Aminobenzimidazole	0.761258432230802	561.511	132.057	1.41545	1.0901	0.339099	0.269006	0.328352	1.29846	0.376797
1928			Porphobilinogen	5.25772329292523	561.434	225.089	0.509166	0.50648	0.132946	0.980155	0.559894	1.0053	0.00763178
1932			L-Anticapsin	6.60654086090876	561.032	198.079	0.785289	0.666433	1.15614	0.363137	0.338127	1.17835	0.236764
1933			(S)-ATPA	5.46683883293006	560.935	227.105	0.198906	0.165625	0.232726	0.539998	0.412118	1.20094	0.264167
1935			N-Acetyl-L-glutamate 5-semialdehyde	8.41615593329832	560.82	172.063	2.23351	2.05493	0.129144	0.726468	0.485309	1.0869	0.120223
1937			Deoxymannojirimycin	8.54655420370067	560.745	162.079	0.139807	0.101248	1.014	0.323353	0.331689	1.38084	0.465541
1939			N-Hydroxy-2-acetamidofluorene	-11.5338253394612	560.608	238.085	0.249067	0.363354	0.728161	0.22147	0.324187	0.685468	-0.544839
1945			(R)-3-((R)-3-Hydroxybutanoyloxy)butanoate	7.45482667412533	559.925	189.078	0.117569	0.138628	0.808815	0.338077	0.332417	0.848091	-0.237709
1949					558.479	176.047	0.110402	0.112475	0.0170454	0.905211	0.540211	0.981571	-0.026835
1955					557.094	285.271	0.0769337	0.0689259	0.580245	0.56197	0.421766	1.11618	0.158569
1956					556.842	284.267	0.954925	0.923734	0.485238	0.808914	0.512176	1.03377	0.0479088
1957			Dihydroclavaminic acid	6.81894677473765	556.737	199.074	0.49496	0.338768	0.936309	0.176878	0.318425	1.46106	0.547014
1961					556.045	158.939	0.238161	0.198013	0.0462414	0.463128	0.379488	1.20276	0.266345
1963					554.957	264.968	0.109724	0.137803	0.074358	0.214057	0.323384	0.796234	-0.328736
1964			(5-Phenyl-1,2,4-triazol-3-yl)urea	0.27260231531648	554.817	202.073	0.221289	0.161758	0.749069	0.210839	0.323018	1.36803	0.452098
1965			L-Dopachrome	7.64850271066019	554.465	192.032	0.263157	0.29517	0.0866141	0.537482	0.411093	0.891544	-0.165622
1966			Fosetyl	-14.8157563312527	554.356	109.004	0.323108	0.313417	0.104917	0.895729	0.537594	1.03092	0.043931
1967			Lapachenole	-11.4861807675635	554.317	239.105	0.245348	0.165072	1.05576	0.23646	0.325669	1.48632	0.57174
1969					552.977	193.027	0.251656	0.24505	0.293437	0.747924	0.492582	1.02696	0.0383755
1970			Castanospermine	7.334744931451	552.921	188.094	0.281342	0.202712	0.892949	0.278897	0.329051	1.38789	0.472894
1972			4,4'-Thiobis-2-butanone	11.7284485670248	552.559	173.066	0.227408	0.268471	0.292149	0.514052	0.401379	0.84705	-0.239481
1973			L-Dihydroanticapsin	6.87180439993057	551.862	200.094	0.343552	0.332363	0.482836	0.874292	0.531567	1.03366	0.0477685
1975			cis-2-Carboxycyclohexyl-acetic acid	7.32231492205861	551.599	185.083	0.232987	0.232608	0.35252	0.991619	0.562758	1.00163	0.00234866
1983			DIMBOA	6.23156266747155	551.258	210.042	0.235824	0.281691	0.32151	0.120899	0.305921	0.837174	-0.2564
1985			Tetrahydropteridine	0.959919162184934	551.222	135.068	0.115799	0.127925	0.249666	0.618479	0.445291	0.905215	-0.143668
1991			L-Formylkynurenine	5.15274335322272	550.759	235.074	0.217708	0.1838	0.577064	0.215087	0.323498	1.18448	0.24426
1995			2,3-Dimethylmaleate	9.3287767273965	550.651	143.036	2.12373	2.14482	0.243814	0.958189	0.554302	0.990163	-0.0142615
1999			Phenthrene-3,4-diol	-13.005091543966	550.17	209.058	0.591691	0.494226	0.674782	0.142748	0.311843	1.19721	0.259674
2000			(E)-4-Isothiocyanato-1-(methylthio)-1-butene	3.13595162047372	550.134	158.011	0.643954	0.855366	0.663407	0.298781	0.330323	0.75284	-0.409584
2006			(S)-ACPA	6.05998272448606	549.542	213.053	0.466535	0.564408	0.442861	0.405753	0.354796	0.826591	-0.274755
2015					548.813	135.971	0.627055	0.280627	1.5015	0.00538178	0.156274	2.23448	1.15994
2017			2,3-Dihydroxy-p-cumate	6.47495831675609	548.798	195.068	0.130741	0.137111	0.244779	0.513838	0.401291	0.953542	-0.0686315
2020			Cis-2-coumarate	-10.932681604903	548.67	162.031	0.24562	0.276705	0.858715	0.484262	0.388781	0.887661	-0.171919
2022			3-Dehydroshikimate	8.25254157246678	548.63	171.031	0.713424	0.803726	0.444952	0.441612	0.370601	0.887646	-0.171944
2024			7-Methylxanthine	0.0334328280022776	548.571	165.042	0.192967	0.224058	0.463587	0.601577	0.438458	0.861237	-0.215518
2025			N-Formylmaleamic acid	9.08860803153987	548.531	142.016	1.03499	0.952524	0.0273696	0.658028	0.460649	1.08658	0.11979
2039			Cyclopeptine	-10.2248180037123	548.375	279.111	0.119829	0.135534	0.517254	0.360338	0.337119	0.884129	-0.177672
2045			3-Methyladenine	0.306191630695272	548.194	148.063	0.177171	0.261768	0.726032	0.0818788	0.288841	0.676825	-0.563145
2053			(S)-Malate	11.0306727652831	547.972	133.016	1.44666	1.52831	0.175995	0.784766	0.504602	0.946573	-0.0792144
2070			5-Methylcytosine	0.683434941514716	546.608	124.052	0.269604	0.256104	0.36132	0.558494	0.420253	1.05271	0.0741116
2073			Isosorbide mononitrate	7.10920396460019	546.542	190.037	0.150212	0.168654	0.659582	0.323558	0.3317	0.890654	-0.167063
2081					545.936	107.025	0.707325	0.56265	0.772962	0.216301	0.323632	1.25713	0.330134
2084			3-Propylmalate	7.63549660500152	545.492	175.063	0.347366	0.472793	0.369441	0.260731	0.32773	0.734711	-0.444752
2086			5-Methyl-2'-deoxycytidine	5.06780820334954	545.05	240.1	0.12578	0.113957	0.655404	0.51578	0.402089	1.10375	0.142413
2090			8'-apo-beta-Carotenol	13.9293198925657	544.909	417.322	0.0318708	0.00147693	0.0480676	0.346007	0.333159	21.579	4.43156
2092			7,8-Dehydro-beta-micropteroxanthin	-5.5970654211189	544.775	393.278	0.0230424	0.000252555	0.292907	0.337719	0.3324	91.2372	6.51155
2103					543.154	85.0044	0.215785	0.17957	0.377225	0.53767	0.41117	1.20168	0.265052
2109			Thymine	0.992526219221994	541.042	125.036	0.126927	0.113276	0.136514	0.648564	0.457052	1.1205	0.164147
2110			L-Rhamnose	8.59250660562706	539.375	163.063	0.448923	0.52323	0.677505	0.181916	0.319205	0.857985	-0.220976
2113					538.363	264.968	0.103401	0.123767	0.673743	0.177764	0.318565	0.835446	-0.259381
2115			N-Formyl-L-aspartate	8.30693477845131	538.337	160.026	0.262491	0.210279	0.614433	0.307559	0.330834	1.2483	0.319963
2116			2-Hydroxyxanthone	-12.7216308671011	538.257	211.037	0.325584	0.321041	0.370044	0.810313	0.512608	1.01415	0.0202741
2118					538.08	202.037	0.215063	0.241149	1.04332	0.168633	0.317057	0.891827	-0.165163
2122			Kinetin	-0.11767406840876	537.535	214.073	0.148647	0.182475	0.607292	0.285779	0.32951	0.814616	-0.295807
2123			2-Aminobenzimidazole	0.736923540726965	537.443	132.057	1.52107	1.45449	0.0301166	0.788581	0.505814	1.04578	0.0645778
2124			L-Dihydroanticapsin	6.86388911297188	537.393	200.094	0.387214	0.344948	0.752503	0.469578	0.382306	1.12253	0.166751
2127			4-Hydroxy-9-fluorenone	-13.6311450918519	536.983	195.042	0.447291	0.52721	0.596095	0.442134	0.370822	0.848412	-0.237164
2128			beta-Cymaropyranose	8.87327111252733	536.682	161.083	0.325812	0.339647	0.145174	0.818676	0.515173	0.959267	-0.0599953
2129					536.559	107.044	2.05561	1.48219	0.56056	0.289962	0.329779	1.38687	0.471835
2130			Dicrotophos	-1.69830699867655	535.846	236.069	0.169121	0.180744	0.106332	0.739999	0.489919	0.935691	-0.095896
2131					535.563	117.01	1.6412	1.67688	0.544729	0.961398	0.555128	0.978723	-0.0310268
2140			5-Methylangelicin	-13.0702872520907	534.481	199.037	0.260878	0.28082	0.557137	0.601881	0.438582	0.928985	-0.106272
2152			Pyrazinoic acid	0.836647149439387	532.832	123.02	0.249138	0.256607	0.104003	0.912522	0.542208	0.970895	-0.0426123
2167			2-Maleylacetate	8.8817488950264	532.412	157.016	0.497179	0.607519	0.222418	0.438283	0.369188	0.818377	-0.289163
2170					531.793	193.027	0.208757	0.191446	0.356031	0.632048	0.450658	1.09042	0.124883
2215			Agaritine	4.0834162306454	529.832	266.116	0.155032	0.181992	0.486712	0.551743	0.417293	0.851862	-0.231308
2243			Phenthrene-3,4-diol	-13.0422178615661	528.969	209.058	0.298477	0.414161	0.277055	0.38307	0.34525	0.720679	-0.472571
2244			Hydantoin-5-propiote	7.93431543117882	528.937	171.042	0.186073	0.254748	0.572055	0.28829	0.329672	0.730423	-0.453197
2263			Dipropyl disulfide	2.91623249553081	527.938	149.047	0.355227	0.285754	0.686307	0.605655	0.440122	1.24312	0.313967
2271					527.343	268.228	0.033707	0.00262303	0.915444	0.0985999	0.29757	12.8504	3.68374
2276			Hypoxanthine	0.680711203116056	526.859	135.031	0.647423	0.796781	0.102836	0.662628	0.46238	0.812548	-0.299476
2284					526.109	90.0098	4.06688	3.72588	0.226373	0.673891	0.466573	1.09152	0.12634
2292			Proclavaminic acid	6.50460609194414	525.693	201.089	0.209762	0.274424	0.729774	0.232772	0.325321	0.764373	-0.387651
2293			Cyclopeptine	-10.2971350435991	525.693	279.111	0.120134	0.124645	0.535189	0.911989	0.542063	0.963817	-0.0531695
2297			Nonoic acid	0.0170073111774891	525.447	157.123	0.44603	0.195512	0.373055	0.329682	0.33201	2.28134	1.18988
2312			Urocate	0.747462875802894	524.419	137.036	0.105627	0.11264	0.348843	0.738403	0.48938	0.937737	-0.092745
2317			L-Anticapsin	6.57082153572055	524.353	198.079	0.700778	0.758281	0.267663	0.859953	0.527447	0.924167	-0.113775
2325					523.822	202.037	0.188506	0.270335	0.827205	0.0739348	0.28357	0.697305	-0.520138
2336			3-Propylmalate	7.62570984601954	521.515	175.063	0.357911	0.345383	0.57319	0.930842	0.547138	1.03627	0.0514009
2342			5-Methyl-2'-deoxycytidine	5.07441989285472	520.961	240.1	0.107722	0.0965612	0.417465	0.586757	0.432326	1.11559	0.157803
2354			cis-2-Carboxycyclohexyl-acetic acid	7.2490667486822	519.51	185.083	0.179176	0.174611	0.0152714	0.930424	0.547026	1.02614	0.0372344
2357					518.941	105.046	0.185043	0.14032	1.04049	0.443981	0.371601	1.31873	0.399146
2362			Benzamidine	0.825040705824209	518.13	119.062	0.180681	0.143229	0.559167	0.312068	0.331087	1.26148	0.335123
2363					517.986	158.072	0.189488	0.151171	0.890173	0.294887	0.330086	1.25347	0.325932
2368			(R)-3-((R)-3-Hydroxybutanoyloxy)butanoate	7.43576983557323	516.215	189.078	0.177108	0.134939	0.746378	0.0613134	0.273001	1.3125	0.392321
2370					515.187	282.252	1.06564	0.935087	0.474351	0.690681	0.472703	1.13962	0.188551
2371					515.187	283.255	0.092607	0.0821902	0.510215	0.731495	0.487031	1.12674	0.172155
2373			PG(16:0/18:0)	-8.16429616448693	515.019	749.528	0.0321431	0.156388	1.42539	0.0871299	0.291884	0.205534	-2.28255
2374			Istamycin Y0	18.5760070038053	514.867	317.225	0.00921895	0.00993787	0.779964	0.888097	0.535466	0.927658	-0.108334
2375			Pleuromutilin	8.63802511421282	514.812	377.237	0.0232565	0.0145554	0.197228	0.375099	0.342328	1.59779	0.676076
2378			PE(18:3(6Z,9Z,12Z)/P-18:1(11Z))	-6.4378020977059	514.652	722.508	0.0392857	0.0326263	0.041201	0.508632	0.399139	1.20411	0.267969
2379			Acetylcholine chloride	-9.72262707414007	514.65	180.078	0.0361166	0.0343173	0.0783827	0.736844	0.488852	1.05243	0.0737271
2381			PA(16:0/22:4(7Z,10Z,13Z,16Z))	19.1472723437047	514.557	723.511	0.00428346	0.00400224	0.158441	0.883451	0.534161	1.07026	0.0979671
2382			PG(16:0/16:0)	2.68655925035835	514.429	721.504	0.0738094	0.0786445	0.411191	0.849379	0.524363	0.93852	-0.0915408
2384			6-O-Acetylaustroinulin	-6.51639561108507	514.387	363.252	0.0103401	0.00894117	0.220621	0.774137	0.501193	1.15646	0.209711
2385			1-(1-Oxopropyl)-1H-imidazole	0.639723658102674	513.584	123.057	0.325868	0.25605	0.754839	0.220457	0.32408	1.27268	0.347865
2386			N-Formyl-4-amino-5-aminomethyl-2-methylpyrimidine	0.138554329010407	513.552	165.078	0.103941	0.0961526	0.385925	0.661033	0.461781	1.081	0.11237
2387			5-Methylcytosine	0.652080771535086	513.451	124.052	0.71578	0.623692	0.141083	0.592641	0.434777	1.14765	0.198682
2388			Phenicarbazide	-0.254091084666036	513.347	150.067	0.286671	0.203591	0.520059	0.187848	0.320075	1.40807	0.493718
2390			4-Amino-5-hydroxymethyl-2-methylpyrimidine	0.427777070753241	512.964	138.067	0.228579	0.163669	0.367991	0.0935524	0.295213	1.39659	0.481907
2393					512.146	109.052	0.147341	0.120071	0.94177	0.413992	0.358544	1.22711	0.29527
2398					510.973	332.268	0.0334285	0.0336054	1.01189	0.990221	0.562411	0.994736	-0.00761373
2399			PG(20:1(11Z)/18:2(9Z,12Z))	1.87548050102081	510.94	799.551	0.00685241	0.0354324	1.3655	0.0821346	0.288996	0.193394	-2.37039
2400			5alpha-Androstan-17beta-ol propiote	0.241863542374808	510.937	331.264	0.156319	0.153671	0.88885	0.963824	0.55575	1.01723	0.0246478
2402			PS(14:0/18:0)	14.2114683832771	510.371	734.508	0.00135853	0.00842332	1.08724	0.0723535	0.282409	0.161282	-2.63234
2403					510.303	733.504	0.00614894	0.0238369	1.00922	0.076901	0.285642	0.257959	-1.95479
2404					510.176	366.25	0.0153036	0.000229551	0.209379	0.337266	0.332379	66.6676	6.05891
2405					510.003	389.291	0.317595	0.0320112	0.606618	0.318324	0.331426	9.92139	3.31054
2406					509.943	390.294	0.0704558	0.00568331	0.756982	0.318377	0.331428	12.397	3.63192
2407					509.851	365.246	0.0636529	0.00423014	0.504614	0.326996	0.331875	15.0475	3.91145
2408			PS(22:1(13Z)/22:6(4Z,7Z,10Z,13Z,16Z,19Z))	-10.7016727670744	509.839	888.566	0.0204129	0.035335	1.34726	0.128341	0.308138	0.577696	-0.791618
2409			PS(20:0/22:6(4Z,7Z,10Z,13Z,16Z,19Z))	-4.18213242069734	509.562	862.557	0.112537	0.314498	1.52143	0.140982	0.311425	0.35783	-1.48266
2411					509.301	863.56	0.042508	0.0952959	1.15105	0.180574	0.319001	0.446064	-1.16468
2412			PE-NMe2(22:5(4Z,7Z,10Z,13Z,16Z)/22:6(4Z,7Z,10Z,13Z,16Z,19Z))	9.31230462387601	509.301	864.563	0.00997631	0.0178632	1.07802	0.353019	0.334551	0.558482	-0.840416
2415			Bacteriopheophytin	-9.25062017516234	508.667	887.561	0.0976813	0.138336	1.15436	0.265804	0.328116	0.706118	-0.502019
2416			PS(22:2(13Z,16Z)/22:6(4Z,7Z,10Z,13Z,16Z,19Z))	-4.23748624281229	508.576	886.557	0.255248	0.340044	1.11797	0.373701	0.341846	0.750633	-0.41382
2417			PE(DiMe(11,3)/MonoMe(11,5))	-4.06676573856143	508.506	836.541	0.0498097	0.086821	1.08706	0.264615	0.328026	0.573706	-0.801617
2418			PI(16:0/22:4(10Z,13Z,16Z,19Z))	3.60941659385295	508.501	885.553	0.506557	0.675469	1.12673	0.372985	0.341598	0.749933	-0.415166
2419			Sulfoacetaldehyde	1.28105109571367	508.411	122.976	0.0506912	0.0985711	1.13803	0.0457354	0.254322	0.514261	-0.959429
2420			PG(a-13:0/i-18:0)	3.05459988234928	508.4	707.489	0.00638441	0.00907878	0.760938	0.369023	0.340215	0.703224	-0.507944
2421			PI(16:0/18:0)	-6.84320037663203	508.389	837.544	0.0122654	0.0222721	1.05689	0.198861	0.321563	0.550706	-0.860644
2422			PI(18:0/22:5(4Z,7Z,10Z,13Z,16Z))	2.20729710620899	508.389	911.568	0.00661344	0.0193693	1.38083	0.0450205	0.253245	0.34144	-1.5503
2428					507.896	824.554	0.00677259	0.0305356	1.32175	0.114272	0.303735	0.221793	-2.17271
2429			2-Hydroxymucote semialdehyde	-15.7930967579519	507.818	141.017	0.747533	0.663205	0.360745	0.573074	0.426545	1.12715	0.172682
2432			6-Imino-5-oxocyclohexa-1,3-dienecarboxylate	22.94651907039	507.608	150.023	0.0638565	0.0642558	0.0351174	0.980622	0.560012	0.993785	-0.00899502
2434			PG(20:4(5Z,8Z,11Z,14Z)/20:1(11Z))	0.525192614600852	507.427	823.55	0.0198683	0.0931828	1.10822	0.115354	0.304107	0.213218	-2.2296
2435					507.402	135.945	0.544151	0.480204	0.757501	0.424054	0.363025	1.13316	0.180357
2437			PE(20:5(5Z,8Z,11Z,14Z,17Z)/P-18:1(11Z))	-6.34871996817201	507.287	746.508	0.236731	0.713753	1.25635	0.113069	0.303314	0.331671	-1.59217
2441			PS(15:0/22:4(7Z,10Z,13Z,16Z))	13.3020114285	506.587	796.524	0.0451238	0.175625	1.08158	0.126964	0.307745	0.256932	-1.96054
2442			Chenodeoxycholate	8.04191630372487	506.353	391.289	1.14006	1.05584	0.822157	0.617569	0.444928	1.07977	0.110728
2443			PE(18:4(6Z,9Z,12Z,15Z)/P-18:1(11Z))	-6.88765013171008	506.346	720.492	0.0447748	0.190318	1.23954	0.0467555	0.255817	0.235264	-2.08765
2444			PG(16:0/16:1(9Z))	3.0405243877256	506.344	719.489	0.110184	0.473897	1.325	0.0471407	0.256369	0.232507	-2.10465
2445					506.325	84.9512	2.94262	4.87537	1.12878	0.00695643	0.156602	0.603568	-0.728412
2446			PG(20:2(11Z,14Z)/18:2(9Z,12Z))	0.995067665385456	506.238	797.535	0.0444626	0.201904	1.15893	0.116175	0.304385	0.220216	-2.18301
2447			Bacteriochlorophyll a	15.1216311269436	506.109	909.552	0.0137524	0.0441851	1.10272	0.217765	0.323792	0.311245	-1.68388
2449					505.819	847.538	0.00639892	0.00889468	0.981629	0.641377	0.454288	0.71941	-0.475113
2450			PE-NMe(11D3/11M3)	12.1561915864358	505.756	822.539	0.0349429	0.168475	1.14654	0.135851	0.310156	0.207407	-2.26946
2451			PG(a-13:0/a-17:0)	3.00789381598315	505.03	693.473	0.0348908	0.0680299	0.853008	0.148491	0.31314	0.512875	-0.963322
2452			PE(18:4(6Z,9Z,12Z,15Z)/P-16:0)	-7.40678268584602	505.03	694.477	0.0117966	0.0254456	1.15044	0.118156	0.305042	0.463599	-1.10905
2458			PI(16:0/20:3(5Z,8Z,11Z))	3.79596043170825	503.125	859.537	0.278208	0.824619	1.42809	0.214377	0.323419	0.337377	-1.56756
2459			PS(20:1(11Z)/22:6(4Z,7Z,10Z,13Z,16Z,19Z))	-4.300884137471	503.118	860.541	0.129131	0.393768	1.40912	0.21572	0.323568	0.327937	-1.60851
2460			PI(16:0/20:2(11Z,14Z))	3.98610613960623	503.118	861.553	0.106605	0.291829	1.01218	0.116744	0.304575	0.365301	-1.45284
2461					502.867	258.241	0.0950381	0.093397	0.415429	0.87687	0.5323	1.01757	0.0251294
2462			Procyclidine	-8.52401532029635	502.846	286.215	0.103669	0.0979944	0.646342	0.563497	0.422428	1.05791	0.0812149
2464			Aphidicolin	-7.11577583397965	502.845	337.236	0.496636	0.471557	0.672159	0.649546	0.457427	1.05318	0.0747563
2465					502.845	587.508	0.16177	0.134113	1.30993	0.235203	0.325552	1.20623	0.270501
2466					502.844	338.24	0.0907376	0.0904071	0.431332	0.97438	0.558438	1.00366	0.0052642
2467					502.844	392.303	0.0826724	0.0810445	0.626706	0.935476	0.548368	1.02009	0.0286926
2468					502.844	588.511	0.0573824	0.0460522	1.27776	0.286354	0.329547	1.24603	0.317339
2469			Levomethadyl acetate	-10.9089837232439	502.842	352.224	0.159821	0.142136	1.03849	0.420505	0.361456	1.12442	0.169185
2470					502.841	256.236	20.2686	20.0578	0.318981	0.922373	0.544872	1.01051	0.0150834
2471			Prostaglandin H2	8.87809394564946	502.841	351.221	0.87789	0.816662	0.814427	0.635922	0.452171	1.07497	0.104301
2472			Decanoylcholine	12.981533481165	502.84	257.239	1.54053	1.58594	0.0834702	0.812957	0.513422	0.97137	-0.0419069
2474			Cholesterol sulfate	5.07233353151784	502.593	465.307	0.0593592	0.0443951	1.48031	0.0888796	0.292831	1.33707	0.419071
2475			Rhazidigenine Nb-oxide	-1.17798387548113	502.58	313.192	0.0722418	0.0791654	0.0514578	0.672774	0.46616	0.912543	-0.132036
2476					502.58	511.473	0.440742	0.404396	0.619842	0.676517	0.467541	1.08988	0.124167
2477					502.579	512.476	0.152438	0.139055	0.660129	0.66519	0.46334	1.09625	0.132572
2478					502.578	533.455	0.123967	0.120869	0.659326	0.917358	0.54352	1.02563	0.0365152
2481			3beta-Fluoroandrost-5-en-17beta-ol	-12.5314511316318	502.574	291.209	0.0306385	0.0322817	0.321773	0.781389	0.503524	0.9491	-0.0753685
2482					502.571	534.458	0.0367132	0.0332983	0.826561	0.735613	0.488434	1.10255	0.140849
2483			(1R,16Z,24E,26E,28Z)-1,18-dihydroxy-12-[1-(4-hydroxy-3-methoxycyclohexyl)propan-2-yl]-19,30-dimethoxy-15,17,21,23,29-pentamethyl-35-methylidene-11,36-dioxa-4-azatricyclo[30.3.1.0hexatriaconta-16,24,26,28-tetraene-2,3,10,14,20-pentone	18.1513444378655	502.565	910.549	0.00736492	0.0191619	1.20766	0.303527	0.330603	0.384352	-1.3795
2484			Muricadienin	22.3624990745881	502.312	513.479	0.0203228	0.0162077	0.659277	0.452323	0.375078	1.2539	0.326417
2486			Acrylic acid	-8.69310925562697	502.31	71.0132	0.0109228	0.010398	0.216582	0.750538	0.493454	1.05047	0.0710401
2487			14-oxo-DoHE(1-)	-4.397169084442	502.303	340.203	0.0516634	0.0560329	0.123294	0.63147	0.450432	0.922019	-0.117132
2488			1-hexadecanoyl-2-(9Z,12Z-octadecadienoyl)-sn-glycero-3-phospho-D-myo-inositol	2.84983554569699	502.043	833.521	0.243308	0.381614	1.1964	0.412658	0.357942	0.637576	-0.649332
2489			PS(18:0/22:6(4Z,7Z,10Z,13Z,16Z,19Z))	-5.32501920142524	502.041	834.525	0.119786	0.19027	1.18349	0.388307	0.347165	0.62956	-0.667584
2490					502.039	365.292	0.0115599	0.0105052	0.978904	0.711112	0.479974	1.10039	0.138017
2493			Acetylspiramycin	22.4675704587917	501.772	883.537	0.128588	0.32281	1.43269	0.128153	0.308084	0.398339	-1.32793
2494			PS(22:4(7Z,10Z,13Z,16Z)/22:5(4Z,7Z,10Z,13Z,16Z))	-4.59863428235566	501.771	884.541	0.0610433	0.152664	1.37634	0.145026	0.312369	0.399854	-1.32245
2496			Dimethisterone	-0.176609965565643	501.503	339.233	0.0886276	0.0776021	0.0794508	0.759711	0.49649	1.14208	0.191661
2497			Ostruthin	10.67697948959	501.238	297.153	0.322185	0.396058	0.208614	0.497651	0.39453	0.813479	-0.297823
2500			PG(16:0/18:3(6Z,9Z,12Z))	2.5375965114064	500.929	743.489	0.0551964	0.238114	1.13207	0.11107	0.302598	0.231807	-2.10901
2501			PS(15:0/18:2(9Z,12Z))	13.2729329936002	500.831	744.492	0.0205678	0.0852597	1.09678	0.120644	0.30584	0.241237	-2.05148
2503			1,2-dilinoleoyl-sn-glycero-3-phospho-1D-myo-inositol	3.89182802987849	500.454	857.522	0.202444	0.30526	1.20828	0.409086	0.356321	0.663185	-0.592516
2504			PS(20:2(11Z,14Z)/22:6(4Z,7Z,10Z,13Z,16Z,19Z))	-4.44409045997182	500.433	858.525	0.0968027	0.145865	1.24344	0.426766	0.364215	0.663645	-0.591515
2506			PI(16:0/16:1(9Z))	3.293203160319	500.18	807.506	0.0193482	0.0363571	1.2505	0.307686	0.330842	0.532171	-0.910039
2507			PG(22:6(4Z,7Z,10Z,13Z,16Z,19Z)/20:2(11Z,14Z))	2.38844289664723	500.156	845.536	0.00730643	0.0143616	0.750324	0.124682	0.307077	0.508747	-0.974979
2510					499.624	820.524	0.0769777	0.275921	1.26747	0.164817	0.316381	0.278985	-1.84174
2511					499.614	908.541	0.00314161	0.0257923	1.57452	0.175999	0.318285	0.121804	-3.03737
2512			Bacteriochlorophyll b	15.9924711065067	499.356	907.537	0.00758647	0.0506647	1.57932	0.178066	0.318613	0.149739	-2.73948
2515					499.228	933.537	0.00360277	0.00712432	0.866998	0.124392	0.30699	0.5057	-0.983646
2516			PE(DiMe(11,3)/DiMe(11,3))	-2.63108899408604	499.149	822.527	0.0119675	0.0410571	1.14587	0.0894431	0.293129	0.291485	-1.77851
2519			(S)-9-Hydroxy-10-undecenoic acid	0.641208114411702	499.073	199.134	0.0159341	0.0134051	0.492237	0.215236	0.323515	1.18866	0.249335
2521			PG(16:1(9Z)/16:1(9Z))	2.96839250305763	498.935	717.473	0.0117749	0.0337212	1.43562	0.0598954	0.271597	0.349183	-1.51794
2523			PS(15:0/16:1(9Z))	14.4603848245139	498.836	718.477	0.00519605	0.0138864	1.22438	0.0615626	0.273242	0.374183	-1.41819
2526			Bacteriochlorophyll a	-0.187630502787937	498.759	909.538	0.013755	0.0342567	1.36912	0.126155	0.30751	0.401529	-1.31642
2528			Petroselinic acid	-16.2242724810596	498.536	280.236	0.0534608	0.0591396	0.675533	0.854874	0.525971	0.903975	-0.145644
2529					498.318	881.522	0.0719616	0.235439	1.26986	0.185766	0.319776	0.305648	-1.71005
2530			PS(22:4(7Z,10Z,13Z,16Z)/22:6(4Z,7Z,10Z,13Z,16Z,19Z))	-4.18965873349467	498.318	882.525	0.0359864	0.118803	1.2502	0.192236	0.320687	0.302909	-1.72305
2531			Pheophytin a	-24.9407891293751	498.308	869.537	0.00946835	0.0130153	0.883796	0.49869	0.39497	0.727481	-0.459019
2532			Ectoine	1.23786642490042	498.295	141.067	0.0214557	0.0218635	0.133405	0.830818	0.518849	0.981349	-0.0271614
2533			Octadecanoic acid	-0.463880195449731	498.264	283.264	0.305719	0.418921	0.85668	0.0971102	0.296896	0.729778	-0.454471
2535			Paramethadione	0.720584591115476	498.226	156.067	0.049854	0.077337	1.40313	0.0504065	0.260793	0.644633	-0.633451
2537			Nonoic acid	0.162215806367753	498.019	157.123	0.169555	0.146969	0.770791	0.18246	0.319287	1.15368	0.206238
2539			PE-NMe(11M3/9D3)	12.9905805223562	497.99	794.508	0.0490592	0.143919	0.971032	0.152076	0.313906	0.34088	-1.55266
2541			Ethyl 3-(N-butylacetamido)propiote	0.204740841569204	497.966	214.145	0.0828246	0.0552658	0.935939	0.21972	0.324002	1.49866	0.583672
2544					497.855	156.005	0.0286928	0.0281611	0.0373323	0.838227	0.521065	1.01888	0.026987
2545			Atractylone	18.7592241966443	497.842	215.148	0.00716683	0.0043774	1.26821	0.044669	0.252707	1.63723	0.71126
2547					497.686	135.02	0.0889626	0.0798415	1.03156	0.0694867	0.280197	1.11424	0.15606
2548			3,5-Dichloro-4-hydroxy-2-methoxy-6-methylbenzoic acid	1.97300349884483	497.682	248.973	15.7555	14.7995	0.630829	0.590324	0.433814	1.0646	0.0903055
2549			(R)-2,3-Dihydroxypropane-1-sulfote	-0.567584751339456	497.623	155.002	0.770846	0.958077	0.832644	0.120977	0.305945	0.804576	-0.313699
2550			Acetylspiramycin	9.19752005317924	497.574	883.525	0.022766	0.0501713	1.10169	0.296954	0.330212	0.453766	-1.13998
2555			3,4,5-trihydroxy-6-{[1-(4-methoxyphenyl)-4-methylpentan-3-yl]oxy}oxane-2-carboxylic acid	9.3940194864501	497.419	383.175	0.0949894	0.0948235	0.138214	0.978248	0.559414	1.00175	0.00252292
2557			beta-Citraurol	13.8776108252873	497.219	433.317	0.00659281	0.00701074	0.500428	0.924884	0.545546	0.940388	-0.0886727
2558					497.209	691.458	0.00326738	0.0226355	1.41555	0.12928	0.308401	0.144347	-2.79238
2561			PS(22:4(7Z,10Z,13Z,16Z)/22:5(4Z,7Z,10Z,13Z,16Z))	-19.2384534397227	497.178	884.528	0.00597626	0.0144028	1.27165	0.249291	0.326805	0.414938	-1.26903
2565					496.967	505.375	0.0803541	0.0949517	0.715961	0.28629	0.329543	0.846263	-0.240822
2569					496.776	136.991	0.0374288	0.0342165	0.589634	0.617101	0.44474	1.09388	0.129454
2571			Pentadecanoic acid	-0.385743211081478	496.7	241.217	0.17461	0.168174	0.408006	0.75327	0.494362	1.03827	0.0541767
2573			7,8-Dehydro-beta-micropteroxanthin	13.3589958754235	496.656	393.285	0.0534414	0.0679631	0.869884	0.275697	0.32883	0.786329	-0.346795
2576			Undecanoic acid	0.278715129862636	496.506	185.155	0.0511585	0.0442073	0.363746	0.511165	0.400188	1.15724	0.21069
2578					496.397	844.525	0.0083299	0.015694	1.01943	0.23876	0.325881	0.530769	-0.913845
2579			Mukaadial	11.9189942207922	496.395	265.148	0.0247124	0.0223707	0.0152536	0.451792	0.374859	1.10468	0.143627
2584			Halstoctacosanolide A	-6.33978667403272	496.36	843.521	0.0189131	0.032072	0.979179	0.310679	0.33101	0.589709	-0.761925
2585			Sedoheptulose	1.9628182259578	496.286	209.067	0.143951	0.157013	0.136667	0.480205	0.38701	0.916811	-0.125304
2589			S-Acetyldihydrolipoamide	6.92595509907517	496.19	248.08	0.0248682	0.0301435	0.522827	0.295039	0.330096	0.824994	-0.277544
2592			Benzoate	1.26265773928803	496.144	121.03	0.363809	0.367338	0.499519	0.902624	0.5395	0.990391	-0.0139302
2594					496.102	368.247	0.0549524	0.0591964	0.043103	0.697845	0.475275	0.928307	-0.107326
2597			Taurine	0.405519558880674	495.966	124.007	0.0785181	0.150216	1.52464	0.0731296	0.282984	0.522701	-0.935941
2600			Hydantoin-5-propiote	0.894369927382555	495.862	171.041	0.0586163	0.0718707	0.44767	0.322335	0.331636	0.815581	-0.294101
2601					495.814	341.27	0.0167759	0.0179914	0.130159	0.666878	0.46397	0.93244	-0.100918
2603					495.57	306.252	0.107434	0.14786	1.30156	0.495511	0.393621	0.726595	-0.460777
2604					495.523	307.255	0.00960188	0.0130488	1.30448	0.576251	0.427897	0.735847	-0.442522
2605			7alpha-hydroxy-3-oxochol-4-en-24-oic Acid	-5.70738321027081	495.489	387.252	0.00657947	0.00938044	1.3214	0.499567	0.395341	0.701403	-0.511684
2606			PS(18:1(9Z)/22:6(4Z,7Z,10Z,13Z,16Z,19Z))	-5.1604230915843	495.342	832.509	0.0066458	0.0146024	1.30473	0.342998	0.332647	0.455117	-1.13569
2607					495.325	831.505	0.0140931	0.0301534	1.26635	0.348553	0.333607	0.46738	-1.09733
2611					495.079	868.525	0.00827834	0.0151482	1.04561	0.292591	0.329944	0.546489	-0.871735
2612			1-Methylnicotimide	-9.26585212802724	495.068	136.063	0.159211	0.176991	0.153916	0.563246	0.422319	0.899547	-0.152729
2613			PG(22:5(4Z,7Z,10Z,13Z,16Z)/22:6(4Z,7Z,10Z,13Z,16Z,19Z))	3.81571072504677	495.05	867.521	0.0181922	0.0302031	1.04886	0.335534	0.332296	0.60233	-0.731374
2617			Ethyl isovalerate	1.06956251141238	494.684	129.092	0.0772974	0.09106	0.643048	0.225066	0.32456	0.848862	-0.236398
2621			PE-NMe(15:0/22:4(7Z,10Z,13Z,16Z))	8.1526734694812	494.55	766.545	0.112052	0.0875008	0.141075	0.413008	0.3581	1.28058	0.356794
2622			Trp-P-2	-20.0579536193385	494.483	196.084	0.078825	0.0796978	0.212907	0.951562	0.552587	0.989049	-0.0158866
2628			Mycolactone F	17.571849063392	494.339	699.496	0.0563888	0.050728	0.748526	0.756561	0.495451	1.11159	0.152626
2629			Adenine	1.0180811452613	494.272	134.047	0.783822	0.912459	0.636814	0.669365	0.464896	0.859021	-0.219234
2632			Dodecanoic acid	0.370017219770965	494.215	199.17	0.116597	0.120224	0.193726	0.76835	0.499317	0.969829	-0.0441982
2643			PGP(18:0/18:1(11Z))	-10.7738829642062	493.81	855.507	0.0109913	0.017212	1.28649	0.489262	0.390945	0.638583	-0.647055
2649					493.594	789.552	0.196241	0.261118	0.647116	0.209431	0.322855	0.751539	-0.412081
2651					493.423	818.51	0.0440047	0.0860625	0.954606	0.251058	0.326953	0.511312	-0.967726
2652			PG(18:1(11Z)/22:6(4Z,7Z,10Z,13Z,16Z,19Z))	-9.59756198908087	493.42	819.51	0.022477	0.0469904	1.20162	0.152679	0.314031	0.478332	-1.06392
2653					493.414	142.02	0.221903	0.255739	0.0733371	0.425252	0.363552	0.867696	-0.204739
2655			PG(20:4(5Z,8Z,11Z,14Z)/20:4(5Z,8Z,11Z,14Z))	3.35686992055108	493.405	817.505	0.0863573	0.17115	1.03801	0.245548	0.326485	0.504572	-0.986867
2657					493.301	820.512	0.00507473	0.0103391	1.19138	0.244375	0.326383	0.490831	-1.0267
2664			alpha-Irone	-0.0596357371733799	492.856	205.16	0.350281	0.303741	0.634028	0.314902	0.331242	1.15322	0.205671
2665			PS(18:0/22:4(7Z,10Z,13Z,16Z))	4.03098877644741	492.844	838.564	0.0373863	0.043307	0.146042	0.614246	0.443596	0.863285	-0.212091
2666			DG(11D3/11D3/0:0)	0.136663898624485	492.788	699.521	0.0648284	0.0490297	0.613417	0.446847	0.372803	1.32223	0.402968
2670			2-Hydroxymucote semialdehyde	-15.2227421059051	492.565	141.017	9.19926	9.59852	0.815506	0.351004	0.334101	0.958404	-0.0612941
2675			Bis-gamma-glutamylcystine	-18.3944948433951	492.252	497.093	0.00164908	0.00172972	0.119323	0.896994	0.537945	0.953383	-0.0688718
2677			D-Xylote	4.21372642338522	492.239	165.041	0.0232152	0.023009	0.180908	0.952543	0.552841	1.00896	0.0128727
2678			5-Phosphonooxy-L-lysine	-12.3596436272081	492.23	241.057	0.00570258	0.00617657	0.0863182	0.624023	0.447497	0.92326	-0.115192
2680			(1R,6R)-6-Hydroxy-2-succinylcyclohexa-2,4-diene-1-carboxylate	14.5883353064758	492.126	239.06	0.0591373	0.0498698	0.833777	0.359816	0.33693	1.18583	0.245901
2681			Dehydrochorismic acid	15.3139963594373	492.124	223.028	0.0197866	0.0162681	0.860368	0.312116	0.331089	1.21628	0.282474
2682			Furazolidone	-17.2940649292142	492.108	224.027	0.00132432	0.000738094	1.27404	0.27058	0.328467	1.79424	0.843372
2683					492.036	225.025	0.000769889	0.000794768	0.0859625	0.934655	0.54815	0.968696	-0.0458835
2685					491.98	498.093	0.000259128	0.00027219	0.365855	0.958207	0.554306	0.952012	-0.0709487
2686			3,4,5-trihydroxy-6-({11-methoxy-13-oxo-6,8,20-trioxapentacyclo[10.8.0.0icosa-1(12),2(9),4,10,14(19),15,17-heptaen-15-yl}oxy)oxane-2-carboxylic acid	2.7748047889914	491.98	499.09	0.000599115	0.000481935	0.0519546	0.738527	0.489422	1.24315	0.313995
2687					491.879	240.059	0.00581832	0.00419031	1.03477	0.201294	0.321872	1.38852	0.473544
2689			PS(14:1(9Z)/24:1(15Z))	3.25369627454503	491.872	814.563	0.125042	0.104408	0.138666	0.767905	0.499172	1.19763	0.260178
2691					491.831	842.509	0.0160294	0.0205752	0.951163	0.568809	0.424718	0.779067	-0.360181
2692					491.808	109.052	1.47776	1.40842	0.340651	0.757523	0.495769	1.04924	0.0693392
2694			2-Arachidonoylglycerol	8.68588701405279	491.504	377.273	0.0768434	0.0612488	0.155075	0.373754	0.341864	1.25461	0.32724
2695			Progesterone	10.6076788227305	491.418	313.221	0.0189784	0.0170805	0.3129	0.616239	0.444395	1.11112	0.152013
2699			2-Hydroxymyristoylcarnitine	-20.4613467654991	491.104	386.283	0.00977779	0.0124954	0.181627	0.609143	0.441537	0.782509	-0.35382
2700					491.069	410.328	0.0498351	0.0561131	0.078804	0.728066	0.485858	0.88812	-0.171174
2701			Doxercalciferol	10.7378781066722	491.047	411.331	0.0109455	0.013402	0.0844022	0.615371	0.444047	0.816707	-0.292109
2704					490.904	350.307	0.0209762	0.0212111	0.0667434	0.974771	0.558537	0.988923	-0.0160701
2707			Tetractin	-6.26216868751859	490.76	791.49	0.0101201	0.0242714	1.00663	0.156539	0.314814	0.416955	-1.26204
2708			15-Methylpalmitate	-17.4579844921673	490.697	268.236	0.0853241	0.0964024	0.997334	0.48921	0.390922	0.885082	-0.176117
2709			omega-Cyclohexylundecanoic acid	-0.448661580202614	490.683	267.233	0.467363	0.532361	1.02681	0.451085	0.374566	0.877907	-0.187859
2712			Glycidyl stearate	0.266713413046489	490.236	339.291	0.00885136	0.00858464	0.441752	0.796262	0.508237	1.03107	0.0441424
2713					490.185	516.346	0.0133571	0.037463	1.49363	0.0664734	0.277707	0.356541	-1.48786
2715					490.026	413.291	0.23393	0.0141511	0.148837	0.341639	0.332584	16.5309	4.04709
2718					489.969	517.349	0.0033876	0.00883652	1.56089	0.14962	0.313385	0.383364	-1.38321
2721			Koryoginsenoside R1	1.31467124505962	489.792	867.512	0.00618546	0.00794885	0.859964	0.669438	0.464923	0.778157	-0.361866
2722			PG(22:6(4Z,7Z,10Z,13Z,16Z,19Z)/22:6(4Z,7Z,10Z,13Z,16Z,19Z))	3.86897462283347	489.622	865.506	0.0360222	0.0410955	0.801949	0.811661	0.513023	0.876548	-0.190095
2723			Solamargine	21.4505723135426	489.586	866.509	0.0197936	0.0218605	0.844766	0.859735	0.527384	0.905453	-0.143289
2724					489.53	474.362	0.00758655	0.0102321	1.01345	0.457122	0.37705	0.741446	-0.431586
2732					489.156	793.538	0.193036	0.21734	0.0614806	0.822456	0.516324	0.888174	-0.171086
2744			N-Undecanoylglycine	0.249607050099493	488.752	242.176	0.0323498	0.0274459	0.825787	0.464041	0.379856	1.17867	0.237164
2746			Ganodermic acid TQ	5.96512683207203	488.724	509.33	0.00493525	0.0171821	1.49198	0.105966	0.300663	0.287232	-1.79971
2748			PE(14:0/22:6(4Z,7Z,10Z,13Z,16Z,19Z))	-18.1013471293796	488.655	734.463	0.00571333	0.0139696	1.6435	0.13251	0.309283	0.408982	-1.28989
2752					488.574	590.383	0.00349	0.00924223	1.63755	0.0528058	0.263779	0.377615	-1.40501
2753					488.499	769.538	0.234362	0.138018	0.728464	0.0566047	0.268131	1.69806	0.763887
2756			3alpha,7alpha,12alpha-Trihydroxy-5beta-cholestan-26-al	0.178964902043768	488.064	433.332	0.0210949	0.0294753	0.696384	0.191048	0.320524	0.71568	-0.482614
2757					488.059	434.336	0.0052969	0.00785551	0.686658	0.17631	0.318335	0.674291	-0.568556
2761			2-trans,6-trans-Farnesal	0.0570970879618081	487.844	219.175	0.0307157	0.0287193	0.0551423	0.614023	0.443506	1.06951	0.0969535
2765			(2alpha,3alpha,5alpha,22R,23R)-2,3,22,23-Tetrahydroxy-25-methylergost-24(28)en-6-one	-8.5080160522005	487.478	475.339	0.0181907	0.0257771	0.152326	0.642992	0.454912	0.705691	-0.502892
2768			2-Oxophytate	0.597122854639046	486.288	325.275	0.00865254	0.0089809	0.226133	0.833535	0.519665	0.963438	-0.0537368
2770			Citalopram	-8.53915706489109	485.623	323.154	0.0511057	0.0520691	0.0789547	0.862532	0.528194	0.981499	-0.026942
2771			6-O-Acetylaustroinulin	9.18665288482484	485.549	363.257	0.029745	0.0281595	0.462581	0.920916	0.54448	1.0563	0.0790248
2772			O-Methylandrocymbine	-13.3680217654181	485.491	384.176	0.0609262	0.0638732	0.637884	0.757392	0.495726	0.953861	-0.0681485
2774			Jurubine	22.4569991457814	485.441	594.415	0.00491277	0.0111202	1.32915	0.201401	0.321885	0.441787	-1.17858
2775			3,4,5-trihydroxy-6-{[1-(4-methoxyphenyl)-4-methylpentan-3-yl]oxy}oxane-2-carboxylic acid	9.55769879030925	485.348	383.175	0.254139	0.207517	1.11253	0.0156159	0.173723	1.22466	0.292386
2776			Burseran	15.0138398188561	485.313	385.171	0.0221323	0.0205475	0.811624	0.287926	0.329649	1.07713	0.107193
2777					485.072	483.363	0.00217672	0.0107905	1.07502	0.352353	0.334372	0.201724	-2.30954
2778			Auricularine	4.04722095225536	484.405	493.336	0.0195599	0.0139374	0.084835	0.406307	0.35505	1.40341	0.488941
2779					484.385	494.339	0.00568412	0.00378038	0.0181246	0.383598	0.345444	1.50358	0.588404
2780			(7Z,10Z,13Z,16Z)-docosatetraenoate	-15.0116350329557	483.565	330.252	0.0732005	0.0949029	1.30083	0.660444	0.46156	0.77132	-0.374599
2781			5beta-Cholanic acid	-11.6347003574814	482.733	359.291	0.00641232	0.00933024	1.44466	0.396203	0.350361	0.687262	-0.541068
2783					482.403	358.296	0.00849275	0.00989347	1.06651	0.45278	0.375267	0.85842	-0.220245
2784					482.13	709.451	0.0118537	0.0264744	1.40685	0.0149005	0.170367	0.447743	-1.15926
2785			Lolitrem B	19.0396288854284	482.129	684.404	0.00487188	0.0113779	1.68937	0.01717	0.180424	0.428188	-1.22369
2786			PE(14:0/20:5(5Z,8Z,11Z,14Z,17Z))	-18.2872387426166	482.082	708.448	0.0358783	0.0744594	1.45528	0.0155076	0.173227	0.48185	-1.05334
2787					482.012	711.423	0.00437109	0.0100601	1.35431	0.0104758	0.157544	0.434497	-1.20258
2790					480.277	414.35	0.00562094	0.00330914	0.358569	0.397284	0.350868	1.69861	0.764357
2791					480.267	390.296	0.00439495	0.00381556	0.323849	0.824283	0.516878	1.15185	0.203952
2792			5alpha-Ergosta-7,22-diene-3beta,5-diol	10.310860451727	480.267	413.347	0.105935	0.0385236	0.33827	0.237437	0.32576	2.74989	1.45937
2793					480.243	352.322	0.00608365	0.00339476	0.308964	0.366309	0.339257	1.79207	0.841627
2794			3-Geranylgeranylindole	-5.37119259450232	480.22	388.299	0.0185774	0.0160295	0.261206	0.734244	0.487968	1.15895	0.212819
2796			Heptadecanoyl carnitine	0.203253159751993	479.995	412.343	0.203641	0.163996	0.0483821	0.668691	0.464645	1.24175	0.312371
2797			Homodolicholide	-8.02843457950319	479.733	491.334	0.0075526	0.024298	1.4663	0.118373	0.305112	0.310832	-1.68579
2798					479.723	490.33	0.0282759	0.0914043	1.67786	0.163304	0.316105	0.30935	-1.69269
2799					479.195	534.32	0.00393843	0.00673527	1.1609	0.142373	0.311755	0.584748	-0.774114
2800			Streptothricin F acid	-3.23270145248616	479.189	519.252	0.0256745	0.0268323	0.531964	0.91502	0.542886	0.956852	-0.0636316
2801			Morphiceptin	-3.05795839279883	479.189	520.255	0.00774536	0.00796057	0.705109	0.951228	0.5525	0.972965	-0.0395395
2802			Proscillaridin	-0.830457398772024	479.188	529.28	0.00464866	0.00434068	0.529928	0.873261	0.531273	1.07095	0.0988943
2803			Trilobolide	16.3106722707141	479.188	521.248	0.00724067	0.00703342	0.821029	0.951515	0.552575	1.02947	0.0418955
2804					479.188	543.296	0.297643	0.298425	0.392936	0.99437	0.563439	0.997378	-0.00378712
2805			Americine	11.6877881393363	479.188	544.299	0.101506	0.0998704	0.396627	0.965768	0.556248	1.01638	0.0234358
2806			Westiellamide	-13.1294875866424	479.188	545.302	0.0199285	0.0204098	0.463061	0.948079	0.55168	0.976418	-0.0344288
2807					479.184	302.22	0.0172827	0.0173018	0.15509	0.996769	0.564032	0.998893	-0.00159765
2808			Abietate	-0.495478746590846	478.926	301.217	0.0941182	0.0947527	0.203797	0.975139	0.55863	0.993303	-0.00969398
2809					478.375	281.239	0.189349	0.178221	1.04853	0.907851	0.540934	1.06244	0.0873789
2810			Resolvin D1	8.59348901055617	478.129	375.221	0.0341068	0.0310771	1.0082	0.866958	0.529469	1.09749	0.134211
2811			Di-n-heptyl phthalate	-6.36653612179705	478.12	361.236	0.133205	0.147601	1.17839	0.810313	0.512608	0.902471	-0.148048
2812			Cetyltrimethylammonium bromide	-9.07898514536377	478.12	362.24	0.0282067	0.0313783	1.23752	0.812485	0.513277	0.898922	-0.153732
2813			Petroselinic acid	-16.380017287673	478.12	280.236	2.03406	1.92696	1.05361	0.916873	0.543389	1.05558	0.0780395
2814			1-Acetylaspidoalbidine	-0.327699629246301	478.12	337.192	0.0295076	0.0352424	1.28248	0.699982	0.476038	0.837275	-0.256227
2815					478.119	282.242	0.0097364	0.00989346	1.18849	0.976462	0.558964	0.984125	-0.0230868
2816					478.117	364.21	0.0344825	0.0337161	1.05007	0.964455	0.555912	1.02273	0.0324239
2817					478.116	315.21	0.0108071	0.0127738	1.29332	0.741651	0.490477	0.846037	-0.241207
2818			Mepenzolate	14.3683333641466	478.116	339.189	0.0465959	0.0204956	0.640382	0.14118	0.311472	2.27346	1.18489
2819			11beta,21-Dihydroxy-5beta-pregne-3,20-dione	-7.12607053489618	478.112	347.22	0.0100907	0.0106083	1.15108	0.923002	0.545041	0.95121	-0.0721636
2820			17beta-(Benzoyloxy)-B-norandrost-4-en-3-one	-5.67181645569153	478.007	377.21	0.00734556	0.00711864	1.08399	0.95802	0.554258	1.03188	0.0452714
2822					477.447	92.928	0.0651291	0.0719788	0.101541	0.705273	0.477916	0.904837	-0.14427
2823			Borreverine	4.13574722589453	477.317	479.32	0.0127373	0.00859799	0.558185	0.45661	0.37684	1.48143	0.56699
2824					477.316	569.402	0.00907105	0.0140159	1.40205	0.483247	0.388339	0.647195	-0.627727
2825					477.312	568.399	0.0353281	0.0504462	1.40653	0.501302	0.396073	0.700313	-0.513929
2827					477.043	169.929	0.0512058	0.0920137	1.37377	0.0122576	0.158315	0.556501	-0.845543
2828			5-O-beta-D-Mycaminosyltylactone	23.7488804905189	475.453	566.383	0.0086954	0.0142834	1.00538	0.459848	0.37816	0.608775	-0.71602
2829					475.449	402.323	0.00494057	0.00528692	0.0748458	0.710459	0.479745	0.93449	-0.0977484
2830			N1-Acetylspermine	20.2527633018792	475.19	243.224	0.018263	0.0210982	0.653366	0.143533	0.312026	0.865621	-0.208193
2831			Decylubiquinol	-7.19275908057965	475.176	323.22	0.0270888	0.0341841	1.00334	0.0785884	0.286764	0.792437	-0.335631
2832					475.166	299.176	0.00424066	0.00515684	0.914185	0.11959	0.305506	0.822337	-0.282198
2833			Shiromodiol diacetate	9.96045862731765	475.166	337.205	0.00622752	0.00684426	0.442111	0.383907	0.345558	0.90989	-0.136236
2834			Bisoprolol	18.0218390942941	474.92	324.224	0.00319634	0.0040656	1.02868	0.040597	0.245986	0.786192	-0.347046
2835			4-Methylthiobutylthiohydroximate	1.36393392769188	474.178	164.021	0.0365753	0.0165855	0.53912	0.306031	0.330747	2.20525	1.14094
2836			Nereistoxin	0.550048693921664	474.06	148.026	0.058136	0.0595007	0.469788	0.624263	0.447592	0.977063	-0.0334766
2837					473.855	147.947	0.0115428	0.00750466	1.6476	0.0675732	0.278636	1.53808	0.621132
2839					473.836	132.868	0.00755533	0.00367662	0.683692	0.305472	0.330715	2.05497	1.03912
2841					473.796	114.936	0.0428567	0.032458	1.2266	0.131326	0.308964	1.32037	0.400947
2842					473.796	134.865	0.00703609	0.00576585	0.0786005	0.503855	0.397145	1.2203	0.287241
2844					473.573	123.902	0.0220941	0.0179586	1.17607	0.150382	0.313548	1.23027	0.29898
2847			Cholesterol sulfate	-0.671393675047465	472.251	465.304	2.507	0.9354	0.0823176	0.322872	0.331664	2.68014	1.42231
2848			Neomethymycin	10.9375088493157	472.245	468.302	0.0259706	0.00915994	0.129919	0.313122	0.331145	2.83524	1.50347
2849			Oxethazaine	-0.194032457359213	472.24	466.307	0.758827	0.280604	0.0805522	0.322921	0.331667	2.70426	1.43523
2851					472.236	467.3	0.0673657	0.0246722	0.0596688	0.296258	0.33017	2.73043	1.44913
2852					472.234	550.281	0.0323143	0.0184983	0.0423095	0.331449	0.332097	1.74688	0.804781
2853					472.233	523.262	0.0136309	0.00810476	0.35697	0.368955	0.340191	1.68184	0.750042
2854			5beta-Scymnol sulfate	21.7339187478975	472.233	547.307	0.0188661	0.00781975	0.203884	0.327743	0.331913	2.41262	1.2706
2855					472.231	571.248	0.00102938	0.000987958	1.07918	0.950893	0.552413	1.04192	0.0592497
2856			N6'-Acetylkamycin-B	17.9711593812678	472.224	524.267	0.00571694	0.00560551	1.09701	0.970087	0.557349	1.01988	0.0283976
2857			Antioside	-3.0415899991588	472.218	551.284	0.00934085	0.00551841	0.283343	0.355942	0.335517	1.69267	0.759302
2858			Calafatimine	-24.0926529884178	472.218	635.261	0.00168466	0.0012012	0.0160097	0.463632	0.379691	1.40249	0.487986
2860					472.213	546.317	0.00816261	0.0139106	1.50546	0.385054	0.345979	0.586792	-0.76908
2861					472.213	548.31	0.00643807	0.00356699	0.898697	0.41851	0.360569	1.8049	0.851922
2862			Scymnol	-8.01815638507204	472.21	467.334	0.0683556	0.0163278	0.345014	0.30491	0.330683	4.18645	2.06573
2863			TetraHCA	-0.780431537746475	472.209	464.315	0.489931	0.851171	1.48384	0.337204	0.332376	0.575596	-0.796872
2864			Nebramycin factor 4	10.6721891709935	472.205	525.258	0.00421541	0.00249291	0.612518	0.397929	0.35117	1.69096	0.757844
2865			Hordatine A	-4.91831734275348	472.205	549.292	0.0170235	0.0269197	1.39861	0.434129	0.367409	0.632382	-0.661131
2866			Calcimycin	23.0141666224473	472.187	522.273	0.00772295	0.0149833	1.45486	0.340286	0.332521	0.515438	-0.95613
2869			AA861	10.4443207142796	471.567	325.184	1.42532	1.46797	0.335503	0.722389	0.483902	0.970947	-0.042535
2871			Psychotrine	9.96499904688402	471.161	463.265	0.00991916	0.0146561	1.41436	0.183612	0.319459	0.676796	-0.563207
2874					470.327	304.236	0.543484	1.0008	1.31654	0.328308	0.331941	0.543051	-0.880841
2875					470.327	305.24	0.0568891	0.105455	1.30635	0.337148	0.332373	0.539463	-0.890404
2876			Medroxyprogesterone acetate	-5.9584021750024	470.322	385.236	0.0382424	0.07235	1.38703	0.316535	0.33133	0.528575	-0.91982
2877			3alpha-Hydroxy-3,5-dihydromocolin L acid	-22.9797367595977	470.312	339.21	0.0447097	0.0341324	0.528417	0.512959	0.400929	1.30989	0.389448
2878					470.301	608.394	0.0333119	0.0239529	1.18578	0.743507	0.491101	1.39072	0.475834
2879			PA(10:0/19:0)	-20.5134510529897	470.282	605.406	0.0141434	0.0228269	1.22101	0.375141	0.342343	0.619596	-0.6906
2880					470.282	606.41	0.00488604	0.00774257	1.15231	0.39988	0.352081	0.631062	-0.664146
2881			Megestrol	-16.0103532818906	470.209	341.207	0.025607	0.0307764	0.173953	0.439927	0.369887	0.832033	-0.265287
2882					470.198	388.21	0.00996294	0.0194561	1.39064	0.307019	0.330804	0.512074	-0.965577
2883					470.134	386.24	0.00795557	0.0158648	1.40014	0.312115	0.331089	0.50146	-0.995793
2884					470.132	361.192	0.0101644	0.0199011	1.48656	0.303914	0.330625	0.510745	-0.969325
2885			3-(2,4-Cyclopentadien-1-ylidene)pregn-4-en-20-one	16.5913693882815	469.247	361.26	0.00794307	0.00216587	0.690878	0.250798	0.326932	3.66738	1.87475
2886					468.706	426.323	0.00584314	0.00321405	0.381817	0.403153	0.353598	1.818	0.862353
2887			trans,trans-Farnesyl phosphate	7.72911693202426	467.944	301.16	0.0112571	0.00621634	0.363466	0.385678	0.346207	1.81089	0.856702
2888			Terpendole G	-17.3847186121638	467.876	450.257	0.00128997	0.00337161	1.06107	0.222863	0.324333	0.382599	-1.3861
2889			Nonoic acid	0.289856055837768	467.634	157.123	0.132815	0.139205	0.134016	0.524593	0.405775	0.9541	-0.0677879
2890					467.442	121.944	0.191384	0.22895	0.753119	0.0782034	0.286511	0.835923	-0.258558
2892			8-Amino-7-oxononoate	0.726441213391754	467.341	186.114	0.047042	0.0550768	0.0724708	0.566446	0.423702	0.854117	-0.227495
2893			10-Desacetyltaxuyunnin C	-11.4710134949425	467.147	461.249	0.0131493	0.0124217	0.937483	0.907251	0.54077	1.05858	0.0821246
2894					467.113	461.751	0.00634956	0.00582214	1.00174	0.867891	0.529737	1.09059	0.125108
2895			Docosahexaenoyl Ethanolamide	9.24701628775201	467.018	370.279	0.0403355	0.0542189	1.40425	0.582374	0.430487	0.743938	-0.426746
2896					466.907	119.947	0.530324	0.610005	0.997085	0.14268	0.311827	0.869376	-0.201947
2897			Contigsterol	-8.68358378834084	466.806	507.328	0.00380438	0.00960113	1.87419	0.119666	0.30553	0.396243	-1.33554
2898					466.584	94.9251	0.0725577	0.0978324	1.13466	0.0422343	0.2488	0.741653	-0.431183
2899			Gymnodimine	-5.36673268479917	466.579	506.325	0.0183046	0.0403796	1.86746	0.0688521	0.279687	0.453314	-1.14142
2901			2-trans,6-trans-Farnesal	-0.223135627787026	466.043	219.175	0.0278441	0.0356821	1.025	0.170431	0.317365	0.780337	-0.35783
2902			Tuberoside	0.523761874762682	465.457	591.391	0.0111293	0.0328439	1.25297	0.0663928	0.277638	0.338854	-1.56127
2903			Discodermolide	14.4819626139234	465.426	592.394	0.00387255	0.0118059	1.1246	0.0664342	0.277674	0.328018	-1.60816
2904			9-Decenoylcholine	13.6635155010273	465.374	255.224	0.0360971	0.0225387	0.55444	0.464827	0.380172	1.60156	0.679477
2905					465.223	254.221	0.332927	0.358118	1.11613	0.872144	0.530955	0.929658	-0.105227
2906			Palustrine	-9.8166289172453	465.19	308.231	0.00608187	0.0092226	1.43922	0.47044	0.382691	0.659453	-0.600659
2907			Prostaglandin B1	-6.9567544844168	465.168	335.22	0.0288756	0.0314491	0.977073	0.840543	0.521754	0.918168	-0.12317
2908			Pristimerin	7.30208897749729	465.115	463.289	0.0240299	0.00505917	0.691564	0.0959118	0.296341	4.74977	2.24786
2909			3,4-Dimethyl-5-pentyl-2-furanoctanoic acid	0.100352148267332	465.078	307.228	0.0331318	0.0509658	1.42619	0.393047	0.348873	0.650078	-0.621315
2910			20-Oxo-5-O-beta-mycaminosyltylactone	23.149070981081	464.81	580.363	0.00473884	0.00593979	0.719464	0.546389	0.414924	0.797811	-0.32588
2911			Baliospermin	-16.1061420474203	462.079	561.334	0.0072717	0.00393459	1.26289	0.600779	0.438131	1.84814	0.886078
2912					462.061	643.312	0.00665234	0.00704658	1.28339	0.93579	0.548451	0.944052	-0.0830611
2913			6,8a-Seco-6,8a-deoxy-5-oxoavermectin ''2a'' aglycone	15.7598652921327	462.048	585.353	0.155835	0.0718914	0.886544	0.515544	0.401992	2.16765	1.11613
2914					462.046	583.382	0.438138	0.140727	0.912544	0.450953	0.374511	3.11339	1.63849
2915					462.038	558.334	0.111228	0.0535855	1.04104	0.537051	0.410918	2.07572	1.05361
2916			1-Palmitoyl-2-(5-hydroxy-8-oxo-6-octenedioyl)-sn-glycero-3-phosphatidylcholine	-1.6259512341712	462.038	664.382	0.0268924	0.0105409	1.03254	0.493332	0.392691	2.55123	1.35119
2917					462.03	584.384	0.0879194	0.0271949	0.947518	0.44841	0.373455	3.23294	1.69285
2918			rbomycin	23.4566076923634	462.027	508.34	0.0491996	0.0157279	1.0288	0.457513	0.377209	3.12817	1.64532
2919					462.022	560.33	0.0334446	0.0158562	1.10437	0.538799	0.41163	2.10924	1.07672
2920					462.018	586.356	0.0434142	0.0197696	1.00833	0.518829	0.403357	2.19601	1.13489
2921			Deferoxamine	-15.857888946545	462.009	559.337	0.0308134	0.0152405	1.12456	0.545521	0.414538	2.0218	1.01564
2923					461.993	584.357	0.0289092	0.0116772	0.57815	0.455119	0.376229	2.47569	1.30783
2924					461.982	582.378	1.42081	0.45906	0.90151	0.447588	0.373112	3.09505	1.62996
2925			p-Cumate	1.06175472647438	461.454	163.077	0.0133744	0.0156111	0.165932	0.419783	0.361136	0.856725	-0.223096
2927			Mycimicin III	22.4054532080003	460.082	680.417	0.00378858	0.011412	1.67074	0.137579	0.310593	0.331982	-1.59082
2928					459.865	462.257	0.00648854	0.00816895	1.082	0.652073	0.458391	0.794293	-0.332257
2929			PA(14:0/20:5(5Z,8Z,11Z,14Z,17Z))	-20.869737881488	459.767	665.405	0.00768197	0.0121654	1.31834	0.322006	0.331619	0.631458	-0.66324
2930			Gluten exorphin C	22.5560723094736	459.587	666.408	0.00229477	0.0038755	1.2877	0.280351	0.32915	0.592123	-0.75603
2931					459.027	292.2	0.0135542	0.0124091	0.140957	0.466763	0.381044	1.09229	0.127349
2933					458.509	482.316	0.020336	0.0254178	1.28867	0.627628	0.448921	0.800068	-0.321805
2934					458.498	562.313	0.00904577	0.0117872	1.38656	0.560654	0.421194	0.767425	-0.381903
2935			Hordatine A	-2.44687243855078	458.498	565.288	0.0259409	0.0307655	1.18369	0.689486	0.472271	0.843182	-0.246083
2936					458.493	481.313	0.126281	0.162983	1.32925	0.55957	0.420722	0.774812	-0.368082
2937			Apramycin	-9.68566815813014	458.492	538.268	0.0100335	0.0138243	1.50991	0.461685	0.378905	0.725787	-0.462382
2938			LysoPC(15:0)	-0.317049036090116	458.482	480.309	0.512476	0.629546	1.27754	0.630942	0.450225	0.814041	-0.296827
2939			Rifamycin Z	8.37149346180274	458.482	650.266	0.0051268	0.00584967	1.21211	0.773724	0.50106	0.876427	-0.190295
2940			3'-Deoxydihydrostreptomycin	20.9939931065536	458.475	566.291	0.00601519	0.00690602	1.20692	0.767129	0.498919	0.871007	-0.199244
2941			Erythromycin	-8.62366489458794	458.372	732.448	0.00243529	0.00538133	1.00882	0.037623	0.24044	0.452544	-1.14387
2942			4-Methyl-4-aza-5-pregnene-3,20-dione	24.7787775316596	457.147	328.236	0.186108	0.152515	1.02423	0.794232	0.507599	1.22027	0.287196
2943			3-hydroxypentadecanoyl carnitine	0.107483835010554	457.144	400.307	0.00141954	0.00121092	0.7904	0.807671	0.511792	1.17228	0.229322
2944			9,12,13-TriHOME	19.8862418703588	457.13	329.24	0.0205329	0.016293	1.05189	0.782404	0.503849	1.26023	0.333689
2945			1-Palmitoylglycerol 3-phosphate	-2.0555958476034	456.965	409.235	0.0119166	0.00926924	0.724098	0.745675	0.491829	1.28561	0.362453
2946			Calcitriol	0.209307360332138	456.616	415.322	0.0172614	0.0274379	1.15717	0.439872	0.369864	0.629109	-0.668619
2947					456.615	559.292	0.0146268	0.0155661	0.994449	0.847255	0.523738	0.939654	-0.089798
2948			N-Oleoyl dopamine	19.5896560685415	456.613	416.325	0.00437297	0.00689237	1.11304	0.503698	0.39708	0.634466	-0.656385
2950			Tributyrin	1.931763093249	453.95	301.166	0.0235969	0.0647797	1.39422	0.00591849	0.156405	0.364264	-1.45694
2951			Isopentenyladenine-9-N-glucoside	18.3767866766177	453.949	362.19	0.00431734	0.00854407	1.40808	0.104115	0.299921	0.505303	-0.98478
2952			17,21-Epoxy-9-fluoro-11beta-hydroxypregn-4-ene-3,20-dione	14.8205203549356	453.947	361.187	0.0176419	0.0482304	1.41877	0.00545402	0.156293	0.365783	-1.45094
2955			Nonoic acid	0.24048188001628	453.146	157.123	0.172105	0.183957	0.221516	0.603942	0.439424	0.935573	-0.0960782
2956					453.144	158.127	0.0182717	0.0169265	0.718466	0.610019	0.441892	1.07947	0.110327
2957			Indospicine	-16.9852867145102	453.142	172.106	0.0205994	0.0227535	0.12897	0.437545	0.368873	0.905329	-0.143487
2958			9-Oxononoic acid	1.11036264616808	453.139	171.103	0.257704	0.265336	0.0132568	0.824308	0.516885	0.971237	-0.0421046
2960					452.339	207.167	0.0326859	0.0311047	1.03431	0.204867	0.322312	1.05083	0.0715342
2961			alpha-Irone	-0.121290700535719	452.334	205.16	3.59005	3.49494	0.703207	0.416057	0.359472	1.02721	0.0387344
2962					452.334	206.163	0.535684	0.522381	0.690444	0.449347	0.373845	1.02547	0.0362802
2963					452.031	312.172	0.132489	0.133402	0.39746	0.961736	0.555215	0.993155	-0.00990886
2964			Hydroprene	-0.763909556150497	451.798	265.217	0.0149864	0.0145616	0.999957	0.942961	0.550341	1.02917	0.0414778
2965			N-Undecanoylglycine	0.0795108322912984	451.793	242.176	0.0123797	0.0107536	0.453042	0.536573	0.410722	1.15122	0.203158
2966			D-Xylote	3.40680918202205	451.531	165.041	0.0570437	0.0490194	0.726545	0.390561	0.347981	1.1637	0.218716
2968			8-Oxoguanine	21.4530205941085	451.271	166.041	0.00512268	0.00490638	0.28384	0.791346	0.506689	1.04409	0.0622399
2969			meso-Tartaric acid	3.37437110221	451.266	149.01	0.0106153	0.0109373	0.132881	0.795885	0.508119	0.970555	-0.0431177
2970			Discodermolide	22.4982783663075	450.62	592.399	0.00268725	0.00646697	1.62512	0.138932	0.310928	0.415535	-1.26696
2971			N2'-Acetylgentamicin C1a	14.8881119489124	450.473	490.296	0.00301973	0.00833552	1.64926	0.0185901	0.185929	0.362272	-1.46486
2972			Glyceryl lactooleate	-15.3954553619739	450.47	427.3	0.0191114	0.0517318	1.75773	0.0281731	0.217944	0.369433	-1.43661
2973			Hexadecanedioic acid mono-L-carnitine ester	3.88883434733487	450.464	428.303	0.00679908	0.0125151	1.36075	0.113288	0.303391	0.543269	-0.880262
2974					450.414	532.304	0.00994892	0.0203935	0.925585	0.0568073	0.268353	0.487848	-1.0355
2975			Cucurbitacin H	-8.67314100400239	450.382	533.307	0.00240517	0.00533742	1.33766	0.0526812	0.263629	0.450624	-1.15
2976			(S)-9-Hydroxy-10-undecenoic acid	0.427318692918618	450.206	199.134	0.0198045	0.022072	0.835352	0.351031	0.334106	0.897269	-0.156387
2977			Tetrahydrocorticosterone	9.87062427036189	449.133	349.242	0.00693915	0.0064688	0.0646293	0.83305	0.519519	1.07271	0.10126
2978					449.123	450.299	0.0186546	0.0354002	1.33938	0.27313	0.328649	0.526964	-0.924224
2979					449.116	451.302	0.00334139	0.00719808	1.17485	0.227002	0.324755	0.464206	-1.10716
2980			Homaline	-11.7642645434284	449.094	489.318	0.0111264	0.0203256	0.968126	0.182278	0.31926	0.547407	-0.869314
2981			Carboprost Tromethamine	-17.1277019641898	449.047	488.315	0.0161437	0.05391	1.65239	0.115681	0.304218	0.299456	-1.73959
2983			Suberic acid	0.501201780548382	448.599	173.082	0.0215373	0.0207604	0.472923	0.829105	0.518334	1.03742	0.0530016
2984					448.247	461.751	0.0113867	0.0159213	1.15408	0.548174	0.415716	0.715186	-0.483609
2985			10-Desacetyltaxuyunnin C	-11.6042126539439	448.094	461.249	0.0247784	0.0349028	1.20755	0.500282	0.395643	0.709928	-0.494255
2986					447.954	92.9281	0.143657	0.133171	0.0937003	0.626998	0.448673	1.07874	0.109345
2988					447.736	405.278	0.00494281	0.00465169	0.489081	0.952535	0.552839	1.06258	0.087576
2989					447.719	821.569	0.0437044	0.0438031	0.492623	0.987239	0.561668	0.997748	-0.00325273
2990					447.145	403.262	0.0376866	0.0412312	0.702652	0.917963	0.543683	0.914031	-0.129684
2991			Leucyl-leucyl-norleucine	20.9573894622554	447.075	356.263	0.0283417	0.0364506	1.2112	0.725715	0.485049	0.777536	-0.363018
2992			12-Demethyl-11,12-dehydropaspaline	14.2567910695682	446.994	404.265	0.00866467	0.00887311	0.302269	0.978612	0.559506	0.97651	-0.0342937
2993			Azelaic acid	0.249805310872151	446.736	187.098	0.0624879	0.074821	0.634834	0.147653	0.312957	0.835166	-0.259866
2995			L-Homocitrulline	-15.8265621725668	446.459	188.101	0.00413232	0.00522265	0.587681	0.15353	0.314207	0.79123	-0.337831
2996			3alpha,7alpha,12alpha-Trihydroxy-5beta-cholestan-26-al	0.0657361727850623	446.18	433.332	0.00973287	0.0209913	1.29028	0.00376811	0.155657	0.463662	-1.10886
2997			Ergocornine	13.1539156084784	445.343	560.295	0.00417677	0.00752462	1.06458	0.116931	0.304638	0.55508	-0.849233
2998					445.323	559.292	0.0083148	0.0240216	1.20834	0.00916388	0.157209	0.346138	-1.53058
2999			Gingerglycolipid C	19.7889588412255	445.321	679.404	0.00883852	0.0174004	1.14612	0.0550747	0.266419	0.507948	-0.977247
3000			Telaprevir	4.0378414558165	445.197	678.401	0.0278297	0.0519591	1.09706	0.0530541	0.264077	0.535607	-0.900753
3003			Norethindrone acetate	10.1652361143137	444.303	339.2	0.200304	0.241295	0.827753	0.141486	0.311545	0.830121	-0.268606
3004			Agavoside B	21.1670042131566	444.267	753.423	0.00721418	0.015967	1.03903	0.106716	0.300957	0.451818	-1.14619
3005					444.255	169.929	0.136225	0.167473	0.781194	0.467899	0.381554	0.813413	-0.29794
3007			6-Hydroxyl-1,6-dihydropurine ribonucleoside	-3.78395191873676	443.982	269.088	0.0833803	0.0924141	0.224529	0.557523	0.419829	0.902246	-0.148407
3008					443.72	556.305	0.0539024	0.0712996	0.59363	0.403804	0.353899	0.755998	-0.403545
3009			Cucurbitacin B	-6.62150114997765	443.719	557.308	0.0158617	0.0210692	0.966252	0.383	0.345224	0.752838	-0.409588
3010			Ostruthin	11.1064660654127	443.455	297.153	0.289174	0.185735	1.45475	0.114263	0.303732	1.55692	0.638693
3012			AA861	10.5598174796923	443.191	325.184	1.19934	1.12695	0.198941	0.66457	0.463108	1.06423	0.0898142
3014			Jatrophone	11.0586819211034	442.936	311.169	0.925527	0.901614	0.724334	0.65626	0.459981	1.02652	0.0377654
3015					442.923	326.188	0.210988	0.178007	0.607948	0.343245	0.332683	1.18528	0.245224
3016			3,5-Dichloro-4-hydroxy-2-methoxy-6-methylbenzoic acid	2.05537762455802	442.913	248.973	4.19755	2.96763	0.159375	0.353585	0.33472	1.41444	0.500236
3018					442.646	167.932	0.327348	0.500677	0.592712	0.160148	0.315515	0.653811	-0.613055
3019					442.383	228.205	1.48827	1.52007	0.138797	0.614292	0.443614	0.979083	-0.0304974
3020			Heliotrine	-6.35687227103468	442.383	312.18	0.0186935	0.0196493	0.11618	0.427688	0.364618	0.951358	-0.0719394
3021			10-Deoxymethynolide	-7.82447019020569	442.382	295.189	0.00706029	0.00670996	0.463995	0.544208	0.413954	1.05221	0.0734221
3022			2-trans,4-cis-Decadienoylcarnitine	18.5713520227024	442.382	310.208	0.0249268	0.0271111	0.874628	0.142204	0.311715	0.919432	-0.121186
3023			Cibaric acid	9.67116766756742	442.382	323.19	0.0295393	0.0287453	0.708874	0.634658	0.451679	1.02762	0.0393105
3025			Capryloylcholine	15.9063220587289	442.382	229.208	0.0914507	0.0932975	0.0927883	0.617876	0.44505	0.980205	-0.0288439
3026					442.382	267.194	0.0227123	0.023226	0.130958	0.634049	0.451441	0.977884	-0.0322648
3027			4-Dimethylallyl-L-abrine	-2.34090181249337	442.382	285.16	0.0232348	0.0255281	0.722282	0.28291	0.329321	0.910166	-0.135799
3028			Isodomedin	-11.7745040396723	442.382	391.208	0.0100509	0.0115032	0.981055	0.131516	0.309016	0.873742	-0.194721
3029					442.379	287.157	0.00569864	0.00668708	0.963125	0.119048	0.305332	0.852188	-0.230757
3030			2,4,6-Triphenyl-1-hexene	10.8929604585008	442.379	311.184	0.0100692	0.0529284	0.673549	0.339659	0.332492	0.190242	-2.39409
3031			Furmecyclox	-0.437767782878713	442.115	250.145	0.0784266	0.0824802	0.630883	0.265743	0.328111	0.950853	-0.0727054
3032			4,4-Difluoropregn-5-ene-3,20-dione	-2.66191454607442	442.115	349.197	0.00541555	0.00543405	0.362106	0.973057	0.558103	0.996596	-0.00491969
3033			Hexazinone	-11.7631791301551	442.113	251.148	0.00936919	0.010582	1.08166	0.0551711	0.266528	0.885389	-0.175617
3034			Hydroxydestruxin B	-15.0804859660061	442.111	608.357	0.0356971	0.0428672	0.978765	0.629546	0.449676	0.832738	-0.264065
3035					441.982	609.362	0.012991	0.0127968	1.00122	0.964932	0.556034	1.01518	0.0217325
3036					441.848	611.333	0.00528825	0.00590358	0.88352	0.778325	0.502542	0.895771	-0.158798
3037			Stovaine	-1.48660733317262	441.58	234.15	0.0117898	0.0121103	0.25184	0.448838	0.373633	0.973534	-0.0386965
3038					441.043	666.061	0.127304	0.0467126	0.374167	0.286992	0.329589	2.72525	1.44639
3039					441.043	667.063	0.058482	0.0212709	0.354277	0.291342	0.329866	2.74938	1.45911
3040					441.02	668.065	0.0156392	0.00483738	0.577711	0.263978	0.327978	3.23299	1.69287
3041			alpha-Antiarin	-24.8612955471375	440.239	565.251	0.00128409	0.00253775	1.27831	0.176588	0.318379	0.505996	-0.982801
3042					440.201	507.292	0.0805663	0.135245	0.88618	0.173403	0.317863	0.595708	-0.747322
3043			Deltaline	24.6178643151743	440.2	506.288	0.309922	0.52015	0.934837	0.166219	0.316633	0.595832	-0.747022
3044			Hemorphin-4	2.8283702459786	440.2	564.248	0.00649419	0.011994	0.965121	0.135008	0.30994	0.541452	-0.885095
3045					440.2	676.246	0.00495974	0.00808453	0.712041	0.190932	0.320508	0.613486	-0.704898
3046			Acetylbrowniine	5.42064162323305	440.2	508.294	0.0132201	0.0232466	0.780127	0.151302	0.313743	0.568688	-0.81429
3047			Pheophorbide a	9.45750095299615	440.195	591.267	0.017517	0.0289512	0.658853	0.180601	0.319006	0.605051	-0.724871
3048			Ganoderic acid F	16.4919863403115	440.19	569.285	0.00407572	0.00687775	0.865585	0.216325	0.323635	0.592595	-0.754881
3049					440.185	592.27	0.00421339	0.0070626	1.13991	0.19866	0.321537	0.596578	-0.745218
3050					440.084	588.292	0.00470844	0.0081144	0.939372	0.184452	0.319584	0.580257	-0.785236
3051					439.983	566.245	0.00162964	0.00306936	1.25004	0.177204	0.318477	0.530937	-0.913389
3052			(9Z)-Octadecenoic acid	-0.351388459898621	439.978	281.249	0.0311286	0.0392512	1.13584	0.134826	0.309892	0.793061	-0.334497
3053			5-Hydroxy-7,3',4'-trimethoxy-8-methylisoflavone 5-neohesperidoside	19.2512285773536	439.978	649.226	0.00206488	0.00395834	1.29991	0.160827	0.315644	0.521655	-0.938833
3054					439.972	85.0044	0.0931845	0.114443	1.04111	0.0989567	0.297729	0.814245	-0.296464
3055			Abietate	-0.160848326030672	439.64	301.217	0.150885	0.170011	1.29805	0.904251	0.539947	0.887501	-0.17218
3056					439.443	302.221	0.03113	0.0359019	1.29525	0.888368	0.535542	0.867083	-0.205758
3057					439.443	606.378	0.0199527	0.0139507	0.98427	0.686163	0.471067	1.43023	0.516246
3058					439.439	430.354	0.0126095	0.0103435	0.0558308	0.694896	0.474219	1.21907	0.285787
3059					439.132	567.387	0.00857576	0.020103	1.61804	0.0760383	0.285053	0.426591	-1.22907
3060			5-O-beta-D-Mycaminosyltylactone	23.7685465977942	439.132	566.383	0.0303947	0.0685586	1.63264	0.0728328	0.282765	0.443339	-1.17352
3061			LysoPC(20:4(5Z,8Z,11Z,14Z))	23.2760396265844	438.909	542.338	0.00224726	0.00580287	1.65487	0.0868682	0.291739	0.387266	-1.3686
3062			3alpha,15alpha-Diacetoxy-(22R)-hydroxylanosta-7,9(11),24-trien-26-oic acid	20.0811196832414	438.905	569.36	0.0152128	0.0116887	1.18428	0.758116	0.495965	1.3015	0.380172
3063					438.864	568.363	0.0459975	0.025732	1.18985	0.605732	0.440153	1.78756	0.837992
3064					438.096	578.347	0.00444953	0.0104957	1.45503	0.144077	0.312151	0.423936	-1.23808
3065			Tingenone	-5.31835153834672	438.064	419.257	0.0295055	0.0438926	0.638826	0.518225	0.403103	0.67222	-0.572995
3066			Terpendole B	13.9498250043121	438.06	420.26	0.00615545	0.00943427	0.562293	0.50413	0.397261	0.652456	-0.616047
3067			Phytolaccoside B	21.3272186479842	437.838	663.389	0.00781218	0.0244588	1.49633	0.120685	0.305853	0.319401	-1.64656
3068			2-Oxooctadecanoic acid	-0.0701610557363018	437.567	297.244	0.072655	0.05329	0.482713	0.249634	0.326834	1.36339	0.447198
3069			Ecdysone	-8.6679886706527	437.525	463.302	0.0181211	0.0735691	1.85045	0.151703	0.313828	0.246314	-2.02143
3070			Gentamicin C2	12.3640228094123	437.508	462.299	0.0766813	0.29546	1.86644	0.151682	0.313823	0.259532	-1.94602
3071			Antimycin A1	18.1641536995307	437.328	547.276	0.00455326	0.0173465	1.77474	0.147198	0.312856	0.262488	-1.92968
3072			1-Palmitoyl-2-(5-hydroxy-8-oxo-6-octenedioyl)-sn-glycero-3-phosphatidylcholine	7.37792878573828	437.305	664.388	0.00420362	0.0106822	1.54814	0.02385	0.204159	0.393517	-1.3455
3073					437.251	341.27	0.00663286	0.00596438	0.539827	0.437166	0.368711	1.11208	0.153258
3074			Hemibrevetoxin B	-17.1231840260037	436.522	489.277	0.0401142	0.0434595	0.131189	0.375577	0.342493	0.923025	-0.115558
3075			Glutathionylspermine	-1.84864016902669	436.504	490.281	0.011925	0.0131088	0.154434	0.319977	0.331513	0.90969	-0.136554
3076			Rhodoxanthin	11.4195331565106	436.206	561.38	0.00823649	0.0127955	1.20917	0.230441	0.325096	0.643703	-0.635533
3077			LysoPE(0:0/24:1(15Z))	-7.52779312877083	436.206	562.384	0.00263949	0.0039793	1.28655	0.32625	0.331837	0.663305	-0.592255
3078			Buprenorphine	-5.46787432622857	435.893	466.294	0.00677565	0.0082337	1.13712	0.736214	0.488638	0.822917	-0.281181
3079			TetraHCA	0.556953807101258	435.633	464.315	0.00859217	0.0231581	1.85568	0.128434	0.308164	0.371022	-1.43042
3081					434.856	240.205	0.00990524	0.0112134	0.249518	0.550131	0.416582	0.883342	-0.178957
3082			Cryptomeridiol	0.0155274971142423	434.839	239.202	0.0744236	0.0862768	0.405962	0.453208	0.375443	0.862614	-0.213213
3084					434.3	376.307	0.013652	0.027093	0.873963	0.0971545	0.296916	0.503896	-0.988803
3085					434.032	392.258	0.027579	0.0253489	0.00868031	0.856695	0.526501	1.08797	0.121644
3086					434.029	414.288	0.00215422	0.00671698	1.79592	0.201828	0.321938	0.320713	-1.64065
3087					434.026	413.284	0.00974062	0.0306902	1.7125	0.100626	0.298459	0.317386	-1.65569
3088					433.408	552.33	0.00471018	0.00683382	0.862155	0.326435	0.331847	0.689245	-0.536911
3089					432.969	638.377	0.00323325	0.00587237	1.20133	0.207117	0.322583	0.550587	-0.860958
3090			PA(14:1(9Z)/18:4(6Z,9Z,12Z,15Z))	-21.572463107999	432.965	637.374	0.0104682	0.0183065	1.07083	0.233493	0.32539	0.571832	-0.806337
3091			1-nonadecanoyl-glycero-3-phosphate	0.251050129430822	432.158	451.283	0.00797328	0.000917594	0.751055	0.280615	0.329167	8.68934	3.11925
3092			Estradiol 17beta-cyclopentylpropiote	8.88121264641601	431.361	395.263	0.0116564	0.00987603	0.920966	0.398691	0.351526	1.18027	0.239119
3093			[2-(Dimethoxymethyl)-1-heptenyl]benzene	-0.351159139456207	431.129	247.17	0.0216137	0.0119234	0.197471	0.250734	0.326926	1.81271	0.858144
3094					431.1	583.345	0.0171456	0.0115395	0.501707	0.399347	0.351832	1.48581	0.571252
3095			Auriculine	-17.6868459462271	430.988	558.297	0.00411749	0.00353691	0.823735	0.633789	0.451339	1.16415	0.219276
3096			Inuline	-3.2468136158202	430.863	585.316	0.00692137	0.00707976	0.690318	0.933119	0.547743	0.977627	-0.0326432
3097					430.819	465.322	0.00309416	0.00871864	1.24577	0.0312815	0.226321	0.35489	-1.49456
3098					430.721	582.342	0.0652563	0.059529	0.861192	0.806366	0.511388	1.09621	0.132525
3099			Istamycin Y0	18.6187954373191	430.298	317.225	0.00947698	0.0104122	0.956565	0.878283	0.532701	0.910184	-0.13577
3100					430.292	300.205	0.0207676	0.0156431	0.152739	0.493427	0.392732	1.32759	0.408805
3101			Procaimide	-14.007776555853	429.982	234.158	0.0264974	0.0246724	0.172976	0.527309	0.406906	1.07397	0.102949
3102					429.846	632.358	0.00236664	0.0025898	0.715761	0.813644	0.513633	0.913833	-0.129997
3103			Iriomoteolide 1a	-8.37894884186683	429.782	505.313	0.00376396	0.0093186	1.47815	0.073241	0.283066	0.403919	-1.30786
3104			LysoPE(0:0/20:2(11Z,14Z))	-0.162423144404586	429.761	504.309	0.0160384	0.0376519	1.41665	0.0776324	0.286133	0.425964	-1.2312
3105			Tiamulin	-11.7359471875693	429.472	492.31	0.00371578	0.00803148	1.11303	0.209724	0.322889	0.462652	-1.112
3106					429.435	538.351	0.0259125	0.0496451	1.26128	0.176565	0.318375	0.521956	-0.938001
3107					429.244	539.354	0.00654828	0.0135222	1.1401	0.227459	0.324801	0.484261	-1.04614
3108					429.212	541.326	0.00862608	0.00782494	1.00418	0.881188	0.533523	1.10238	0.140626
3109			Antibiotic JI-20A	11.4940309007811	428.976	480.273	0.015136	0.0262158	0.949689	0.124094	0.306901	0.577362	-0.792453
3110			Fusicoccin H	-8.74956064835188	428.967	481.277	0.00310709	0.00563824	0.945957	0.125811	0.30741	0.551074	-0.859681
3111			Coniferin	10.4708162562545	428.829	341.128	0.0838878	0.0789678	0.388841	0.588577	0.433086	1.0623	0.0871978
3112			Piperazine citrate	-5.24954281851106	428.462	641.297	0.00779635	0.0053564	1.40985	0.709582	0.479436	1.45552	0.541536
3113			Auriculine	13.6095159198851	428.419	558.315	0.0119718	0.00704478	0.909588	0.575852	0.427728	1.69938	0.765012
3114			Volicitin	4.13687496697307	428.416	421.273	0.00806817	0.00704429	0.0908067	0.834203	0.519864	1.14535	0.195787
3115					428.415	556.318	0.0373411	0.024632	1.25553	0.667534	0.464215	1.51596	0.600229
3116					428.396	582.368	0.0314697	0.016145	1.24869	0.579875	0.429433	1.94919	0.962875
3118			Huratoxin	15.9899204788326	428.324	583.337	0.0744808	0.0431661	1.07465	0.596068	0.436194	1.72545	0.786972
3119					428.214	530.288	0.0290323	0.0505222	1.13761	0.174737	0.318081	0.574644	-0.79926
3120			Cucurbitacin J	-8.63021474777432	428.171	531.292	0.00786855	0.0137057	1.16354	0.174244	0.318001	0.574106	-0.80061
3122					428.077	374.291	0.00463199	0.00509622	0.113269	0.603144	0.439098	0.908907	-0.137795
3123			Retapamulin	13.5753677232519	427.82	516.322	0.00450199	0.00661165	1.42266	0.388647	0.347289	0.680919	-0.554446
3124					427.82	540.367	0.0621833	0.0850901	1.43962	0.454236	0.375867	0.730794	-0.452464
3125			2-Arachidonoylglycerophosphocholine	14.5622796802844	427.815	543.341	0.00989189	0.0125301	1.22986	0.556597	0.419425	0.78945	-0.34108
3126					427.806	204.925	0.0950878	0.0849675	0.77404	0.43548	0.367989	1.11911	0.162348
3127					427.8	541.37	0.0170719	0.0236917	1.4391	0.45263	0.375205	0.720587	-0.472756
3128					427.326	222.158	0.0072428	0.00763828	0.523214	0.780477	0.503232	0.948224	-0.0767008
3129			Rishitin	-0.416517212584484	427.274	221.155	0.0629901	0.0661401	0.751275	0.724963	0.48479	0.952373	-0.0704008
3130					427.041	438.288	0.00679782	0.0161352	1.57482	0.176996	0.318444	0.421304	-1.24707
3131			Terpendole E	-5.46719227151975	426.82	436.283	0.283994	0.612011	1.59498	0.128452	0.308169	0.464035	-1.1077
3132			Militarinone A	22.7891940376627	426.818	458.265	0.00273752	0.00595366	1.54802	0.157123	0.31493	0.459804	-1.12091
3133					426.818	494.242	0.00600695	0.0132184	1.62023	0.13537	0.310033	0.454439	-1.13784
3134			7,8-Dihydro-3b,6a-dihydroxy-alpha-ionol 9-[apiosyl-(1->6)-glucoside]	0.477083043452148	426.818	521.261	0.0190908	0.0369222	1.5036	0.143646	0.312052	0.517054	-0.951614
3135			(+)-Syringaresinol O-beta-D-glucoside	20.3304887664677	426.818	579.22	0.00271075	0.00569188	1.67443	0.0769004	0.285642	0.476249	-1.07021
3136			Calcimycin	5.54275992304236	426.817	522.264	0.00389939	0.0078335	1.34372	0.149427	0.313343	0.497783	-1.00641
3137					426.814	606.239	0.00516723	0.00897792	1.29073	0.205104	0.322341	0.575549	-0.79699
3138					426.812	437.287	0.0637334	0.139767	1.60522	0.126562	0.307629	0.455997	-1.1329
3139			Terpendole C	-9.79425233668908	426.812	518.286	0.00670226	0.0132962	1.65651	0.151549	0.313795	0.504073	-0.988295
3140			Stearidonic acid	-0.330707873793824	426.287	275.202	0.149721	0.149569	0.477475	0.972826	0.558044	1.00102	0.00146833
3141					426.285	374.255	0.00509832	0.00561503	0.0402537	0.5627	0.422082	0.907977	-0.139272
3143			Veatchine	9.96754712513114	426.276	342.247	0.0308635	0.0316101	0.813116	0.945509	0.551008	0.976381	-0.0344836
3144			LysoPC(15:0)	-20.9151613467544	425.536	480.299	0.017983	0.0372181	1.47747	0.0384845	0.242108	0.48318	-1.04937
3146			Kukoamine A	17.7226026944626	425.16	529.313	0.0270989	0.0431007	1.03577	0.25093	0.326943	0.628736	-0.669474
3147			Harderoporphyrinogen	-23.5519856969687	424.955	613.289	0.00564512	0.00580372	0.730214	0.944145	0.550651	0.972672	-0.0399749
3148					424.942	530.315	0.00460904	0.00452595	1.00399	0.963051	0.555552	1.01836	0.0262476
3149					424.632	439.303	0.00512857	0.00928102	1.77345	0.211862	0.323135	0.552587	-0.855727
3150			Ceanothine C	3.83587844154776	424.355	469.284	0.00815448	0.00882707	0.0752244	0.539674	0.411986	0.923804	-0.114342
3151			Hydnocarpic acid	-0.311911926924493	424.257	251.202	0.0422321	0.0439385	1.08805	0.94318	0.550398	0.961163	-0.0571475
3152					424.203	332.174	0.0126699	0.00955766	0.287932	0.438788	0.369403	1.32563	0.406676
3153			Diphemanil Methylsulfate	-8.25670445959342	424.157	388.156	0.0103721	0.0284279	1.34522	0.0258601	0.210916	0.364856	-1.4546
3155			Cucurbic acid	0.443352201339034	423.602	211.134	0.0375382	0.0561817	0.714129	0.101919	0.299011	0.668158	-0.581739
3156			Traumatic acid	0.110567972206602	423.582	227.129	0.00818992	0.00808093	0.389963	0.948555	0.551804	1.01349	0.0193279
3157					423.341	349.858	0.0303285	0.024634	0.99699	0.231783	0.325226	1.23116	0.300022
3158					423.279	119.947	0.765541	0.678838	0.738631	0.32335	0.331689	1.12772	0.173413
3159					423.253	320.842	0.0302113	0.0327313	0.207017	0.491486	0.391901	0.92301	-0.115582
3160					423.197	121.944	0.251979	0.253664	0.0804414	0.931824	0.547399	0.99336	-0.00961153
3161			3,5-Dichloro-4-hydroxy-2-methoxy-6-methylbenzoic acid	2.13505872640489	423.179	248.973	1.83387	2.7263	0.984291	0.0168796	0.179229	0.672659	-0.572052
3162					423.179	347.861	0.0478898	0.0418802	1.07739	0.244694	0.326411	1.1435	0.19345
3163					423.047	231.943	0.129673	0.117376	1.03298	0.345325	0.333042	1.10477	0.143742
3164					422.886	262.883	0.0223379	0.0243299	0.783305	0.494272	0.393093	0.918129	-0.123232
3165			Erythronolide B	-20.6445352802365	422.779	401.246	0.00970071	0.0130901	0.477529	0.682432	0.469709	0.741074	-0.432311
3167					422.721	403.262	0.00526291	0.00788292	0.748828	0.632924	0.451001	0.667635	-0.582869
3168			Chloric acid	0.914725965801827	422.697	82.9542	0.212759	0.345378	1.04295	0.0424675	0.249188	0.616017	-0.698959
3169					422.542	288.897	0.0917845	0.0806937	1.28388	0.179582	0.318849	1.13744	0.185795
3170					422.495	322.839	0.0277738	0.0282347	0.118659	0.940344	0.549653	0.983674	-0.0237485
3171					422.018	92.9281	0.120168	0.120649	0.37052	0.986252	0.561422	0.996016	-0.0057592
3172					422.009	554.289	0.0634422	0.0436257	0.751137	0.587108	0.432473	1.45424	0.540264
3173			Cucurbitacin E	-6.39635097637029	421.988	555.293	0.00788665	0.0128262	1.21137	0.170656	0.317404	0.614884	-0.701613
3174			Canbidiolic acid	-16.0393127216381	421.415	357.201	0.007684	0.0088969	0.0711138	0.451894	0.374901	0.863672	-0.211445
3175			Platensimycin	1.99328733613316	421.396	440.172	0.0158818	0.0129957	0.273863	0.329001	0.331976	1.22208	0.289341
3176			(17Z)-3,11-Dioxopreg-4,17(20)-dien-21-oic acid methyl ester	9.64348683941022	421.394	355.195	0.292266	0.272456	0.128479	0.684147	0.470334	1.07271	0.101257
3177			Estra-1,3,5(10),16-tetraen-3-ol benzoate	13.1729175001158	421.394	357.191	0.010454	0.00983961	0.374286	0.743046	0.490946	1.06244	0.0873833
3178			Calpurnine	1.25924513143928	421.389	356.198	0.0582099	0.0539018	0.262493	0.663637	0.462759	1.07993	0.110932
3179					421.173	751.407	0.00243806	0.0105686	1.35717	0.304309	0.330648	0.230688	-2.11599
3180					420.668	426.261	0.00360422	0.00395089	0.119117	0.534895	0.410036	0.912255	-0.13249
3181			Prostaglandin D2-1-glyceryl ester	8.18334923914236	420.619	425.258	0.0176372	0.0199649	0.173947	0.391145	0.348191	0.883409	-0.178847
3182			Acetylbrowniine	24.5189300173833	420.596	508.304	0.00387032	0.00614001	0.942201	0.219818	0.324013	0.630344	-0.66579
3183					419.807	498.355	0.00325156	0.00300434	0.130334	0.729599	0.486383	1.08229	0.114087
3184					419.803	495.38	0.00656472	0.00649112	0.0149389	0.962667	0.555453	1.01134	0.0162651
3185			Rapanone	10.6728826986549	419.534	321.211	0.085623	0.0706982	0.468479	0.287628	0.32963	1.21111	0.276325
3186					419.516	322.214	0.013995	0.0116859	0.410444	0.348718	0.333637	1.1976	0.260146
3187					419.461	406.188	0.00500899	0.00365209	0.401785	0.171483	0.317543	1.37154	0.455798
3188			(15a,20R)-Dihydroxypregn-4-en-3-one 20-[glucosyl-(1->4)-6-acetyl-glucoside]	21.7789015695819	419.373	697.359	0.0067745	0.0122453	0.685453	0.0640579	0.275579	0.553232	-0.854044
3189			Etonogestrel	14.4579546393141	419.308	323.206	0.00415449	0.00382237	0.943657	0.373766	0.341868	1.08689	0.120205
3191			Coelichelin	20.8166736525341	418.832	564.275	0.00911142	0.0133028	1.0625	0.324107	0.331728	0.684925	-0.545982
3192					418.772	648.25	0.0101401	0.0198255	1.22538	0.0913669	0.294124	0.511469	-0.967282
3193			Fexofedine	-8.95645836852255	418.752	500.276	0.00558355	0.0118522	1.52859	0.0533146	0.264386	0.471099	-1.0859
3194			Musaroside	-24.8301716554423	418.751	563.272	0.0372123	0.0671537	1.33125	0.109763	0.302117	0.554136	-0.851689
3195					418.747	536.252	0.0118451	0.0236709	1.56609	0.0428288	0.249783	0.500408	-0.998824
3196			20-Hydroxyecdysone	-8.74934333263858	418.737	479.297	0.12919	0.212843	1.32756	0.185867	0.31979	0.606975	-0.720291
3197			Benzyl violet 4B	3.87810748604539	418.737	733.229	0.00276367	0.00575164	1.47518	0.0444136	0.252312	0.480502	-1.05739
3198					418.736	621.232	0.00386517	0.00761918	1.41078	0.0941613	0.295509	0.507295	-0.979102
3199			Ergocornine	17.460931901875	418.734	560.298	0.00933473	0.0181827	1.46713	0.0814803	0.288596	0.513384	-0.961889
3200					418.733	390.268	0.0136917	0.0249146	1.20428	0.293856	0.330023	0.549545	-0.863692
3201					418.713	576.261	0.00286884	0.00506571	1.43988	0.133726	0.309605	0.566326	-0.820296
3202					418.669	598.244	0.00284059	0.00535415	1.36035	0.151947	0.313879	0.530539	-0.914469
3203			(9Z)-Octadecenoic acid	-1.92724566948111	418.485	281.248	0.0217356	0.0251827	0.41745	0.46961	0.38232	0.863118	-0.21237
3204			Ochrolifuanine A	-8.17624974811149	418.468	437.267	0.0289261	0.0327665	0.158457	0.81172	0.513041	0.882794	-0.179851
3205			LysoPE(0:0/15:0)	18.6853067915883	418.465	438.271	0.00576868	0.00680986	0.434226	0.779823	0.503022	0.847107	-0.239383
3206			C25-Allenic-apo-aldehyde	8.93141744634104	417.932	381.247	0.0260531	0.0229306	0.725279	0.532732	0.409148	1.13617	0.184182
3208			4-Heptyloxyphenol	0.425365452201304	417.663	207.139	0.00586371	0.00640862	0.49393	0.289881	0.329774	0.914973	-0.128199
3209					417.575	300.262	0.0236457	0.0232646	0.301101	0.83139	0.519021	1.01638	0.0234389
3210			Flavidulol C	17.1788448478915	417.465	513.31	0.00480064	0.017548	0.912856	0.0831064	0.289581	0.273572	-1.87001
3211			Stearoylglycerone phosphate	0.301864977032865	416.863	435.252	0.00952698	0.00874155	1.02912	0.900304	0.53886	1.08985	0.124129
3212					416.862	596.282	0.00458702	0.0114866	0.824278	0.104702	0.300159	0.399335	-1.32433
3213			S-(PGA1)-glutathione	-10.1333323467531	416.861	642.3	0.0196197	0.0264414	1.19047	0.331988	0.332124	0.742006	-0.430497
3214			1-Stearoylglycerophosphoglycerol	-0.808983985369445	416.861	511.304	0.0873589	0.35143	1.0891	0.0967696	0.296739	0.248581	-2.00821
3215					416.861	512.307	0.0226893	0.0925859	0.902852	0.0964504	0.296592	0.245062	-2.02878
3216					416.83	604.362	0.0881548	0.00535898	0.28634	0.344745	0.332942	16.4499	4.04001
3217					416.807	298.247	0.0206346	0.0223236	0.531345	0.476754	0.385493	0.924343	-0.1135
3218					416.779	520.229	0.0043779	0.00465873	0.994474	0.920851	0.544463	0.93972	-0.0896974
3219			Penitrem F	1.51307212735096	416.779	616.284	0.00370113	0.0072551	1.39244	0.0889852	0.292887	0.510141	-0.971031
3220					416.779	643.304	0.00428448	0.00608213	1.18715	0.309619	0.330951	0.704437	-0.505458
3221					416.772	399.269	0.00909176	0.0268174	1.73217	0.0212265	0.19526	0.339025	-1.56054
3222			Glaucarubinone	3.59222333925026	416.772	493.21	0.00400217	0.00523436	1.20275	0.671757	0.465783	0.764595	-0.387232
3223			N1,N5,N10-Tris-trans-p-coumaroylspermine	10.4284259493983	416.772	639.325	0.00582309	0.00613005	1.04533	0.942357	0.550182	0.949927	-0.0741121
3224					416.771	617.278	0.00456998	0.00798815	1.30969	0.153097	0.314118	0.572096	-0.805672
3225					416.726	636.351	0.0270109	0.0304571	1.23424	0.879163	0.53295	0.886852	-0.173235
3226			26-Glucosyl-1,3,11,22-tetrahydroxyergosta-5,24-dien-26-oate	-7.8844205049358	416.716	637.354	0.00796629	0.0085943	1.21589	0.929193	0.546698	0.926927	-0.109472
3227			Fumitremorgin A	-0.188268181389134	416.679	578.287	0.0055873	0.0158212	1.85929	0.0565968	0.268122	0.353152	-1.50164
3228			Usambarensine	-14.2978032877883	416.67	431.218	0.00661293	0.00976803	1.19688	0.392874	0.348811	0.676997	-0.562778
3229					416.67	481.313	0.0232795	0.0188613	1.32336	0.811977	0.513121	1.23425	0.303634
3230					416.66	537.331	0.0162374	0.0122354	1.32498	0.76219	0.497305	1.32708	0.40826
3231					416.66	588.261	0.00575945	0.0112323	1.63678	0.0552861	0.266657	0.512758	-0.963649
3232					416.66	612.306	0.00631429	0.00816854	1.36009	0.706697	0.47842	0.773001	-0.371458
3233					416.66	700.259	0.00391003	0.00626452	1.19222	0.178598	0.318696	0.624155	-0.680023
3234			Paucin	4.90768099708774	416.652	467.195	0.00569596	0.0101037	1.29249	0.163885	0.316212	0.563751	-0.82687
3235			Hv-NCC-1	-15.5235705804385	416.637	677.272	0.00408877	0.00486593	0.919791	0.624707	0.447768	0.840286	-0.251048
3236					416.628	557.356	0.0173929	0.0123192	1.06843	0.728102	0.48587	1.41185	0.497591
3237			Epothilone A	0.162597529713653	416.627	492.243	0.00501049	0.00565201	1.10446	0.87259	0.531082	0.886497	-0.173812
3238			Novapikromyin	23.2164208734746	416.622	540.33	0.0234436	0.0194152	1.12189	0.827157	0.517747	1.20749	0.272006
3239					416.607	530.301	0.131689	0.14397	1.25014	0.886941	0.535142	0.9147	-0.12863
3240			Roxburghine B	-12.5636417732363	416.601	491.239	0.0244249	0.0264062	1.1279	0.900833	0.539006	0.924971	-0.11252
3241					416.601	532.298	0.0398259	0.0437393	1.22234	0.881163	0.533516	0.91053	-0.135221
3242			5beta-Cyprinolsulfate	9.83008635222939	416.597	531.305	0.0344406	0.0373606	1.20416	0.898539	0.538373	0.921843	-0.117406
3243			Cucurbitacin H	-18.6798504359041	416.597	533.302	0.00982924	0.0108815	1.15576	0.892076	0.536578	0.903295	-0.146731
3244			6'''-Deamino-6'''-hydroxyparomomycin II	12.8747798947695	416.597	615.281	0.01655	0.027493	1.35968	0.166643	0.316708	0.601971	-0.732233
3245					416.596	556.353	0.153647	0.102399	1.10521	0.681431	0.469343	1.50047	0.585414
3246			GW 1929	10.1421419995222	416.596	494.214	0.0140025	0.018526	1.12203	0.534175	0.40974	0.755833	-0.403861
3247			Etorphine	13.9476340248869	416.595	410.239	0.0270112	0.0172686	0.368611	0.200444	0.321765	1.56418	0.645408
3248			1-Palmitoylglycerol 3-phosphate	-0.414598124988221	416.594	409.236	0.0488861	0.0386383	0.939082	0.778269	0.502524	1.26522	0.33939
3249					416.594	556.326	0.125921	0.106604	1.0409	0.829773	0.518535	1.18121	0.240264
3250					416.594	558.325	0.0665103	0.0629977	0.954991	0.92981	0.546863	1.05576	0.0782787
3252			alpha-N-Acetylneuraminyl-2,6-beta-D-galactosyl-1,4-N-acetyl-beta-D-glucosamine	13.4760510527886	416.594	673.24	0.0030707	0.00482723	1.16325	0.190622	0.320465	0.636122	-0.652625
3253			Cucurbitacin C	-0.522112138621573	416.593	559.327	0.012295	0.0118083	1.0334	0.948236	0.551721	1.04121	0.0582622
3254			Integerrine	0.0964824449786325	416.593	592.293	0.0219307	0.0219995	1.02484	0.996389	0.563938	0.996874	-0.00451717
3256					416.59	555.35	0.797812	0.545641	1.15658	0.695666	0.474495	1.46215	0.548095
3257			Cucurbitacin B	16.4118876866935	416.59	557.321	0.258669	0.237157	0.993728	0.889001	0.535719	1.09071	0.125265
3258					416.589	438.193	0.00733304	0.00483189	1.15346	0.129401	0.308435	1.51763	0.601822
3259					416.532	554.347	2.76182	1.89378	1.13417	0.695987	0.47461	1.45837	0.544352
3260					416.518	354.219	0.0332696	0.0360085	0.328543	0.675014	0.466987	0.923936	-0.114135
3261			LysoPC(15:0)	-0.0495526169345076	416.378	480.31	0.1048	0.0703436	1.10849	0.691688	0.473066	1.48982	0.57514
3264			Ajugalactone	-0.65787998501784	415.682	515.265	0.00621416	0.0115749	1.03363	0.11633	0.304437	0.536867	-0.897363
3265			17beta-Hydroxy-4-mercaptoandrost-4-en-3-one 4-acetate 17-propiote	0.214834251386137	415.599	417.211	0.014943	0.0134019	0.123494	0.68462	0.470506	1.11499	0.157029
3266			Prostaglandin G2	0.481208878195066	415.515	367.213	0.00525976	0.00467637	1.166	0.085119	0.290755	1.12475	0.169606
3267			Pubescenol	-17.7007100174584	415.515	473.282	0.14829	0.195176	0.660992	0.324901	0.331769	0.759774	-0.396357
3268			Progeldamycin	-0.512464050586264	415.515	474.286	0.0447927	0.0588738	0.803389	0.322815	0.331661	0.760827	-0.39436
3269					415.514	375.231	0.0324347	0.0348908	0.501	0.915139	0.542919	0.929605	-0.10531
3270					415.514	475.289	0.00718897	0.00936917	0.66353	0.342834	0.33264	0.767301	-0.382135
3271			Famprofazone	-14.3487871284777	415.488	376.234	0.00626746	0.00648721	0.338901	0.962344	0.555371	0.966125	-0.0497176
3272					415.462	558.261	0.0304827	0.0208211	0.061308	0.61215	0.442752	1.46403	0.549945
3273					415.188	630.343	0.0297969	0.0298747	0.393111	0.993914	0.563327	0.997395	-0.00376279
3274					415.163	631.346	0.0100399	0.00938217	0.199461	0.845663	0.523269	1.07011	0.0977567
3275					415	606.342	0.0234895	0.0303131	1.01205	0.396476	0.350489	0.774897	-0.367924
3276			Sarcostin	9.38472138781193	414.998	381.232	0.0351761	0.0391737	0.161232	0.453145	0.375417	0.897951	-0.155291
3277			(3b,20R,22R)-3,20,27-Trihydroxy-1-oxowitha-5,24-dienolide 3-glucoside	-16.8516021182242	414.993	633.317	0.005369	0.00417962	0.0878131	0.558243	0.420144	1.28457	0.361282
3278					414.99	607.345	0.00999765	0.00892863	0.860275	0.794633	0.507725	1.11973	0.163151
3279			BQ 123	22.0169116491531	414.99	609.318	0.00331705	0.00430423	0.523827	0.45392	0.375737	0.770648	-0.375855
3280					414.986	377.246	0.0075074	0.00864948	0.485464	0.870793	0.530569	0.867959	-0.204301
3281			(E,E,E)-Sylvatine	-9.37623897549459	414.982	382.235	0.00623916	0.0070988	0.167149	0.411963	0.357627	0.878903	-0.186224
3282					414.711	590.255	0.00416126	0.0102721	2.29169	6.04093e-06	0.0169171	0.405105	-1.30363
3283					414.657	725.39	0.00227466	0.00509294	1.31015	0.365742	0.339056	0.44663	-1.16285
3284			Stearidonic acid	-0.303307529277067	414.464	275.202	0.0387433	0.0285363	0.4952	0.559417	0.420656	1.35768	0.441148
3285					414.08	537.255	0.0139365	0.0155156	1.43159	0.849832	0.524496	0.898225	-0.154851
3286					413.928	454.284	0.00610567	0.00585594	1.60142	0.955674	0.553652	1.04265	0.0602506
3287			Verapamil	12.8617316312754	413.92	453.282	0.0428368	0.0419931	1.52318	0.976879	0.559069	1.02009	0.0286987
3288			4,4'-(Diphenylethenylidene)bis[N,N-dimethylbenzemine]	18.1398630645615	413.857	417.241	0.0064106	0.0100845	0.577794	0.285525	0.329493	0.635686	-0.653614
3289			Lercanidipine	-23.9228821017926	413.642	610.278	0.00368838	0.00567343	0.78911	0.259551	0.327638	0.650115	-0.621233
3290			Pheophorbide a	15.0660351806426	413.63	591.27	0.0026132	0.00358644	0.791361	0.420838	0.361604	0.728632	-0.456737
3291			Ferroxamine	-1.09539868762278	413.599	612.257	0.00316836	0.00464823	1.05434	0.260607	0.32772	0.681628	-0.552944
3292			Pteroyltriglutamic acid	18.7975648635873	413.599	698.231	0.00637585	0.00846225	0.605337	0.366425	0.339299	0.753446	-0.408424
3293					413.598	530.279	0.0292951	0.0234358	0.648125	0.66198	0.462137	1.25002	0.321945
3294			Proscillaridin	-8.56856369559951	413.597	529.276	0.0884055	0.128843	0.73816	0.285125	0.329467	0.686148	-0.543407
3295			2-amino-4-({1-[(carboxymethyl)-C-hydroxycarbonimidoyl]-2-[(1-hydroxy-5-oxo-1,7-diphenylheptan-2-yl)sulfanyl]ethyl}-C-hydroxycarbonimidoyl)butanoic acid	15.9840811936463	413.594	586.232	0.0063582	0.0101441	0.880786	0.204059	0.322214	0.626791	-0.673944
[truncated: 3,336 more rows]
