# Supplementary material for: Induced sputum metabolomic profiles and oxidative stress are associated with chronic obstructive pulmonary disease (COPD) severity: potential use for predictive, preventive, and personalized medicine
Source: EPMA J. 2020 Nov 4;11(4):645–59. doi: 10.1007/s13167-020-00227-w (PMC7680486; doi:10.1007/s13167-020-00227-w)
Supplement: Supplementary file 2 — (XLSX 129 kb) [file 13167_2020_227_MOESM2_ESM.xlsx]

## Sheet: Moderate VS Severe_COPD
id	MS2 name	MS2 score	MS1 name	MS1 ppm	rt	mz	MEAN Severe COPD	SD Severe COPD	MEAN Moderate COPD	SD Moderate COPD	VIP	P-VALUE	Q-VALUE	FOLD CHANGE	LOG_FOLDCHANGE
9	Choline	0.998682692			32.0733	104.107	0.845151	0.534901	2.12189	0.765431	1.92724	0.00033945	0.196342	0.3983	-1.32807
23	Allopurinol	0.996174231			45.124	137.046	0.209377	0.207393	0.43008	0.246911	1.5686	0.0442818	0.237943	0.486833	-1.0385
35	11-Chloro-8E,10E-undecadien-1-ol	0.992959231			314.908	203.121	0.0267766	0.0183275	0.0446944	0.0156602	1.49438	0.0361617	0.237845	0.599105	-0.73912
56	Met Met Lys	0.989038769			288.856	409.195	0.0204491	0.020791	0.0500292	0.0368292	1.44953	0.0334028	0.237801	0.408743	-1.29074
67	Dihydrovaltrate	0.986581308			475.751	425.213	0.00683319	0.0015407	0.00941753	0.00136952	1.80525	0.00121357	0.223413	0.725582	-0.46279
79	PC(14:0/O-1:0)	0.980934615			378.945	482.321	0.00370977	0.00307264	0.00711736	0.00322086	1.60462	0.0283215	0.237697	0.521229	-0.940012
100	3,5-Dimethoxy-8,8-dimethyl-2-phenyl-4H,8H-benzo[1,2-b:3,4-b']dipyran-4-one	0.964800385			439.235	365.135	0.0375374	0.0089812	0.0487431	0.014116	1.22789	0.0427464	0.237927	0.770106	-0.376871
117	Juvenile hormone I	0.953299538			324.281	295.226	0.00953837	0.00711751	0.0257547	0.0165436	1.85236	0.0286499	0.237705	0.370355	-1.43302
118	2-Naphthalenamine, N-phenyl-	0.950927462			429.968	220.112	0.00908132	0.00525076	0.014277	0.00306437	1.31598	0.0216628	0.237488	0.636079	-0.652722
136	Lys Pro Pro Gly	0.934845769			370.697	398.24	0.0521347	0.010657	0.074955	0.0103312	1.98602	0.000160873	0.196342	0.695547	-0.523781
200	PC(16:0/9:0(CHO))	0.879941923			480.31	650.437	0.0621295	0.0351112	0.126373	0.0673871	1.73407	0.0117309	0.236739	0.491636	-1.02434
210	o-Xylene	0.865152231			35.6234	107.085	0.138264	0.0148744	0.120389	0.013526	1.70186	0.0138568	0.236989	1.14848	0.199724
213	N-Methylethanolamine phosphate	0.864820308			32.8905	156.042	0.0250931	0.0217322	0.0542698	0.0285267	1.53012	0.0181507	0.237317	0.462377	-1.11286
240	Linoelaidyl carnitine	0.819171154			395.618	424.341	0.00400488	0.00327205	0.0113138	0.00844651	1.368	0.0463715	0.237963	0.353983	-1.49825
243	Vaccenyl carnitine	0.815949462			413.307	426.357	0.0133067	0.0103494	0.0353728	0.022626	1.27854	0.0295545	0.237726	0.376185	-1.41049
249	Phe Ile Ile	0.802344615			407.976	392.253	0.0226227	0.0044877	0.0280097	0.0028259	1.36577	0.00758115	0.235851	0.807672	-0.308159
315	PnE(16:0/18:1(9Z))	0.658555615			502.524	702.536	0.0148756	0.00646484	0.0232309	0.00980336	1.44138	0.0330986	0.237796	0.640336	-0.6431
323	17-phenoxy trinor PGF2alpha ethyl amide	0.637943077			288.859	432.271	0.031196	0.0209128	0.0751678	0.0481612	1.50445	0.0383703	0.237876	0.415017	-1.26876
335	Pirimicarb	0.608009923			169.062	239.149	0.0692397	0.0722204	0.211038	0.161088	1.3011	0.0444676	0.237945	0.328091	-1.60783
346	1-Linoleoylglycerophosphocholine	0.583944077			399.116	520.338	0.0430236	0.0307086	0.0856473	0.0543971	1.31689	0.0374124	0.237863	0.502334	-0.99328
382	Oxandrolone	0.459754077			411.532	307.226	0.00595078	0.00525435	0.0119814	0.00656526	1.08143	0.0351421	0.23783	0.496669	-1.00964
638					683.819	184.181	0.0438552	0.00416467	0.0499964	0.00678094	1.33834	0.0213489	0.237475	0.877168	-0.189075
819					654.682	131.967	0.02211	0.0089879	0.0137554	0.00391388	1.191	0.0117388	0.23674	1.60737	0.684702
895					648.962	138.957	0.0218036	0.0379757	0.0795882	0.0470464	1.30974	0.00714966	0.2357	0.273955	-1.86799
913			Dalapon	5.01483529023123	648.359	142.967	0.0324921	0.00477374	0.0373486	0.00425535	1.11199	0.032058	0.237777	0.869969	-0.200964
961					647.49	138.98	0.0192037	0.00180763	0.0220685	0.00259906	1.21893	0.00916207	0.236283	0.870182	-0.20061
1445			Dicyclohexylamine	-0.895226983120619	644.237	182.19	0.00335032	0.00085007	0.00227961	0.000473166	1.34092	0.00468371	0.234313	1.46969	0.555514
1572			2,4,6-Trichloro-4'-biphenylol	20.7198806276943	635.386	272.969	0.0376663	0.0148471	0.0637364	0.0208427	1.31593	0.0041817	0.233834	0.590971	-0.758842
1576					635.12	113.071	0.0594175	0.0424083	0.0995083	0.0360593	1.10984	0.0417162	0.237916	0.597111	-0.74393
1858			N-Nitrosomethylvinylamine	-1.03012272221673	594.624	87.0552	0.0241321	0.00899388	0.082088	0.0607684	1.01664	0.0307949	0.237752	0.293978	-1.76622
1975			Cytosine	-1.76867942498999	578.786	112.05	0.0945471	0.0682366	0.0407833	0.0197296	1.68032	0.022521	0.237522	2.31828	1.21306
2051			Indole	-0.815836279175503	567.515	118.065	0.0488096	0.0306366	0.0778216	0.021242	1.1215	0.0321349	0.237778	0.627199	-0.673005
2056			1-Pyrimidinylpiperazine	-1.07613243056793	566.624	165.113	0.0859439	0.0267731	0.0530274	0.0321118	1.16518	0.0227927	0.237532	1.62075	0.696658
2074			Boviquinone 4	-8.58921147356603	564.304	413.265	0.00442732	0.00195724	0.00714404	0.0019224	1.71856	0.00671262	0.235527	0.619723	-0.690306
2075					564.267	121.028	0.00271505	0.00111736	0.00368216	0.000796376	1.39229	0.0492414	0.237987	0.737353	-0.439572
2078					564.266	150.027	0.00872749	0.00315204	0.0116043	0.00204725	1.4216	0.0356486	0.237837	0.752093	-0.411016
2230			Glyceryl lactooleate	-17.7594095581524	546.641	429.313	0.00249467	0.00357858	0.0066536	0.00489701	1.58564	0.0410983	0.237909	0.374935	-1.41529
2290					539.878	775.595	0.000810588	0.00095429	0.00186304	0.00121886	1.64849	0.0440666	0.237941	0.43509	-1.20061
2331			Oleoyl glycine	-2.47231362359868	530.594	340.284	0.00231345	0.000929606	0.00385328	0.00163684	1.39345	0.01489	0.237085	0.600385	-0.736041
2332			Cryptopleurine	4.04189723671663	530.594	378.208	0.000837533	0.000413636	0.00138301	0.000735985	1.16028	0.0473509	0.237971	0.605585	-0.723598
2336			Thaumatin b, recombinant	21.3503434941619	530.473	380.208	0.0026868	0.00105274	0.00442164	0.00175753	1.40559	0.0125369	0.236844	0.607647	-0.718694
2337			Tryprostatin A	-22.7601827047232	530.38	382.204	0.000794864	0.000398226	0.00152263	0.000728291	1.53791	0.00963358	0.236385	0.522034	-0.937784
2394					526.515	474.312	0.00301734	0.00138776	0.00428331	0.00111976	1.33759	0.0454154	0.237954	0.704441	-0.505449
2631			Gartanin	1.29973624109581	514.888	397.165	0.043524	0.0203081	0.028784	0.00819229	1.07663	0.0389769	0.237884	1.51209	0.596544
2663					511.165	401.282	0.00268915	0.00397629	0.00737371	0.0050935	1.62319	0.0329974	0.237794	0.364695	-1.45524
2698					504.692	658.508	0.00598086	0.00359659	0.0107114	0.00644205	1.36012	0.0487698	0.237983	0.558365	-0.840719
2716			Ecdysone palmitate	-16.5107214001531	502.542	703.539	0.00461933	0.00215341	0.0085436	0.00390171	1.62101	0.00942517	0.236341	0.540677	-0.88716
2742					498.271	791.589	0.00165345	0.00155849	0.00366219	0.00238472	1.62716	0.034371	0.237817	0.451493	-1.14722
2752					497.456	410.471	0.0080185	0.00235503	0.0108036	0.00227555	1.24468	0.0171672	0.237256	0.742204	-0.430113
2762			PS(15:0/24:0)	-10.5498394081262	496.373	834.613	0.00285971	0.00168888	0.00500406	0.00263084	1.28723	0.0386466	0.237879	0.571478	-0.807229
2764					496.371	426.323	0.00738268	0.00598494	0.0143201	0.00751667	1.42254	0.0339733	0.237811	0.515547	-0.955824
2766					496.37	426.825	0.00315706	0.00259768	0.00638202	0.00359678	1.47563	0.0313108	0.237762	0.494681	-1.01543
2784			N-Stearoyl tyrosine	-13.1697762487371	494.251	448.336	0.0159632	0.0111764	0.0279386	0.0137558	1.57646	0.0460489	0.23796	0.571368	-0.807507
2785					494.247	448.838	0.00690974	0.00501045	0.0126103	0.00624179	1.54232	0.0363292	0.237847	0.547945	-0.867898
2818					492.362	484.365	0.00132232	0.00119607	0.00282299	0.00168905	1.62591	0.031364	0.237763	0.468412	-1.09415
2940					486.998	676.453	0.0142987	0.00799027	0.0396658	0.0296127	1.65093	0.0467663	0.237966	0.360479	-1.47201
2941					486.755	677.456	0.00423343	0.00340325	0.0145803	0.0120813	1.61676	0.0469038	0.237967	0.290353	-1.78412
2954					485.519	80.9477	0.0134694	0.0058718	0.01971	0.00468571	1.01638	0.0217255	0.237491	0.683377	-0.549246
2994			Sphingosine	-2.04823270592289	480.841	300.289	0.00280807	0.000987589	0.00396827	0.00134657	1.36406	0.0388461	0.237882	0.707631	-0.498931
2996					480.551	651.441	0.0212058	0.0126259	0.0466592	0.0261291	1.77888	0.0300122	0.237736	0.454482	-1.1377
3000					480.305	652.444	0.00357144	0.00267105	0.00958348	0.0062364	1.75796	0.0307073	0.23775	0.372666	-1.42404
3002					480.305	673.423	0.00142507	0.00163012	0.00443057	0.00327601	1.83389	0.0386936	0.23788	0.321645	-1.63646
3005					480.301	672.419	0.00670441	0.00541271	0.0151064	0.00723744	1.83749	0.00810714	0.236013	0.443814	-1.17197
3079					476.562	382.44	0.0107768	0.00309415	0.014245	0.00165483	1.27193	0.0097657	0.236412	0.756531	-0.402529
3087					475.754	383.443	0.00134642	0.000674942	0.00214239	0.000789642	1.13921	0.0265231	0.237651	0.628465	-0.670096
3091			16-Feruloyloxypalmitate	6.77786886612772	475.75	449.293	0.00403536	0.000892863	0.0050849	0.000975366	1.03268	0.0230778	0.237543	0.793597	-0.333522
3092			Rhododendrin	-2.53693255751857	475.75	329.159	0.00248546	0.000544555	0.00311532	0.000716666	1.12703	0.0382742	0.237874	0.79782	-0.325864
3097			M2 di-hydroxylated metabolite	-4.38863984555565	475.487	426.217	0.00104181	0.000300713	0.00151805	0.000223038	1.60747	0.00125447	0.223871	0.686283	-0.543125
3232			Dodecamide	-1.44783768161481	470.144	200.201	0.00411475	0.00291184	0.0071309	0.00332302	1.26935	0.0456961	0.237956	0.577031	-0.79328
3283			Vecuronium	-6.66251907384194	467.466	558.435	0.00547155	0.00118047	0.00692906	0.00106479	1.43155	0.0116161	0.236723	0.789652	-0.340711
3289			DG(14:1(9Z)/18:4(6Z,9Z,12Z,15Z)/0:0)	4.4514209677721	467.193	559.438	0.001735	0.00049567	0.00237635	0.000442222	1.46082	0.00848508	0.236117	0.730113	-0.453808
3290			Gymnodimine	-7.13808571033205	467.172	508.339	0.00240617	0.00316344	0.00667524	0.00577749	1.76359	0.0462735	0.237962	0.360462	-1.47208
3371					464.217	340.393	0.00102805	0.000248464	0.00144885	0.00036797	1.48391	0.00664751	0.2355	0.709562	-0.494999
3404					462.353	665.448	0.000534661	0.000481153	0.00102368	0.00053693	1.345	0.047454	0.237972	0.522294	-0.937065
3405					462.121	302.275	0.00119649	0.000549259	0.00186577	0.000448877	1.55103	0.0103891	0.236529	0.641288	-0.640955
3437			Montanol	-9.22865803636681	458.906	353.265	0.000800606	0.000331107	0.00120765	0.000292291	1.09604	0.0114138	0.236694	0.662945	-0.593039
3461			Pregn-21-al	0.0291139114511989	456.725	303.268	0.00140757	0.000347625	0.00198731	0.000433182	1.33997	0.00385319	0.233454	0.708278	-0.497612
3466					456.504	355.412	0.000899133	0.000424925	0.00138818	0.000302171	1.25745	0.011697	0.236734	0.647706	-0.626589
3467					456.5	354.409	0.00710127	0.00197605	0.00915278	0.0011709	1.19814	0.0169722	0.237243	0.77586	-0.366132
3510					452.755	326.196	0.000381851	0.000525278	0.00149638	0.00100857	1.45055	0.00443726	0.234091	0.255184	-1.97039
3516					452.227	638.438	0.00130065	0.00100269	0.002783	0.00175251	1.56974	0.0266071	0.237654	0.467356	-1.09741
3683					446.055	339.3	0.00303002	0.000763177	0.00224605	0.000597459	1.41906	0.0251623	0.237612	1.34904	0.431933
3715			Butefine hydrochloride	0.227072603813572	444.459	354.198	0.0012041	0.00122094	0.00328053	0.00222728	1.2133	0.0146706	0.237066	0.367045	-1.44597
3728					443.67	237.138	0.0441172	0.0308985	0.0760201	0.0270192	1.27962	0.0289681	0.237713	0.580337	-0.785038
3729			Gigantine	-9.6889344323623	443.669	238.141	0.00706976	0.00491884	0.0122431	0.00427582	1.31603	0.0262018	0.237642	0.577446	-0.792241
3862			Hexafluronium	-4.5566926405968	437.243	533.387	0.00128675	0.000658926	0.00193305	0.000647407	1.25935	0.044197	0.237942	0.665658	-0.587147
3973					432.43	291.252	0.000321556	7.13127e-05	0.000501652	0.000192545	1.06691	0.0341583	0.237814	0.640995	-0.641615
3994					431.615	753.517	0.00125177	0.000588788	0.00188543	0.000623175	1.22619	0.0333182	0.237799	0.663921	-0.590916
4115			Fexofedine	-11.8267366916382	426.848	502.289	0.0124945	0.00865604	0.0292974	0.0155739	1.56354	0.00604508	0.235216	0.426471	-1.22948
4118					426.524	462.296	0.00247266	0.00264176	0.00551013	0.0028332	1.67456	0.0248165	0.237601	0.448748	-1.15602
4126					426.251	495.841	0.000971422	0.000515116	0.00149157	0.000425058	1.19512	0.0295362	0.237725	0.651275	-0.618662
4248					418.458	108.517	0.0381042	0.0113986	0.0541523	0.0158166	1.01443	0.0164587	0.237208	0.703649	-0.507071
4324					415.256	539.26	0.000455833	0.00049448	0.00141459	0.00102642	1.20038	0.0357138	0.237838	0.322236	-1.63381
4329			Verapamil	10.1229805548039	414.995	455.295	0.00584932	0.00369218	0.0148115	0.00999254	1.85066	0.0402722	0.237899	0.394917	-1.34038
4331					414.955	456.298	0.000558302	0.000535047	0.00195367	0.00158244	1.80727	0.0426141	0.237926	0.285771	-1.80707
4356					413.944	550.25	0.000597206	0.000623777	0.00140298	0.00105145	1.35051	0.0444707	0.237945	0.425668	-1.2322
4362			(3beta,23E)-3-Hydroxy-27-norcycloart-23-en-25-one	7.46593558644489	413.306	427.36	0.00317509	0.00266759	0.00908356	0.00606311	1.328	0.0294642	0.237724	0.349543	-1.51646
4391			DG(8:0/0:0/8:0)	-2.15566150966186	411.156	345.263	0.00056204	0.000288985	0.000925465	0.000430706	1.31774	0.0358247	0.23784	0.607306	-0.719505
4409			Myristoylglycine	-2.10251085730912	409.336	286.237	0.00111656	0.00022131	0.00083127	0.0003503	1.18985	0.0377224	0.237867	1.34319	0.425667
4411			N-Hydroxy-2-acetamidofluorene	-11.7840386191087	409.298	240.099	0.000308517	0.000292924	0.00133802	0.00118093	1.76501	0.0437146	0.237937	0.230577	-2.11668
4428					407.988	414.236	0.00169257	0.000626308	0.00239455	0.000503879	1.53226	0.0165107	0.237212	0.706843	-0.500539
4431					407.976	437.311	0.0173762	0.00406034	0.0212377	0.00215722	1.15429	0.0245381	0.237593	0.818178	-0.289514
4457			(9Z)-(13S)-12,13-Epoxyoctadeca-9,11-dienoic acid	-2.05084979067872	405.507	295.226	0.00205574	0.000419902	0.00331642	0.00124094	1.26719	0.0240805	0.237578	0.619867	-0.68997
4555			Canbisativine	23.4891716240301	401.211	382.315	0.00480286	0.00109738	0.00786926	0.00360099	1.24019	0.0481109	0.237978	0.610333	-0.712333
4560			Guazatine	5.18514120033683	400.745	356.351	0.0196853	0.0218714	0.00449669	0.00281924	1.08948	0.0357585	0.237839	4.37773	2.13018
4590			4-Heptyloxybenzoic acid	-1.83280173048447	396.786	237.148	0.000574974	0.000144321	0.000724836	0.000149459	1.19664	0.0376749	0.237866	0.793247	-0.334158
4594			LysoPC(15:0)	-2.41940423581984	396.358	482.323	0.00243054	0.00153058	0.00674607	0.00493621	1.29436	0.0437257	0.237937	0.360289	-1.47277
4601			Anopterine	16.8413682516171	396.156	542.32	0.00133033	0.00111131	0.00275925	0.0017327	1.42361	0.0366028	0.237851	0.482135	-1.05249
4629			alpha-Tocotrienol	7.27209997972829	395.454	425.344	0.000782193	0.000820312	0.00270675	0.00223505	1.33219	0.0469256	0.237967	0.288979	-1.79097
4665					391.867	316.308	0.00562581	0.00115579	0.00707087	0.000829357	1.28955	0.00702848	0.235654	0.795632	-0.329826
4707			9-Hexadecenoylcarnitine	-2.24051588766472	386.501	398.326	0.0035954	0.00265137	0.0112895	0.00897055	1.48049	0.0467759	0.237966	0.318472	-1.65076
4745					384.325	184.181	0.0361457	0.00795264	0.0489394	0.0137727	1.27422	0.0165091	0.237212	0.73858	-0.437173
4770					382.175	110.02	0.366079	0.210247	0.166112	0.154912	1.20142	0.033764	0.237807	2.20381	1.14
4775			Gemfibrozil	-2.00474182408245	381.921	251.164	0.00160697	0.000587625	0.00234434	0.000435275	1.62658	0.0072354	0.235731	0.685466	-0.544843
4778			Kamycin A	9.03047488419688	381.919	485.25	0.000643235	0.000271825	0.000870284	0.000103039	1.5069	0.019028	0.237366	0.739109	-0.43614
4818					379.841	186.185	0.00306283	0.000636786	0.00381779	0.000733789	1.35858	0.0249384	0.237605	0.802252	-0.317873
4846			Phaseollidin	-15.0091227082789	378.696	325.139	0.00131155	0.0012012	0.00249647	0.00119706	1.56443	0.0441478	0.237942	0.525361	-0.928619
4848			Norbixin	-12.8669527627145	378.688	381.201	0.000395954	0.000497371	0.000990111	0.000559997	1.48839	0.0227389	0.23753	0.399908	-1.32226
4850			3-Geranylgeranylindole	12.2530138710011	378.683	390.32	0.00200163	0.000990954	0.00295645	0.000889226	1.20867	0.0414548	0.237913	0.677039	-0.562688
4942			2,4-Dodecadienoic acid pyrrolidide	-2.01718022404585	376.265	250.216	0.000934829	0.000243706	0.0011794	0.000225833	1.43589	0.0363296	0.237847	0.792629	-0.335283
5037			2-Amino-1,7,9-trimethylimidazo[4,5-g]quinoxaline	-19.9998154785557	370.809	228.12	0.0115592	0.00185142	0.014489	0.00214137	1.55505	0.0043535	0.23401	0.797794	-0.325912
5038			7,8-Dehydro-beta-micropteroxanthin	-7.06211141947476	370.809	395.292	0.00953965	0.00156795	0.012137	0.00133303	1.60514	0.00119335	0.223176	0.785995	-0.347408
5039					370.782	449.348	0.19656	0.0302995	0.232948	0.0295271	1.32785	0.0160422	0.237178	0.843797	-0.245033
5040					370.697	421.316	0.680714	0.105805	0.857081	0.0911834	1.58641	0.00117398	0.222941	0.794224	-0.332383
5041					370.697	423.323	0.0210204	0.00331224	0.026711	0.00280203	1.64936	0.00085649	0.217714	0.786958	-0.345642
5042					370.697	450.351	0.0513472	0.00807751	0.0612262	0.00803533	1.34037	0.015127	0.237105	0.838648	-0.253863
5043					370.697	465.343	0.00775652	0.0013355	0.0101312	0.00128188	1.67561	0.000924776	0.219117	0.765604	-0.385329
5044					370.644	376.259	0.671546	0.101859	0.865144	0.0897908	1.72838	0.00037972	0.196342	0.776224	-0.365455
5045			Karakoline	3.28238127579836	370.644	378.265	0.0170775	0.00277841	0.0218391	0.00247504	1.6275	0.00101449	0.220694	0.781968	-0.354818
5046			3-Hydroxy-10'-apo-b,y-carotenal	15.8953671544794	370.644	393.285	0.375203	0.0588356	0.47921	0.0510547	1.65053	0.000713005	0.213981	0.782963	-0.352985
5047			Phylloquinone	-6.80715301752892	370.644	451.354	0.00696361	0.00115903	0.00825378	0.00120693	1.20115	0.0274416	0.237676	0.843687	-0.24522
5048			3-Acetyl-5alpha-androstane-3beta,17beta-diol 3-acetate	-17.6499635625708	370.635	377.262	0.146315	0.0234066	0.18923	0.0210652	1.70271	0.000570041	0.208626	0.773211	-0.371065
5049			Alpha-linolenyl carnitine	-16.0975333113398	370.635	422.32	0.164352	0.025007	0.208684	0.0240047	1.60334	0.000950021	0.219588	0.787566	-0.344528
5050			3-Hydroxysintaxanthin	13.3655679952903	370.634	447.332	0.00299186	0.000596391	0.00377649	0.000535985	1.53136	0.00774169	0.235902	0.792233	-0.336004
5051			Tris(butoxyethyl)phosphate	-16.5923695388809	370.633	399.244	0.0112288	0.00240023	0.0156863	0.00177312	1.96478	0.000286932	0.196342	0.715835	-0.4823
5052			Undecylprodigiosin	8.53314957860368	370.631	394.289	0.0812555	0.0128588	0.103774	0.0107863	1.65668	0.000704532	0.213718	0.783007	-0.352902
5055					370.63	414.214	0.00445984	0.000871306	0.00690678	0.00131746	2.06128	8.82693e-05	0.196342	0.64572	-0.631019
5056					370.627	228.622	0.00265083	0.000565307	0.00317919	0.000368622	1.16987	0.0320428	0.237776	0.833807	-0.262214
5057					370.624	407.301	0.00217123	0.000443468	0.00310998	0.000470103	1.81144	0.000259234	0.196342	0.698148	-0.518395
5058					370.623	516.364	0.00109575	0.000317714	0.00142632	0.000211343	1.27552	0.019042	0.237366	0.768235	-0.380381
5059			alpha-Tocotrienoxyl radical	-19.7001695611125	370.62	424.325	0.00180518	0.000270418	0.00237723	0.00033325	1.4299	0.000505914	0.205376	0.759361	-0.397141
5060					370.62	490.374	0.00189936	0.000403323	0.00247072	0.000332696	1.3381	0.00383804	0.233435	0.768748	-0.379417
5061					370.618	216.612	0.00206831	0.000485407	0.00283759	0.000600477	1.37149	0.00540099	0.234845	0.728895	-0.456216
5062			Allyxycarb	-2.13190374811004	370.618	275.175	0.00179759	0.000324875	0.0024688	0.00054125	1.73804	0.0026646	0.231322	0.728123	-0.457746
5063			Darlingine	-9.51233970973352	370.618	220.131	0.00107229	0.000341088	0.00147124	0.000509307	1.13769	0.0493372	0.237988	0.728831	-0.456344
5064			ML-236C	-10.9067150215759	370.616	291.192	0.000995367	0.000267364	0.0016636	0.000290455	1.60274	4.94123e-05	0.196342	0.598321	-0.741008
5065					370.612	379.268	0.0010256	0.000342158	0.00147251	0.000495299	1.22906	0.0276319	0.23768	0.696496	-0.521814
5067			Spiramine A	-2.98566529991456	370.61	400.247	0.000981961	0.000267666	0.00138175	0.00038086	1.62859	0.0126993	0.236863	0.710666	-0.492756
5068			Palmitoyl glucuronide	0.864465706089921	370.61	419.301	0.00177365	0.000327725	0.00246005	0.000339096	1.65938	0.000261029	0.196342	0.720983	-0.471962
5070			Terbifine	-15.8798785845079	370.605	292.201	0.00161583	0.00041348	0.00219428	0.000322309	1.52324	0.00372992	0.233295	0.736384	-0.441471
5071			Deacetylvindoline	-12.446419798529	370.604	415.218	0.00046471	0.000195487	0.000999644	0.000395395	1.80754	0.0059067	0.235143	0.464875	-1.10508
5100			Scorpioidin	-2.34123595515315	365.371	277.143	0.000444669	0.000260172	0.000862122	0.000362824	1.60566	0.00758249	0.235851	0.515784	-0.955161
5101					365.225	329.004	0.00184563	0.000520576	0.00308649	0.00118407	1.53219	0.0214478	0.23748	0.597971	-0.741854
5102			Fenuron-TCA	2.57638669057092	365.169	327.007	0.0021469	0.000564528	0.00344516	0.00131943	1.44557	0.0281686	0.237694	0.623162	-0.68232
5110			Botrydial	-2.30158167243914	364.157	311.185	0.00376596	0.000618048	0.00448256	0.00066097	1.36245	0.0236381	0.237563	0.840136	-0.251305
5165			N(beta)-Epoxysuccimoyl-DAP-Val	15.6684590256122	356.633	317.151	0.000666955	0.000274361	0.00113506	0.000471442	1.16344	0.0113848	0.23669	0.587594	-0.767109
5187			9,12,13-TriHOME	-2.26471245499442	353.657	331.247	0.00103007	0.000937226	0.0033234	0.00256797	1.77389	0.0408891	0.237907	0.309944	-1.68992
5189			(9Z,11E)-(13S)-13-Hydroperoxyoctadeca-9,11-dienoic acid	-2.62626825547218	353.408	313.237	0.00190638	0.00115257	0.00455924	0.00275752	1.92079	0.0308671	0.237754	0.418136	-1.25796
5190			Prostaglandin H2	-9.38803321755367	353.405	353.229	0.000897162	0.000882204	0.00306581	0.00246797	1.80986	0.0433914	0.237934	0.292635	-1.77283
5191					353.405	376.305	0.0022917	0.00164416	0.00617336	0.00423514	1.78799	0.0372127	0.23786	0.371224	-1.42964
5195			(9Z)-(13S)-12,13-Epoxyoctadeca-9,11-dienoic acid	-2.03011697042942	353.111	295.226	0.00419338	0.00246387	0.00946207	0.00560299	1.87177	0.0341595	0.237814	0.443178	-1.17404
5228			(+)-Borne-2,5-dione	-1.10716835837186	349.099	167.106	0.00182207	0.000379744	0.00228759	0.000363451	1.34464	0.0137246	0.236976	0.796501	-0.328252
5268			Dodecanoylcarnitine	-2.39809649381801	345.052	344.279	0.00255435	0.00171502	0.00782494	0.0057789	1.53335	0.0371466	0.237859	0.326437	-1.61513
5281			Dimethametryn	11.2145005443836	341.841	256.162	0.000819742	0.000378711	0.00125949	0.000411816	1.45449	0.0243241	0.237586	0.650852	-0.619598
5282			4-Hexyloxyphenol	-1.38617951718623	341.84	195.138	0.00192615	0.000508488	0.00263609	0.000642965	1.43599	0.0130364	0.236902	0.730684	-0.452681
5283			Ferimzone	-7.10949423799905	341.84	255.159	0.00795619	0.00212274	0.010645	0.00242032	1.47043	0.0171312	0.237254	0.747414	-0.420021
5285					341.834	300.216	0.0021572	0.000653456	0.00283633	0.000780956	1.29486	0.0492961	0.237987	0.760561	-0.394864
5350					335.418	160.161	0.00142145	0.000155999	0.00173636	0.000320377	1.22536	0.0289308	0.237712	0.818639	-0.288701
5359			Phecetin	-1.2138836124888	332.954	180.102	0.0016716	0.000182356	0.00196247	0.000228726	1.57989	0.00541723	0.234855	0.851784	-0.23144
5427			(9Z,11E)-(13S)-13-Hydroperoxyoctadeca-9,11-dienoic acid	-2.59424059372018	327.848	313.237	0.00467913	0.00366391	0.014072	0.0106442	1.86397	0.0425579	0.237925	0.332513	-1.58852
5430			9-Decenoylcarnitine	23.4767108546786	327.585	314.24	0.000233626	0.000216399	0.00132073	0.00126456	1.90399	0.0456066	0.237956	0.176891	-2.49907
5432			9,12,13-TriHOME	-2.66775193599025	327.579	331.247	0.00237611	0.00211427	0.00750323	0.00548846	1.84057	0.0344676	0.237819	0.316678	-1.65891
5450			Phendimetrazine	-1.29387697449537	326.486	192.138	0.00337594	0.000690652	0.00443341	0.00103606	1.43512	0.0131277	0.236913	0.761477	-0.393128
5456			Funtumine	3.83677218168606	326.364	318.28	0.00265869	0.00055311	0.00320528	0.000385449	1.01688	0.0262859	0.237645	0.829471	-0.269736
5469					324.07	296.23	0.000984564	0.000981257	0.00373163	0.00315788	1.84604	0.0445502	0.237946	0.263843	-1.92225
5479					323.382	102.034	0.501423	0.365879	0.868557	0.37544	1.3816	0.0431083	0.237931	0.577306	-0.792593
5502			6-Oxabicyclo[3.1.0]hexane-2-undecanoic acid methyl ester	-2.35667627499865	319.231	283.226	0.00078323	0.000841855	0.00324869	0.00260026	1.85439	0.0320175	0.237776	0.241091	-2.05235
5503			Diacetyl	-1.41811410929207	318.95	87.044	0.00633269	0.000493981	0.00566993	0.0002266	1.68524	0.000878174	0.218181	1.11689	0.159487
5512			Amidosulfonic acid	6.27623106722707	317.705	97.9912	0.0304172	0.0225497	0.0508974	0.0180257	1.10927	0.0457426	0.237957	0.597619	-0.742702
5520			8-Deoxylactucin	-11.1758755793176	316.819	261.109	0.000799112	0.000445051	0.0013175	0.000662442	1.20152	0.0498119	0.237991	0.606537	-0.721332
5523			Labienoxime	-1.35195884910289	316.592	210.185	0.00305545	0.00031583	0.00344915	0.000335311	1.18741	0.0157485	0.237155	0.885856	-0.174856
5532			Diethyl phenyl phosphate	-1.73294481527074	315.191	231.078	0.00119976	0.000721308	0.00191166	0.000595638	1.56785	0.0329595	0.237793	0.627599	-0.672085
5540			N6-(delta2-Isopentenyl)-adenine	-0.124066363739304	314.879	204.124	0.0021129	0.00173809	0.00379073	0.00139264	1.41829	0.0350464	0.237828	0.557386	-0.843251
5543			Cilazaprilat	22.5940665747526	314.856	390.211	0.00134306	0.000328586	0.00184521	0.000625441	1.06464	0.0300291	0.237736	0.727863	-0.458261
5574			O-Decanoyl-L-carnitine	-2.3838904202768	310.75	316.248	0.00102697	0.000823512	0.00345634	0.00288032	1.50741	0.0496044	0.23799	0.297126	-1.75085
5605			Cucurbic acid	-10.3605523113792	307	213.146	0.00416308	0.000828033	0.0050821	0.000614023	1.46918	0.0153781	0.237126	0.819167	-0.287771
5646			Scytalone	-1.05638574875857	303.786	195.065	0.000448485	0.000120077	0.000575146	0.000128744	1.46925	0.0374493	0.237863	0.779776	-0.358869
5730					299.514	251.733	0.000519723	0.00103715	0.00320424	0.00269761	1.24639	0.0265299	0.237651	0.162198	-2.62417
5799			Gartanin	1.40424018431842	292.884	397.165	0.029147	0.00447799	0.0227316	0.00689964	1.08258	0.0207857	0.237451	1.28222	0.358645
5841			Formimidoyl-fortimicin A	-5.65110292289771	288.856	433.274	0.00673812	0.0055579	0.0140678	0.0090829	1.39164	0.0372304	0.23786	0.478973	-1.06198
5846					288.846	410.199	0.00313012	0.00354286	0.0081302	0.00616645	1.51445	0.0328479	0.237791	0.384999	-1.37707
5850					288.837	434.277	0.000735697	0.000885433	0.00192693	0.00145419	1.43845	0.0344752	0.237819	0.381797	-1.38912
5865			Alfuzosin	20.1276287444371	288.634	390.221	0.000787763	0.000969867	0.00217885	0.00158311	1.54183	0.0248257	0.237602	0.36155	-1.46773
5929			Phenylalanine	-0.998915670773857	284.116	166.086	0.0212812	0.00694056	0.037175	0.0187738	1.40179	0.0499737	0.237993	0.572459	-0.804755
5931			N-Formyl-4-amino-5-aminomethyl-2-methylpyrimidine	-20.1203596943822	284.106	167.089	0.00156306	0.000577826	0.00289853	0.00145028	1.48279	0.0366442	0.237852	0.539261	-0.890945
6012			Saccharin	-19.0711424652557	278.957	184.003	0.0329615	0.0108562	0.045233	0.014529	1.0487	0.0440095	0.23794	0.728705	-0.456593
6066					275.185	446.25	0.000417299	0.000650034	0.00125442	0.00110427	1.58624	0.0460292	0.237959	0.332664	-1.58786
6070			2,3-Dinor-8-iso prostaglandin F2alpha	-2.28503601819795	274.672	327.216	0.000873324	0.000846233	0.00375974	0.00298611	1.81692	0.0294399	0.237723	0.232283	-2.10604
6085					273.221	586.728	0.00424402	0.00779043	0.0123822	0.00945826	1.5555	0.0497918	0.237991	0.342751	-1.54477
6106					271.457	111.984	0.0269433	0.0171147	0.0656797	0.0332933	1.28019	0.0133199	0.236934	0.410224	-1.28552
6164					268.843	651.651	0.000532974	0.00111546	0.00365393	0.0036655	1.8922	0.0481273	0.237978	0.145864	-2.77731
6273			Erinapyrone C	24.0861703578995	263.575	187.065	0.00135464	0.000412278	0.00197441	0.000686913	1.40041	0.020828	0.237453	0.6861	-0.54351
6390			Styrene	-0.688047386844881	257.406	105.07	0.00782663	0.000494145	0.00737867	0.000292208	1.12416	0.0337774	0.237807	1.06071	0.0850301
6493					252.064	793.888	0.00146118	0.00282409	0.0057031	0.00461075	1.42796	0.0195324	0.237392	0.256207	-1.96462
6497					252.05	794.389	0.00122514	0.00239536	0.00546657	0.00467235	1.47621	0.0406708	0.237904	0.224115	-2.15769
6535			5(S),15(R)-DiHETE(1-)	21.318658397524	249.707	336.237	0.000241897	0.000149824	0.000440262	0.000187018	1.09565	0.0170145	0.237246	0.54944	-0.863966
6540			3-Methyleneoxindole	-1.06168236675949	249.173	146.06	0.000344214	0.00015666	0.000764668	0.000397098	1.63756	0.0202557	0.237427	0.450148	-1.15153
6541			5-Valerolactone	-0.652658007232425	249.125	101.06	0.0232259	0.00169516	0.0213686	0.00130385	1.3372	0.0174528	0.237274	1.08692	0.120243
6555			(6-carboxy-3,4,5-trihydroxyoxan-2-yl)({4-[6,11-dihydroxy-7-(4-hydroxy-3,5-dimethoxyphenyl)-2,8-dioxatricyclo[7.3.1.0]trideca-1(13),4,6,9,11-pentaen-3-ylidene]cyclohexa-2,5-dien-1-ylidene})oxidanium	-22.5053929012313	248.584	624.133	0.00100692	0.000940897	0.00263483	0.00181857	1.59832	0.016688	0.237224	0.382159	-1.38775
6558					248.574	623.882	0.00160473	0.00132657	0.00419822	0.00206144	1.64084	0.00291964	0.231922	0.38224	-1.38745
6562					248.331	623.631	0.00104033	0.000896094	0.00265809	0.0017546	1.57301	0.0381799	0.237873	0.391383	-1.35335
6602					247.338	155.06	0.000835637	0.000403306	0.00135887	0.00069478	1.00693	0.0463623	0.237962	0.61495	-0.701459
6631					246.062	514.782	0.000863494	0.00105071	0.00400265	0.00286456	1.85983	0.0172436	0.237261	0.21573	-2.2127
6632			Sulfolithocholylglycine	-4.73176203304384	246.059	514.281	0.00159348	0.00187965	0.00733115	0.00489185	1.91289	0.0124978	0.236839	0.217358	-2.20186
6683			Sambacin	17.7651474955612	243.213	541.238	0.000964923	0.00147919	0.00272869	0.00227747	1.36589	0.0491256	0.237986	0.353621	-1.49972
6744			Esmeraldin B	0.863544352940421	240.527	653.204	0.000675227	0.00114805	0.00440085	0.00335808	1.74988	0.0162571	0.237194	0.153431	-2.70434
6745					240.526	762.237	0.00109538	0.00182063	0.00701889	0.00649119	1.75029	0.0369706	0.237857	0.156062	-2.67981
6747					240.523	653.49	0.000909599	0.00152866	0.00519393	0.00377719	1.83148	0.0147272	0.237071	0.175127	-2.51352
6748					240.518	762.07	0.00112557	0.00190494	0.00708733	0.00622636	1.77284	0.0306846	0.23775	0.158814	-2.65459
6840					237.047	572.328	0.000919587	0.00107592	0.00540814	0.00440172	1.74186	0.0235104	0.237558	0.170038	-2.55607
6848			Deltaline	17.8290942810513	236.798	508.3	0.00161717	0.00195252	0.00704125	0.0052821	1.67387	0.0231006	0.237544	0.229671	-2.12236
6852					236.662	508.801	0.000797467	0.00119818	0.00369426	0.00272167	1.74856	0.0199899	0.237414	0.215867	-2.21179
6856			Fumonisin A2	-21.0758806007504	236.534	748.396	0.000675769	0.00105059	0.00621927	0.00547366	1.69931	0.0241659	0.23758	0.108657	-3.20214
6859					236.531	747.894	0.00154258	0.00243921	0.0113254	0.00992981	1.57677	0.0271428	0.237668	0.136206	-2.87614
6860					236.523	748.145	0.001303	0.00196128	0.0104636	0.00889572	1.72724	0.0225399	0.237523	0.124527	-3.00546
6877			(3a,5b,7a)-23-Carboxy-7-hydroxy-24-norcholan-3-yl-b-D-Glucopyranosiduronic acid	-7.20274810449415	235.426	569.328	0.000943733	0.00144462	0.00582432	0.00510723	1.19215	0.0308325	0.237753	0.162033	-2.62564
6887			Capryloylglycine	-1.17382975070856	235.173	202.144	0.000800967	0.000352014	0.00403562	0.00380464	1.17282	0.0472248	0.23797	0.198474	-2.33298
6889			LysoPE(0:0/20:2(11Z,14Z))	2.15745828165146	235.163	506.325	0.000821684	0.00099162	0.00382724	0.00254107	1.47134	0.0119949	0.236775	0.214693	-2.21965
6890					235.161	552.317	0.00327685	0.00451418	0.0151731	0.0136585	1.73399	0.0445443	0.237945	0.215964	-2.21114
6892					234.935	552.818	0.000941204	0.00148107	0.00513088	0.00471448	1.81393	0.0411566	0.23791	0.183439	-2.44663
6893					234.927	551.815	0.00540194	0.00731052	0.0260986	0.0234619	1.80304	0.042297	0.237922	0.206982	-2.27242
6895					234.918	505.824	0.00125257	0.00130688	0.00552554	0.00351666	1.64691	0.0104898	0.236546	0.226688	-2.14122
6898					234.886	506.075	0.00149488	0.00179916	0.00589163	0.00368987	1.70044	0.011708	0.236736	0.253729	-1.97864
6921			Bn-NCC-2	23.9874761713028	234.09	793.348	0.00181056	0.00215335	0.00804952	0.00656301	1.89042	0.0317086	0.23777	0.224928	-2.15246
6971			D-Cathinone	-0.996752839618984	232.743	150.091	0.00326939	0.000334093	0.00259076	0.000695673	1.02089	0.029798	0.237731	1.26194	0.335643
7045					231.201	251.185	0.00188547	0.000750799	0.0032833	0.00153847	1.34128	0.0400267	0.237897	0.574261	-0.800222
7064					230.154	540.329	0.00114491	0.00114659	0.00283395	0.00214909	1.3094	0.0339591	0.23781	0.403998	-1.30758
7081					229.555	336.67	0.000611092	0.000828148	0.00159434	0.00080532	1.90085	0.017022	0.237247	0.383289	-1.38349
7084					229.534	672.333	0.0006394	0.000916116	0.00195124	0.00106859	1.88626	0.00879153	0.236196	0.327689	-1.6096
7209			Trifluoperazine	23.6978045470713	227.297	408.181	0.000966844	0.00143482	0.00410299	0.00349029	1.77583	0.0405091	0.237902	0.235644	-2.08532
7266					225.246	517.796	0.0103238	0.0088732	0.025346	0.0161923	1.59735	0.0150756	0.237101	0.407315	-1.29578
7308					223.968	872.397	0.0052937	0.0105356	0.0203392	0.0132379	1.78336	0.0111768	0.236658	0.260271	-1.94192
7315					223.915	872.898	0.00466894	0.00899456	0.017017	0.011358	1.80016	0.0143243	0.237034	0.27437	-1.86581
7316			k-Strophanthoside	-13.7389297299344	223.914	873.399	0.00216659	0.00449178	0.00873655	0.00595992	1.82738	0.0114583	0.2367	0.247992	-2.01164
7323					223.639	659.856	0.000566436	0.0011689	0.00499621	0.00512737	1.80761	0.0450607	0.23795	0.113373	-3.14085
7325					223.627	678.792	0.000589486	0.0007068	0.00566306	0.00277671	2.04267	0.00113801	0.222486	0.104093	-3.26405
7327			Hv-NCC-1	-5.77098211653007	223.458	679.293	0.000265365	0.000331933	0.00381523	0.00204632	2.12224	0.00165609	0.227225	0.0695541	-3.84572
7377					222.824	787.33	0.000834809	0.00113172	0.00787557	0.00472645	1.97421	0.00372592	0.233289	0.106	-3.23787
7379					222.812	786.829	0.00116564	0.00141996	0.0104324	0.00649638	1.95196	0.00474494	0.234364	0.111733	-3.16188
7381					222.595	356.253	2.31168e-05	1.6742e-05	0.00333119	0.00388318	1.82247	0.0468063	0.237966	0.00693948	-7.17096
7382					222.587	470.26	0.00133983	0.00252267	0.00747776	0.0068408	1.53154	0.0402015	0.237899	0.179175	-2.48056
7448					221.073	540.79	0.000986604	0.00175442	0.00504267	0.00407194	1.40146	0.0267554	0.237658	0.195651	-2.35364
7449			Apramycin	2.13432606392235	221.045	540.289	0.00183333	0.00317141	0.00896241	0.00755037	1.3316	0.0333609	0.2378	0.204557	-2.28942
7455					220.971	451.757	0.0347465	0.0530134	0.176191	0.164635	1.74218	0.0467586	0.237966	0.197209	-2.3422
7456					220.969	452.76	0.00437168	0.00690773	0.0232312	0.0219955	1.75519	0.0470164	0.237968	0.188181	-2.4098
7475					220.682	351.7	0.000388489	0.000844367	0.00237267	0.00224812	1.85467	0.0428953	0.237929	0.163735	-2.61057
7537					219.849	454.346	0.0149855	0.0167193	0.07425	0.0537642	1.92455	0.0167286	0.237227	0.201825	-2.30882
7538			3-Oxo-12,18-ursadien-28-oic acid	13.5671146121265	219.848	453.342	0.0620373	0.065347	0.195906	0.157019	1.73014	0.0494833	0.237989	0.316668	-1.65896
7541			Leu-leu-tyr	-20.0507315061272	219.781	408.241	0.00190577	0.00196607	0.00874373	0.00480347	1.73328	0.00447307	0.234124	0.217958	-2.19788
7545					219.716	227.677	0.00190852	0.00242008	0.00969798	0.00740253	1.81531	0.0206317	0.237444	0.196796	-2.34523
7547			Glycyrrhetaldehyde	-7.00415345439653	219.624	455.349	0.002042	0.0024889	0.0115678	0.00744473	1.9461	0.00809712	0.23601	0.176524	-2.50206
7559					219.579	408.743	0.000709803	0.000962819	0.00341118	0.0024507	1.80294	0.0168348	0.237234	0.208081	-2.26478
7561			TG(10:0/8:0/8:0)	8.65944810094045	219.512	499.404	0.00712822	0.00682035	0.0372989	0.0281653	1.92664	0.0190109	0.237365	0.191111	-2.38752
7620			Leucomycin A7	-23.4754627157547	218.539	758.414	0.0047956	0.00554734	0.0128217	0.00870741	1.66699	0.0209392	0.237458	0.374023	-1.4188
7622					218.532	758.916	0.00383932	0.00453056	0.0101246	0.00693114	1.65083	0.0240247	0.237576	0.379207	-1.39894
7623			Glucoconvallasaponin B	1.23403092378702	218.526	759.417	0.00145903	0.00203689	0.0043076	0.00294971	1.75481	0.0194704	0.237389	0.338709	-1.56188
7629					218.502	505.946	0.000540884	0.000769602	0.00157688	0.00132973	1.72066	0.0398578	0.237895	0.34301	-1.54368
7644			Tolterodine	-14.3905773140986	217.889	326.243	0.000135031	0.000193932	0.00184573	0.00171785	1.37111	0.0258915	0.237634	0.0731585	-3.77283
7672			Pyrimidine 5'-nucleotide	-22.1614522107732	217.429	294.055	0.00138233	0.000255873	0.000937818	0.000439148	1.09347	0.0101455	0.236485	1.47399	0.559727
7711			Helianyl octanoate	22.5784637974154	216.368	555.526	0.000606357	0.00118803	0.00376005	0.00364353	1.48578	0.0455394	0.237955	0.161263	-2.63251
7713			Propoxyphene	-13.5083506329472	216.146	340.222	0.000160731	0.000316331	0.00403014	0.00455801	1.86426	0.0474352	0.237972	0.0398821	-4.64811
7723					215.98	614.859	0.00114847	0.00177262	0.00417106	0.00301068	1.79201	0.0109124	0.236617	0.275342	-1.8607
7738			Terpendole I	2.30799015544249	215.821	454.26	0.00216593	0.00406394	0.00682053	0.0056254	1.48089	0.0449772	0.23795	0.31756	-1.6549
7766					215.292	115.095	0.0535713	0.0052881	0.029819	0.0235049	1.6173	0.0244067	0.237588	1.79655	0.845231
7807					214.211	539.631	0.00363981	0.00613812	0.011725	0.010313	1.30319	0.0404924	0.237902	0.310432	-1.68765
7813			Chlorfluazuron	-8.75254887612835	214.157	539.966	0.00152904	0.00267198	0.00520126	0.00442681	1.2437	0.032026	0.237776	0.293974	-1.76624
7815			Deamino-alpha-keto-demethylphosphinothricin	13.7702247729347	214.09	167.013	0.0588661	0.0215463	0.0356668	0.0185546	1.01617	0.0229059	0.237537	1.65045	0.722856
7852					213.077	504.871	0.00155008	0.00243749	0.00451124	0.00333138	1.55878	0.0335344	0.237803	0.343603	-1.54118
7853					213.065	631.087	0.00100224	0.00163322	0.00322376	0.00238792	1.55256	0.0231918	0.237547	0.310892	-1.68551
7854			2,4,5-trihydroxy-3-[3-hydroxy-4-methoxy-5-(3,4,5-trihydroxybenzoyloxy)benzoyloxy]benzoic acid	20.0645166899156	212.975	505.071	0.00195671	0.00324956	0.00606164	0.00446982	1.51033	0.028301	0.237697	0.322801	-1.63128
7855			Phorbol 12,13-dibutanoate	-15.8462005546589	212.94	505.272	0.00161211	0.00235452	0.00431508	0.00290644	1.5151	0.0341447	0.237814	0.3736	-1.42044
7938			p-Xylene	-1.4743826022335	211.822	107.085	0.0541634	0.0141476	0.0436124	0.00534975	1.26402	0.0331141	0.237796	1.24193	0.312582
7996			Levallorphan	18.982773621888	210.392	284.206	0.000630649	0.000637812	0.00257416	0.00221401	1.28164	0.0428842	0.237929	0.244992	-2.02919
8002			Biperiden	16.4675127214646	210.23	312.237	0.00155888	0.00175329	0.00443882	0.00276716	1.10957	0.0103344	0.236519	0.351193	-1.50967
8024			Cyclizine	-21.9135068485036	210.172	267.18	0.00113723	0.00125215	0.00321643	0.00224301	1.13291	0.0156734	0.23715	0.353569	-1.49994
8066			Rifamycin	16.9290607991597	209.37	698.329	0.0007455	0.00100681	0.00578569	0.00475463	1.59497	0.0199047	0.23741	0.128852	-2.95621
8127					208.028	481.776	0.00251627	0.00372117	0.0110779	0.00895156	1.80337	0.0316006	0.237768	0.227144	-2.13832
8237			Anopterine	-1.8438807027974	206.161	542.31	0.000444904	0.000692061	0.00261475	0.00245867	1.56881	0.0419886	0.237919	0.170152	-2.5551
8378					204.102	402.223	0.00586128	0.00835166	0.0331533	0.031944	1.81273	0.0471488	0.237969	0.176793	-2.49986
8379					204.102	402.725	0.00230482	0.00369194	0.0135891	0.0126918	1.78796	0.0409013	0.237907	0.169608	-2.55972
8488			beta-Carboline	-0.490275702882321	202.509	169.076	0.000935965	0.000528825	0.000423763	0.000168945	1.2951	0.0074021	0.23579	2.2087	1.1432
8494			N-Acetyl-leucyl-leucine	-1.80020706572634	202.477	287.196	0.000495529	0.000772703	0.00385183	0.00265169	1.42931	0.00862202	0.236153	0.128648	-2.9585
8512					202.241	573.815	0.00171572	0.00290683	0.00619043	0.00458272	1.14357	0.0151233	0.237105	0.277157	-1.85123
8523			Ganoderic acid H	14.1997568251726	202.073	573.314	0.00262347	0.00482071	0.0103252	0.007126	1.02127	0.00962911	0.236384	0.254085	-1.97662
8524					202.067	615.83	0.00320778	0.00387615	0.012273	0.00931731	1.62252	0.0294317	0.237723	0.261368	-1.93584
8527					202.002	616.331	0.00112718	0.00143658	0.00566716	0.00482313	1.7209	0.0328233	0.237791	0.198897	-2.32991
8570					201.333	338.482	0.00419224	0.010112	0.0166479	0.0154339	1.24081	0.0418497	0.237918	0.251819	-1.98954
8573					201.287	338.983	0.00119582	0.00292865	0.00507023	0.00469022	1.3471	0.0346419	0.237822	0.23585	-2.08406
8574					201.275	450.973	0.00132205	0.00329712	0.00609897	0.00616917	1.29906	0.0364522	0.237849	0.216766	-2.20579
8575			Chaksine	10.609699630551	201.267	451.308	0.000941678	0.00245061	0.00505419	0.00440753	1.68135	0.014988	0.237094	0.186316	-2.42417
8577			Antimony trisulfide	4.83471996934084	201.263	338.733	0.0030734	0.00717894	0.0129584	0.0115219	1.38388	0.0288435	0.23771	0.237174	-2.07598
8608					200.798	349.684	0.000509747	0.000865629	0.00220449	0.00172052	1.58832	0.02888	0.237711	0.231231	-2.11259
8664					199.788	260.149	0.00029196	0.000280726	0.00364432	0.00396931	1.58897	0.0483049	0.237979	0.0801135	-3.64181
8668			Gomisin H	3.43831360745045	199.695	419.208	0.00137567	0.00114835	0.00556961	0.00415964	1.70842	0.024705	0.237598	0.246996	-2.01744
8671					199.65	558.942	0.0014973	0.00155252	0.00502717	0.00393464	1.57923	0.0405333	0.237903	0.297842	-1.74738
8675					199.52	419.459	0.00100708	0.000990337	0.00419656	0.00352373	1.67705	0.0381505	0.237873	0.239978	-2.05903
8779					197.897	371.897	0.00895962	0.0127352	0.0233017	0.0174651	1.50346	0.0472745	0.23797	0.384504	-1.37893
8794					197.757	557.341	0.000994713	0.00153004	0.00286469	0.00234819	1.40762	0.0439115	0.237939	0.347233	-1.52602
8807					197.465	344.697	0.00189586	0.00275536	0.00538447	0.00391149	1.22652	0.0304582	0.237745	0.352098	-1.50595
8810					197.356	688.386	0.00178765	0.00271718	0.00530985	0.0033732	1.24323	0.0188234	0.237355	0.336667	-1.57061
8872					196.267	328.513	0.00333352	0.000493363	0.0026888	0.000602471	1.1526	0.0172284	0.23726	1.23978	0.310088
8882					196	461.871	0.000479026	0.00102467	0.00270456	0.00243312	1.58048	0.037913	0.23787	0.177118	-2.49722
8887					195.91	462.206	0.000339587	0.000605742	0.00214917	0.00204459	1.30493	0.0416498	0.237915	0.158009	-2.66192
8917					195.509	372.248	0.00404857	0.00480226	0.0301082	0.0254394	1.70202	0.0230388	0.237542	0.134467	-2.89467
8921					195.464	577.754	0.0015577	0.00210279	0.00777334	0.00554473	1.95794	0.0155312	0.237138	0.200391	-2.31911
8923			Bafetinib	-20.9937473445354	195.464	577.252	0.00310915	0.00367596	0.0149939	0.0103734	1.89933	0.013985	0.237002	0.207362	-2.26978
8924					195.461	578.255	0.000435277	0.000654524	0.00254899	0.00204623	2.04256	0.022358	0.237516	0.170764	-2.54992
9030					193.818	407.685	0.001122	0.00202981	0.00412134	0.00316697	1.08386	0.0183366	0.237328	0.272242	-1.87704
9034			Aclacinomycin N	-2.02051448002734	193.752	814.363	0.000385538	0.000793373	0.00183044	0.0014259	1.3788	0.00914251	0.236279	0.210626	-2.24724
9051			2,9-Bis(3-methyl-2E-pentenoyl)-2b,9a-dihydroxy-4Z,10(14)-oplopadien-3-one	-14.4038082682272	193.459	443.273	0.00102775	0.00159021	0.00503033	0.00443991	1.34085	0.0393643	0.237888	0.204311	-2.29116
9101					192.618	430.73	0.000841983	0.00134927	0.00317045	0.00257698	1.28271	0.0161566	0.237186	0.265572	-1.91282
9109					192.333	393.733	0.00106697	0.00154766	0.00320919	0.00231086	1.31848	0.0225724	0.237524	0.332474	-1.58869
9128					191.812	422.481	0.00176847	0.00358003	0.00510653	0.00276002	1.31523	0.0390361	0.237884	0.346315	-1.52984
9270			5-Valerolactone	-0.527723472959761	188.971	101.06	0.0438367	0.00316566	0.0387198	0.00513381	1.24258	0.01261	0.236853	1.13215	0.179065
9279			Diphenidol	-17.4651926704177	188.789	310.211	0.000889265	0.00175831	0.00713261	0.00678284	1.43947	0.0356518	0.237837	0.124676	-3.00375
9375			Oxybutynin	-13.7759832310254	187.004	358.233	0.000151185	0.000251818	0.00548649	0.00611339	1.55513	0.0429436	0.237929	0.0275558	-5.1815
9383					186.864	381.716	0.00520755	0.00807743	0.0156523	0.00792246	1.6299	0.0105367	0.236555	0.332701	-1.5877
9386					186.859	508.618	0.00494478	0.00772403	0.0151263	0.00815742	1.5973	0.0112124	0.236664	0.3269	-1.61308
9387					186.859	508.953	0.00404582	0.00648237	0.0130854	0.00706295	1.66539	0.0085719	0.23614	0.309185	-1.69346
9390			Tryprostatin A	11.4179974460061	186.727	382.217	0.00205272	0.00307829	0.00719438	0.00571932	1.30041	0.0174195	0.237272	0.285323	-1.80933
9391					186.72	509.287	0.00166381	0.00268625	0.00594857	0.00326916	1.56635	0.00488193	0.234475	0.279698	-1.83806
9392					186.719	381.966	0.00427362	0.00674755	0.0130789	0.00707297	1.60104	0.0116941	0.236734	0.326755	-1.61372
9588					183.44	101.005	0.00370659	0.00191223	0.00871818	0.00590456	1.55909	0.0488959	0.237984	0.425156	-1.23393
9589					183.435	104.983	0.00928118	0.00684266	0.0249829	0.0154688	1.86668	0.0247416	0.237599	0.371502	-1.42856
9592					183.431	134.993	0.0665033	0.047033	0.172795	0.101431	1.84826	0.021613	0.237486	0.384868	-1.37756
9594					183.418	78.967	0.0173351	0.012852	0.0519305	0.032387	1.87866	0.0194713	0.237389	0.333813	-1.58289
9597			Methyl 2-propenyl selenide	19.4257762455545	183.418	136.989	0.00508049	0.0037808	0.0135882	0.00829182	1.81764	0.0237003	0.237565	0.373891	-1.41931
9613			4-Oxoproline	-0.0906677331046885	183.36	130.05	0.110475	0.0346397	0.0428268	0.052925	1.42579	0.00272278	0.231468	2.57958	1.36714
9632			1,8-Diazacyclotetradecane-2,9-dione	-1.48517850223029	183.15	227.175	0.0578649	0.0547385	0.19496	0.109331	1.78196	0.00898789	0.236243	0.296803	-1.75242
9649					183.138	222.967	0.00242109	0.00159871	0.00447336	0.00190353	1.61048	0.0177765	0.237295	0.541225	-0.885701
9655					183.135	235.999	0.000460747	0.000354968	0.000964972	0.000552442	1.76332	0.0224356	0.237519	0.477473	-1.06651
9658					183.132	194.972	0.00660621	0.00453434	0.0131729	0.00546992	1.70049	0.00905192	0.236258	0.501499	-0.995681
9662			Folpet	0.0115292224037156	183.132	295.91	0.00394947	0.00248316	0.00644837	0.00275069	1.59131	0.0487882	0.237983	0.612476	-0.707274
9668					183.122	228.178	0.00678466	0.00664152	0.0219728	0.0140508	1.68952	0.018788	0.237353	0.308775	-1.69537
9675			(2R)-O-Phospho-3-sulfolactate	-0.883759783834516	183.119	250.962	0.00242505	0.00143251	0.0040741	0.00176504	1.58477	0.0335678	0.237804	0.595236	-0.748467
9688					183.11	369.984	0.00127669	0.00109735	0.00290856	0.00203707	1.60188	0.0314875	0.237766	0.438941	-1.1879
9692					183.093	300.264	0.00225286	0.00242044	0.00688895	0.00487093	1.41959	0.0332945	0.237799	0.327025	-1.61253
9701			(R)-2-Hydroxystearate	-21.1678695984049	183	301.267	0.000179604	0.000320232	0.000893375	0.000837338	1.34014	0.0489336	0.237984	0.20104	-2.31444
9703					182.99	456.274	0.00232716	0.00403407	0.00705654	0.00495243	1.49321	0.0305392	0.237747	0.329788	-1.60039
9704			Pindolol	-11.4977685093002	182.93	249.157	0.000670354	0.000941616	0.002154	0.00155067	1.61151	0.0154611	0.237133	0.311214	-1.68402
9705					182.902	196.968	0.00033688	0.000291264	0.000782917	0.000561663	1.63563	0.0310575	0.237757	0.430288	-1.21662
9709					182.889	328.958	0.000430234	0.000450927	0.00116087	0.000852484	1.48722	0.0218715	0.237497	0.370615	-1.43201
9811			Tolpropamine	21.3189627282568	180.72	254.196	0.000850236	0.000743861	0.00172904	0.00111011	1.35823	0.0472609	0.23797	0.491739	-1.02404
9818					180.697	710.075	0.002834	0.00598669	0.0147221	0.0133176	1.9126	0.0421614	0.237921	0.192499	-2.37707
9819					180.695	710.362	0.00111593	0.00281546	0.00665466	0.00591058	1.96479	0.0351638	0.23783	0.167691	-2.57612
9820					180.695	709.789	0.00202109	0.00476648	0.0110392	0.0102482	1.89679	0.0448466	0.237948	0.183083	-2.44943
9821			2-amino-4-({1-[(carboxymethyl)-C-hydroxycarbonimidoyl]-2-({4-[(8-{2-[(2-hydroxyacetyl)oxy]propan-2-yl}-2-oxo-2H,8H,9H-furo[2,3-h]chromen-9-yl)oxy]-3-methyl-4-oxobutan-2-yl}sulfanyl)ethyl}-C-hydroxycarbonimidoyl)butanoic acid	-5.80444351709546	180.695	710.218	0.00183012	0.00427486	0.0103538	0.00974741	1.92626	0.0454149	0.237954	0.176759	-2.50015
9822					180.694	709.932	0.00289059	0.00623635	0.0150565	0.0134178	1.94054	0.0399287	0.237895	0.191983	-2.38095
9836			TG(10:0/10:0/21:0)	16.3018109907546	180.6	709.646	0.000661178	0.00156619	0.00437192	0.00407449	1.79271	0.038111	0.237872	0.151233	-2.72516
9859			2-Oxosuberate	-9.97508886395106	180.418	189.074	0.00144932	0.000306345	0.00190064	0.000482019	1.33932	0.0191634	0.237373	0.762543	-0.391109
9891			(N-Sulfoindol-3-yl)methylglucosinolate	-22.5409067648168	179.615	529.013	0.000698375	0.00110692	0.0040878	0.00346491	1.31991	0.0281665	0.237694	0.170843	-2.54925
9893					179.614	528.512	0.00118164	0.0019323	0.00519056	0.00367562	1.56503	0.00496764	0.234541	0.227652	-2.1351
9894					179.612	528.762	0.00122278	0.00195091	0.0063488	0.00509098	1.47882	0.0252242	0.237614	0.192601	-2.37631
10008					177.473	357.875	0.00145422	0.00213398	0.00549809	0.00357287	1.83983	0.00515078	0.234676	0.264496	-1.91868
10014					177.462	357.541	0.00209694	0.00244682	0.0104498	0.00850952	1.80821	0.0276549	0.237681	0.200668	-2.31712
10022			{4-[2,3-dioxo-3-(2,4,6-trihydroxy-3-methoxyphenyl)propyl]-2-methoxyphenyl}oxidanesulfonic acid	-1.19427719052196	177.455	429.048	0.00621686	0.00714976	0.0188712	0.014722	1.6669	0.0494772	0.237989	0.329436	-1.60193
10101					175.783	154.042	0.505483	0.018921	0.52398	0.0155744	1.28926	0.0343044	0.237816	0.9647	-0.0518481
10213			5S,6S-epoxy-15R-hydroxy-ETE	-1.25545885693378	173.462	209.138	0.000479461	0.000312385	0.000832498	0.000439643	1.38572	0.0494412	0.237988	0.57593	-0.796034
10354			Pronethalol	16.2917467280602	171.434	230.158	0.000910415	0.00169896	0.0032434	0.00304628	1.55162	0.0406903	0.237904	0.280697	-1.83291
10364					171.244	574.551	0.000841356	0.00149817	0.00262082	0.00218855	1.44199	0.043826	0.237938	0.321028	-1.63923
10375					171.089	574.802	0.00101897	0.00189023	0.00345494	0.00296367	1.42273	0.036792	0.237854	0.294933	-1.76154
10377			16-Hydroxy hexadecanoic acid	-6.80241208991493	171.038	272.233	0.00110351	0.0012628	0.0213482	0.024073	1.67639	0.04901	0.237985	0.051691	-4.27394
10503			Diphenhydramine	21.1359593483068	169.078	256.175	0.00297209	0.00319638	0.0101219	0.00700755	1.3583	0.0242967	0.237585	0.293629	-1.76793
10504			Levallorphan	18.990189043767	169.078	284.206	0.0706438	0.0741933	0.210544	0.16354	1.26788	0.0496209	0.23799	0.33553	-1.57549
10505			Atalline	9.95140130014666	169.067	240.152	0.00679246	0.00740149	0.0212627	0.0167375	1.30966	0.0474753	0.237972	0.319454	-1.64632
10508			Yellow OB	-0.646429739379648	169.047	262.134	0.000965121	0.00131124	0.00267652	0.00207047	1.37278	0.0354152	0.237834	0.360588	-1.47158
10704			O-Butanoylcarnitine	-1.49212341412014	165.241	232.154	0.00611942	0.00499963	0.0161935	0.0117556	1.75683	0.0487248	0.237983	0.377895	-1.40394
10725					164.888	433.648	0.000427831	0.000731995	0.00218071	0.00198414	1.55561	0.0426563	0.237926	0.196189	-2.34969
10820					162.59	373.822	0.00119661	0.00183193	0.00456608	0.00312693	1.76871	0.00687313	0.235593	0.262064	-1.93201
10823					162.547	374.023	0.00125705	0.00194948	0.00442042	0.00317082	1.38145	0.012457	0.236834	0.284373	-1.81414
10828					162.46	467.026	0.00101112	0.00135619	0.00283108	0.00235624	1.20239	0.0410587	0.237909	0.35715	-1.4854
10842			Propiverine	-15.4468217095196	162.272	368.216	0.00165405	0.00262841	0.00554497	0.00310049	1.46119	0.00733578	0.235767	0.298298	-1.74517
10849					162.241	368.417	0.00134858	0.00213865	0.00586014	0.00413182	1.5531	0.00476926	0.234384	0.230128	-2.11949
10852					162.189	368.617	0.000698339	0.00127107	0.0027595	0.00191537	1.73802	0.00941345	0.236339	0.253067	-1.98241
10853			Thioguanosine 5'-diphosphate	20.4225918612607	162.189	460.018	0.00168615	0.00266085	0.00544793	0.00361657	1.68253	0.0150861	0.237102	0.309503	-1.69198
10854					162.186	460.519	0.000811275	0.00142079	0.00294955	0.00193078	1.64692	0.0104084	0.236532	0.27505	-1.86223
11080			C20817	16.8477327799179	157.988	231.084	0.00057929	0.000695138	0.00198944	0.0012116	1.43829	0.00381292	0.233403	0.291183	-1.78
11092			Fepanil	-22.6672760360735	157.724	254.159	0.00228127	0.0017065	0.00483511	0.0024478	1.50532	0.0128946	0.236886	0.471814	-1.08371
11148			D-2-Hydroxyisocaproate	-0.266507973384384	156.338	133.086	0.0116219	0.0110865	0.0253996	0.0131427	1.20298	0.020932	0.237457	0.457561	-1.12796
11156			Tetraethylene glycol	-0.990132552846514	156.278	195.123	0.149635	0.16541	0.403346	0.217493	1.16003	0.00826985	0.236059	0.370983	-1.43057
11160			Butanoic acid	-1.04517310152459	156.229	89.0596	0.0292998	0.0069154	0.039063	0.00976143	1.25377	0.0170862	0.237251	0.750065	-0.414912
11162					156.209	196.126	0.0117329	0.0133612	0.0326978	0.0179191	1.14318	0.00763765	0.235869	0.358828	-1.47863
11164			Pymetrozine	18.5231077070145	156.209	218.108	0.00398887	0.00475941	0.0118026	0.00666798	1.15124	0.00662602	0.23549	0.337965	-1.56505
11173			Benzo[b]fluorene	14.7968082393758	156.07	217.104	0.052632	0.0613754	0.150058	0.084618	1.20715	0.00780596	0.235923	0.350745	-1.51151
11174			L-Cladinose	-0.976122754097156	156.054	177.112	0.00419717	0.00382222	0.0105977	0.00401707	1.18908	0.0020638	0.229345	0.396046	-1.33626
11258					154.385	88.0215	0.066424	0.0876004	0.00916173	0.00565485	1.32405	0.0450221	0.23795	7.25016	2.85801
11270					154.329	376.961	0.000635315	0.00120777	0.0020606	0.00181802	1.09657	0.0484963	0.237981	0.308315	-1.69752
11383			N-Acetylglucosamine 4-sulfate	-21.2475269627538	152.631	302.048	0.000294179	0.00027683	0.00268046	0.00251129	1.51082	0.0312163	0.237761	0.10975	-3.18771
11520			4-Fluorocyclohexadiene-cis,cis-1,2-diol	-9.26462785394573	149.838	131.049	0.0736232	0.0893229	0.00548502	0.00425107	1.23136	0.0229576	0.237539	13.4226	3.74659
11569			5-Hydroxypentanoate	-15.7593827024601	149.258	119.068	0.00865164	0.0072436	0.0149006	0.00478786	1.12749	0.0464225	0.237963	0.580622	-0.784328
11730					145.572	165.031	0.000431472	0.000466765	0.00127393	0.000892282	1.1311	0.0125177	0.236842	0.338692	-1.56195
11919					141.828	391.692	0.00128524	0.00141197	0.0112755	0.00933333	1.77561	0.0191171	0.23737	0.113986	-3.13307
11928			Melicopicine	-14.201539044571	141.789	330.129	0.00063951	0.000909979	0.00322093	0.00208593	1.89395	0.00955859	0.236369	0.198548	-2.33244
11932			Orysastrobin	2.19307663669451	141.707	392.194	0.000566854	0.000922544	0.00489462	0.00475166	1.69426	0.0368929	0.237856	0.115812	-3.11015
12067					138.903	331.662	0.00138574	0.00218157	0.00372462	0.00277023	1.59738	0.0490316	0.237985	0.372048	-1.42644
12115					137.81	444.558	0.00832606	0.00937763	0.0367597	0.025922	1.86458	0.0171602	0.237256	0.226499	-2.14242
12120					137.798	444.892	0.00300041	0.00348128	0.0136928	0.00981485	1.90355	0.0176972	0.23729	0.219124	-2.19018
12121					137.78	444.224	0.0123375	0.0141832	0.0549903	0.0390477	1.90887	0.0174957	0.237277	0.224358	-2.15612
12122					137.681	333.42	0.000572418	0.000748021	0.00301403	0.0021609	1.98647	0.0149307	0.237089	0.189917	-2.39656
12133					137.295	458.887	0.000525065	0.000625649	0.00300146	0.0023604	1.67762	0.020827	0.237453	0.174937	-2.5151
12157					136.604	235.049	0.00295768	0.00221946	0.00554818	0.00236421	1.27235	0.0226487	0.237527	0.53309	-0.907549
12159			Ethyl(E,Z)-decadienoate	19.9111581508389	136.477	197.157	0.0013956	0.00109515	0.00318899	0.0017214	1.26695	0.0103702	0.236525	0.437631	-1.19221
12161					136.475	152.1	0.00311995	0.00263451	0.00577558	0.00214465	1.22361	0.029206	0.237718	0.540196	-0.888445
12163			Tris(1-aziridinyl)phosphine oxide	14.7903933512	136.473	174.082	0.00158668	0.00168156	0.00423183	0.00219785	1.41665	0.00686866	0.235591	0.374939	-1.41527
12165					136.471	168.123	0.00194855	0.00218947	0.00502868	0.00276323	1.30265	0.0123951	0.236826	0.387488	-1.36778
12166					136.471	196.154	0.0164417	0.0179715	0.0429386	0.0222535	1.27892	0.00875951	0.236188	0.382912	-1.38492
12168					136.469	151.096	0.0326382	0.0358738	0.0850723	0.0445412	1.27302	0.00933326	0.236321	0.383653	-1.38213
12170			2-Octenedioic acid	-14.7739142274084	136.467	173.078	0.0270324	0.0317585	0.0768281	0.0419179	1.34192	0.00725992	0.23574	0.351855	-1.50695
12344					130.764	341.808	0.0012468	0.00251212	0.00393505	0.00252964	1.79287	0.0311228	0.237759	0.316844	-1.65816
12347					130.601	342.008	0.000991112	0.0019617	0.00400086	0.00296002	1.82321	0.013236	0.236924	0.247725	-2.01319
12385			10-Hydroxycamptothecin	-4.02437862173248	127.995	365.112	0.00066107	0.00101545	0.00226059	0.00184302	1.28258	0.0219017	0.237498	0.292433	-1.77382
12393					126.622	341.408	0.00156405	0.00177161	0.00455657	0.00233701	1.81758	0.00433838	0.233995	0.343253	-1.54266
12394			Norethindrone acetate	-10.0266369746425	126.572	341.208	0.00145268	0.00164604	0.0048556	0.00244984	1.96594	0.00152428	0.226309	0.299176	-1.74093
12676			N,N'-Dimethylurea	-2.08269695676099	59.767	89.0708	0.0155597	0.00281351	0.0221577	0.00668202	1.43485	0.027693	0.237682	0.702226	-0.509993
12688			Pyridostigmine	-8.31374445949093	58.2857	182.103	0.00345966	0.00419448	0.00843431	0.00547626	1.67502	0.0334866	0.237802	0.410189	-1.28564
12689			Hypoxanthine	-0.568221496232	58.2687	137.046	0.180737	0.20134	0.459867	0.280669	1.67002	0.0181753	0.237318	0.393021	-1.34732
12705					57.7234	101.107	0.313734	0.313299	0.00566429	0.00656452	1.27541	0.00586466	0.23512	55.388	5.7915
12721			Nicotimide	-0.977484268438501	56.7485	123.055	0.0156221	0.00818429	0.0285925	0.0131318	1.25057	0.0136163	0.236965	0.546372	-0.872045
12724					56.6382	284.508	0.00156207	0.00329903	0.00519656	0.00346553	1.84064	0.0293735	0.237722	0.300597	-1.7341
12727					56.6289	332.561	0.003926	0.00381411	0.00865901	0.00599408	1.23441	0.043749	0.237938	0.453401	-1.14114
12728					56.6275	341.408	0.00461682	0.00889795	0.0140499	0.00866374	1.84959	0.0305995	0.237748	0.328602	-1.60559
12731			Norethindrone acetate	-10.4910644736857	56.6225	341.208	0.00514757	0.00988267	0.0156384	0.00990799	1.833	0.0320709	0.237777	0.329163	-1.60313
12738					56.6086	284.675	0.00163132	0.00314787	0.00472158	0.00302859	1.76711	0.0425589	0.237925	0.345503	-1.53323
12740					56.6013	341.609	0.00226881	0.00456753	0.00714402	0.00425143	1.76056	0.027331	0.237673	0.317582	-1.6548
12744			Diprenorphine	-15.3074637760245	56.5014	426.257	0.00137828	0.00258978	0.00503118	0.00336246	1.80348	0.0132919	0.236931	0.273948	-1.86802
12755					56.4776	426.508	0.00135943	0.00277099	0.00482849	0.00340146	1.85366	0.0219914	0.237502	0.281545	-1.82856
12802			Butal	-0.758422093406017	54.4945	73.0647	0.288206	0.0596078	0.372131	0.0357463	1.13225	0.00223976	0.23003	0.774475	-0.36871
12824					53.5662	183.162	0.0176075	0.00375477	0.0211883	0.0029088	1.46822	0.0354681	0.237835	0.831	-0.267079
12844			Orthophosphate	-1.01391246295141	51.1585	98.9841	0.460219	0.157397	0.641526	0.133919	1.65552	0.0155754	0.237142	0.717381	-0.479188
12873					47.5281	97.5143	0.00697079	0.00107225	0.00563112	0.00146829	1.43748	0.0295027	0.237725	1.2379	0.3079
12883					47.0097	113.964	0.449338	0.10434	0.35222	0.0884948	1.44557	0.0444586	0.237945	1.27573	0.351325
12993					44.733	229.621	0.000605339	0.000861912	0.00247668	0.00196102	1.64489	0.0321558	0.237779	0.244415	-2.03259
13015			1-Methyladenosine	-1.95686849814562	44.5912	282.119	0.00267148	0.00171949	0.00609584	0.0040122	1.55186	0.0495233	0.237989	0.438247	-1.19018
13029			Nicotimide	-0.975026219175913	44.4389	123.055	0.0197908	0.0115183	0.0621525	0.0378288	1.78854	0.015558	0.237141	0.318423	-1.65098
13067			2-Acetylthiazole	21.2520063854849	42.5598	128.019	0.0440548	0.00936281	0.0316911	0.0114302	1.24176	0.0162434	0.237193	1.39013	0.475223
13136			alpha-Chlorohydrin	21.1719470792718	40.1902	111.023	0.0160186	0.00372626	0.0124674	0.00276493	1.69439	0.0337345	0.237807	1.28484	0.361584
13142					40.0332	134.039	0.0272149	0.00507615	0.0220981	0.00415061	1.68874	0.0293964	0.237722	1.23155	0.30047
13228					36.7709	426.508	0.0013144	0.00316711	0.0046248	0.00380873	1.75762	0.0487396	0.237983	0.284206	-1.81499
13272			S-Methyl-1-thio-D-glycerate	-0.186738068234376	36.4308	137.027	0.00605859	0.0038505	0.0172181	0.00989393	1.84944	0.0151005	0.237103	0.351874	-1.50687
13288			N,6-O-Disulfo-D-glucosamine	-14.541303212693	36.3383	339.995	0.00183406	0.00249763	0.0054599	0.00387082	1.56383	0.019739	0.237402	0.335915	-1.57383
13292			Bifenox	0.685072516220289	36.3041	341.993	0.00189926	0.00260667	0.00553076	0.00389672	1.5183	0.0219039	0.237498	0.343399	-1.54204
13299			Hexacozole	5.61878323672188	36.2638	314.084	0.000652599	0.000689478	0.00164125	0.00123981	1.73363	0.0337501	0.237807	0.397622	-1.33053
13326			Melamine	-0.735332613041888	36.0953	127.073	0.0061751	0.00281913	0.016661	0.0124848	1.01585	0.0498558	0.237992	0.370632	-1.43194
13401			gamma-Glutamylaspartic acid	-1.65750852007218	35.4525	263.087	0.000868904	0.000920515	0.00231704	0.00133444	1.70669	0.00988321	0.236435	0.375006	-1.41501
13413					35.2032	244.079	0.00573197	0.00424249	0.0144514	0.00852753	1.77363	0.0244555	0.23759	0.396639	-1.3341
13438					34.651	164.92	0.0129703	0.00663118	0.022758	0.0088316	1.37398	0.0109748	0.236627	0.569921	-0.811167
13472			Cumene	-0.937599661668544	34.295	121.101	0.0266512	0.00294922	0.0239613	0.00243431	1.46115	0.0467666	0.237966	1.11226	0.153495
13475					34.2662	115.069	0.0200364	0.0154512	0.00462873	0.00360923	1.3969	0.005658	0.235003	4.32869	2.11393
13476					34.261	136.048	0.00812401	0.00564532	0.0166594	0.00659961	1.80084	0.00619414	0.235292	0.487655	-1.03607
13481					34.1398	152.022	0.00657639	0.00531807	0.0186739	0.0130643	1.65418	0.0359347	0.237842	0.35217	-1.50566
13497			Tetrachloro-cis,cis-mucote	8.43737752844191	33.6267	278.88	0.00628347	0.00525181	0.0160342	0.0103234	1.58997	0.0345674	0.23782	0.39188	-1.35152
13498					33.6049	288.86	0.00167276	0.00135001	0.00340829	0.0012418	1.58476	0.00944688	0.236346	0.490791	-1.02682
13505					33.4153	462.805	0.00359746	0.00285148	0.00845751	0.00517504	1.49316	0.0141994	0.237023	0.425357	-1.23325
13510					33.2601	320.865	0.0145501	0.00765212	0.0224245	0.00795011	1.41342	0.0394595	0.23789	0.648849	-0.624045
13511					33.2592	300.862	0.00693008	0.00522274	0.0184805	0.0120112	1.49249	0.0310953	0.237758	0.374994	-1.41506
13520					33.1619	342.847	0.0308255	0.0172948	0.0486193	0.0172467	1.48198	0.0367095	0.237853	0.634018	-0.657405
13524					33.1137	306.87	0.0111378	0.0063771	0.018625	0.00784317	1.66223	0.0304558	0.237745	0.598001	-0.74178
13531					33.05	400.805	0.0134822	0.00781101	0.0209407	0.00729715	1.65462	0.0457781	0.237957	0.64383	-0.635249
13532					33.0478	158.922	0.0160139	0.00996356	0.0368624	0.0221392	1.60074	0.0340903	0.237813	0.434422	-1.20283
13533					33.0478	358.821	0.0049544	0.00378115	0.0138578	0.00809236	1.63099	0.017257	0.237262	0.357518	-1.48391
13537					33.0082	420.821	0.000977088	0.00135304	0.00377358	0.00295007	1.5644	0.033293	0.237799	0.258929	-1.94937
13541					32.9796	402.802	0.00800575	0.00498406	0.0127939	0.00494061	1.53179	0.0489329	0.237984	0.625746	-0.67635
13545					32.9347	360.818	0.00223234	0.00160886	0.00557891	0.00239556	1.63268	0.0014512	0.225734	0.400139	-1.32143
13547					32.9277	438.761	0.0013457	0.00139237	0.0041346	0.00296774	1.74693	0.0346525	0.237822	0.325474	-1.61939
13552			Dibasic sodium phosphate	-0.736926944292572	32.8654	142.948	0.476962	0.209155	0.675413	0.18247	1.48883	0.0425558	0.237925	0.706179	-0.501893
13555					32.8633	336.839	0.00136066	0.00117502	0.0052172	0.00408489	1.51102	0.0323885	0.237783	0.260803	-1.93897
13567					32.7343	496.719	0.00243939	0.00189615	0.00554269	0.00300274	1.30144	0.0107031	0.236583	0.44011	-1.18406
13570					32.7246	418.776	0.000968344	0.000904203	0.0040922	0.00264235	1.76399	0.012022	0.236779	0.236632	-2.07928
13575					32.7161	416.779	0.00159763	0.00127186	0.00616378	0.00358457	1.76928	0.00825986	0.236056	0.259196	-1.94789
13579					32.7121	124.937	0.0434793	0.0190268	0.0620651	0.0150114	1.54263	0.0324932	0.237785	0.700544	-0.513453
13586			1,2,3,4,6,7,8,9-Octachlorodibenzofuran	11.4925512631157	32.6665	440.758	0.000640294	0.000639738	0.00279936	0.00189907	1.84001	0.0144992	0.237051	0.228729	-2.12829
13593					32.508	556.675	0.000800535	0.00100716	0.00290894	0.00201749	1.83069	0.022178	0.237509	0.275198	-1.86146
13616					32.1713	284.841	0.0106587	0.00582214	0.0158338	0.00400094	1.47767	0.0423995	0.237924	0.673158	-0.570983
13621					32.0481	182.902	0.00708362	0.005006	0.0181614	0.0117092	1.62295	0.0331769	0.237797	0.390038	-1.35831
13622			Chloral hydrate	16.4183848329633	32.0441	164.93	1.13866	0.572665	1.72433	0.403708	1.55565	0.0223882	0.237517	0.660351	-0.598695
13623			2,2-Dibromo-2-cyanoacetamide	-5.52128953039084	32.0441	240.859	0.0101876	0.00664865	0.0244673	0.0138771	1.7013	0.0235923	0.237561	0.416375	-1.26405
13627					31.9412	300.815	0.00146465	0.00109586	0.00458188	0.00302153	1.48405	0.0226079	0.237526	0.319662	-1.64538
13629					31.9251	296.821	0.0199737	0.0123518	0.0438429	0.0221877	1.69557	0.00618735	0.235288	0.455575	-1.13424
13630					31.9111	238.862	0.0293047	0.0168657	0.0654515	0.0342852	1.75108	0.02124	0.237471	0.447732	-1.15929
13633					31.8939	356.776	0.0126002	0.00827885	0.0275588	0.0137039	1.66455	0.00678547	0.235557	0.457211	-1.12907
13636			perchlorate	-4.69528712598999	31.8743	222.888	0.193468	0.100968	0.277059	0.0541176	1.48096	0.0469061	0.237967	0.698292	-0.518097
13638					31.8743	298.818	0.0136813	0.00855307	0.0306082	0.0158922	1.69795	0.00615202	0.235271	0.446981	-1.16171
13655					31.7765	354.779	0.011846	0.0077716	0.0266935	0.0135284	1.71692	0.00580007	0.235085	0.443778	-1.17209
13656					31.7765	358.773	0.00514745	0.00314067	0.00964778	0.00449974	1.45118	0.0164828	0.23721	0.533537	-0.906339
13659					31.7748	180.904	0.122393	0.0726273	0.291052	0.169695	1.68408	0.026988	0.237664	0.42052	-1.24975
13660					31.7547	474.69	0.0051968	0.00355424	0.0116878	0.00631627	1.65026	0.00856135	0.236137	0.444634	-1.16931
13661					31.7538	414.735	0.0116584	0.00786032	0.0249759	0.0125603	1.62409	0.00893052	0.236229	0.466788	-1.09916
13664					31.7344	412.738	0.00857631	0.00576156	0.0183616	0.00895377	1.66747	0.0078809	0.235946	0.467078	-1.09826
13680					31.6196	416.732	0.005476	0.00376	0.0122246	0.00675108	1.52439	0.00997529	0.236453	0.447948	-1.1586
13681					31.6164	530.651	0.00515355	0.00371277	0.011195	0.00536419	1.57164	0.00787741	0.235945	0.460346	-1.11921
13682			Diethanolamine	-1.44843403523117	31.6004	106.086	0.0234003	0.00954368	0.0156332	0.00429533	1.61378	0.0249377	0.237605	1.49683	0.581911
13683			Dienochlor	0.624669328783453	31.6004	470.696	0.00443015	0.0031627	0.0101699	0.00531495	1.5432	0.00702678	0.235653	0.435614	-1.19888
13684					31.6004	590.607	0.00321027	0.00232704	0.00772773	0.00392525	1.62756	0.00449209	0.234142	0.415422	-1.26735
13686					31.5476	532.649	0.00423395	0.00315792	0.00948326	0.0045226	1.62047	0.00662175	0.235489	0.446466	-1.16338
13687					31.5329	648.566	0.002658	0.00192462	0.00607878	0.00295478	1.6319	0.00553235	0.234927	0.437258	-1.19344
13688					31.5033	472.693	0.00843367	0.00566419	0.0180944	0.00841502	1.51885	0.00641918	0.235398	0.466093	-1.10131
13689					31.4873	588.61	0.00333845	0.00246729	0.00792008	0.00412494	1.58411	0.00588803	0.235133	0.421516	-1.24634
13690					31.4814	528.654	0.00226549	0.00144661	0.00519636	0.00243818	1.57504	0.00327266	0.232602	0.435976	-1.19768
13692					31.4413	646.568	0.00222643	0.00176655	0.00503595	0.00207912	1.70949	0.00445026	0.234103	0.442107	-1.17753
13702					31.2702	306.823	0.00223225	0.00109809	0.00358113	0.00152677	1.68551	0.0332708	0.237799	0.623336	-0.681917
13708					31.2309	390.708	0.0183612	0.0105018	0.0311116	0.00967579	1.57778	0.0134055	0.236943	0.590174	-0.760788
13730					31.1739	448.667	0.0195528	0.0113537	0.0317846	0.00955828	1.52867	0.0220059	0.237502	0.615165	-0.700956
13732			Tolmetin sodium	-10.1663602510118	31.1546	280.092	0.00321319	0.00219754	0.0107764	0.0084522	1.48534	0.039728	0.237893	0.298169	-1.7458
13734					31.1497	386.714	0.010877	0.00666757	0.018499	0.00582245	1.58465	0.0170346	0.237247	0.58798	-0.766161
13735					31.1497	446.67	0.0195259	0.0117179	0.0322499	0.00966794	1.53867	0.0204371	0.237435	0.605458	-0.723902
13736					31.1497	504.628	0.012645	0.0076103	0.0205412	0.00548092	1.50967	0.0213372	0.237475	0.615594	-0.69995
13737					31.1391	330.753	0.0132457	0.00766637	0.023465	0.007712	1.61215	0.00926701	0.236307	0.564489	-0.824982
13739					31.1389	506.625	0.0149903	0.00902022	0.0236423	0.00550538	1.47559	0.0264889	0.23765	0.634046	-0.65734
13742					31.128	328.756	0.00754684	0.0043755	0.0129163	0.00489935	1.55831	0.0194791	0.237389	0.584288	-0.775249
13743					31.128	388.711	0.0219562	0.0125778	0.0375737	0.0118531	1.59222	0.0123131	0.236816	0.58435	-0.775095
13744					31.128	450.664	0.0104785	0.0062915	0.0176094	0.00538535	1.51207	0.0172337	0.23726	0.595052	-0.748911
13745					31.128	508.622	0.00958558	0.00587977	0.0160938	0.00422806	1.56605	0.0149391	0.237089	0.595608	-0.747565
13746					31.128	562.587	0.00806581	0.00516566	0.0125588	0.00337867	1.4237	0.0444056	0.237944	0.642243	-0.638808
13747					31.128	564.584	0.0108451	0.00672208	0.0170436	0.00421362	1.46727	0.0328578	0.237791	0.636314	-0.652188
13748					31.128	622.542	0.00928468	0.00607259	0.0143847	0.0033723	1.3401	0.0452151	0.237952	0.645455	-0.631612
13750					31.1108	332.75	0.00982956	0.00469338	0.0147864	0.00542259	1.4359	0.0430765	0.237931	0.66477	-0.589072
13751					31.1078	444.673	0.00843965	0.00459137	0.0131541	0.00434827	1.42393	0.033894	0.237809	0.6416	-0.640255
13755					31.0796	624.539	0.00803829	0.00526367	0.0125832	0.00344462	1.36543	0.0458318	0.237958	0.638812	-0.646537
13759					31.0715	566.581	0.00809496	0.00520688	0.0126384	0.00368211	1.43725	0.0472272	0.23797	0.640504	-0.642719
13764					31.0159	392.705	0.00782451	0.00452461	0.0137546	0.00447052	1.51197	0.00986311	0.236431	0.568863	-0.813847
13770					30.9743	270.797	0.038045	0.0219232	0.0674922	0.0241046	1.59487	0.0110969	0.236646	0.563695	-0.827013
13773					30.9714	272.794	0.0516054	0.0296213	0.0925251	0.0323404	1.60159	0.00915118	0.236281	0.557745	-0.842323
13777					30.9525	276.789	0.00581097	0.00347855	0.0100249	0.00442543	1.54137	0.0284061	0.237699	0.579655	-0.786734
13779					30.9307	274.791	0.0259399	0.0153526	0.0461255	0.0157579	1.61972	0.0106071	0.236567	0.562376	-0.830392
13787					30.8717	502.631	0.00415539	0.00251015	0.00680192	0.00201354	1.54649	0.0228279	0.237534	0.610915	-0.710957
13789					30.8615	420.742	0.00194944	0.00136859	0.00324781	0.00122032	1.53198	0.0439299	0.237939	0.600233	-0.736404
13793					30.8201	216.833	0.0059664	0.0036458	0.0112446	0.0049544	1.64026	0.0131418	0.236914	0.530602	-0.914298
13799					30.7153	302.829	0.0360767	0.0209192	0.0544818	0.0131255	1.51967	0.0407013	0.237905	0.662179	-0.594707
13801					30.7084	214.836	0.01988	0.0115854	0.0369439	0.0137591	1.61045	0.00774228	0.235903	0.538113	-0.894019
13802					30.7069	212.839	0.0200103	0.0115608	0.0354949	0.0135981	1.62671	0.0135296	0.236956	0.563752	-0.826869
13807					30.657	156.877	0.00601326	0.00253005	0.0106773	0.00496181	1.72561	0.0352822	0.237832	0.563183	-0.828325
13817					30.5268	100.917	0.00446668	0.0026996	0.0094135	0.00476555	1.62987	0.00814222	0.236023	0.474498	-1.07553
13818					30.4617	96.9217	0.248993	0.131404	0.465919	0.190235	1.63858	0.00722209	0.235726	0.534413	-0.903973
13819					30.4386	98.9186	0.0723336	0.0382257	0.134034	0.0549989	1.6546	0.00817374	0.236032	0.539666	-0.889861
13828					30.3786	320.8	0.00311773	0.00148649	0.00685551	0.0036642	1.49124	0.0239626	0.237574	0.454777	-1.13677
13835					30.3168	246.867	0.0186584	0.0105223	0.0289108	0.00678532	1.65083	0.025879	0.237633	0.645379	-0.631781
13844			Chloranil	-9.27479607580423	30.2127	244.87	0.061188	0.0320023	0.0933944	0.023094	1.73682	0.0250323	0.237608	0.655157	-0.610088
13845					30.2069	398.74	0.00959189	0.00585263	0.0180189	0.00688523	1.60433	0.0087064	0.236174	0.532323	-0.909625
13850					30.1092	222.868	0.0598658	0.0572918	0.138377	0.0988713	1.78008	0.0366653	0.237852	0.432629	-1.2088
13855					30.0338	224.865	0.0334147	0.015461	0.0730631	0.0395076	1.77372	0.025632	0.237626	0.457341	-1.12866
13859					29.8411	226.862	0.00557149	0.00303362	0.0104715	0.00463001	1.69917	0.0101138	0.236479	0.532063	-0.910331
13861			1,1,2-Trichloro-1,2,2-trifluoroethane	14.4915243858173	29.6495	186.912	0.0478155	0.0260726	0.0790906	0.0214324	1.59293	0.0115536	0.236714	0.604565	-0.72603
13865					29.489	232.896	0.132416	0.0617687	0.202984	0.0724427	1.39263	0.0311249	0.237759	0.652345	-0.616292
13866					29.4774	234.894	0.0488455	0.0235716	0.0743092	0.0270734	1.36077	0.0385419	0.237878	0.657327	-0.605317
13868					29.3798	204.922	0.00264264	0.00156442	0.00432487	0.00185459	1.52502	0.0419691	0.237919	0.611034	-0.710675
13882					28.9171	254.899	0.0335906	0.0179283	0.0583695	0.0205542	1.66232	0.0104424	0.236538	0.575483	-0.797155
13884					28.8865	300.904	0.0107922	0.00536938	0.0197811	0.00962465	1.16804	0.0150009	0.237095	0.545579	-0.874141
13892			4,5,6,7-Tetrachloro-2-trifluoromethylbenzimidazole	-17.9318923613587	28.7781	322.886	0.0266793	0.0141363	0.0457658	0.0150172	1.60164	0.00982053	0.236423	0.582952	-0.778551
13906					28.6713	805.343	0.00867617	0.00209317	0.00636334	0.00240963	1.05976	0.034954	0.237827	1.36346	0.447276
13943			5-exo-Hydroxy-1,2-campholide	-13.9079973429434	28.3883	185.115	0.00264082	0.000586891	0.00334024	0.000729138	1.20554	0.0290289	0.237714	0.790607	-0.338968
13954					28.3473	907.324	0.00864752	0.0023608	0.00549906	0.00223093	1.0734	0.00794682	0.235966	1.57254	0.6531
13971			Tungsten carbide	14.8414730425191	28.2746	196.961	0.0122102	0.00402016	0.00832226	0.00263024	1.74037	0.0272683	0.237671	1.46717	0.553037
13985					28.2433	567.89	0.0223041	0.00241192	0.019749	0.00301348	1.20534	0.0498128	0.237991	1.12938	0.175528
14047					27.673	256.962	0.00196369	0.000356933	0.00151568	0.000435021	1.42962	0.0213021	0.237473	1.29559	0.373604
14220					21.5681	102.97	0.0205434	0.0037183	0.0247111	0.00285961	1.24945	0.0153661	0.237125	0.831344	-0.266482
14236			4-Mercapto-5-methyl-3(2H)-thiophenone	20.888303470891	20.5099	146.996	0.0155715	0.00220431	0.0182701	0.00287835	1.16652	0.0288028	0.237709	0.852294	-0.230576
14241					20.1865	110.009	0.0420015	0.00494284	0.035198	0.00773999	1.10178	0.0268257	0.237659	1.19329	0.254945
14261			Butal	-0.763973215838441	19.1266	73.0647	0.337534	0.0728031	0.38918	0.0299899	1.27157	0.043635	0.237936	0.867295	-0.205406
14317			Sulfate	6.16317264722294	4.65898	98.9753	0.0187691	0.00583146	0.0125658	0.00203201	1.04215	0.00417898	0.233831	1.49366	0.578852
14388			Albendazole sulfone	-14.2666091733972	2.77753	298.081	0.40968	0.132206	0.0984831	0.182523	1.59668	0.000319982	0.196342	4.1599	2.05655
14396					2.14956	229.001	1.20204e-05	5.57709e-07	0.00637585	0.00549583	1.50254	0.0135776	0.236961	0.00188531	-9.05098
14406					169.078	261.13	0.00771847	0.00871968	0.0267843	0.0207336	1.33379	0.0371144	0.237859	0.288171	-1.795
14417					444.469	353.195	0.00756788	0.00662623	0.0163209	0.0102637	1.32783	0.0317078	0.23777	0.463692	-1.10876

## Sheet: POS-Pathway (KEGG) Analysis
KEGG Pathway	Total	Hits	Raw p	-ln(p)	Holm adjust	FDR	Impact	Hits Cpd	Total Cpd
Glycerophospholipid metabolism	39	3	1.5571e-05	11.07	0.0012457	0.0012457	0.0434	LysoPC(18:1(9Z)) [1-Linoleoylglycerophosphocholine] cpd:C04230; Choline cpd:C00114; N-Methylethanolamine phosphate cpd:C01210	Phosphatidylethanolamine cpd:C00350; Phosphatidylcholine cpd:C00157; Glycerol 3-phosphate cpd:C00093; Triethanolamine cpd:C06771; Diethanolamine cpd:C06772; Dihydroxyacetone phosphate cpd:C00111; CDP-diacylglycerol cpd:C00269; 2-Acyl-sn-glycerol 3-phosphate cpd:C03974; Acyl-CoA cpd:C00040; 2-Acyl-sn-glycero-3-phosphocholine cpd:C04233; LysoPC(18:1(9Z)) [1-Linoleoylglycerophosphocholine] cpd:C0423…
